# Supplementary material for: Resistance and robustness of the global coral–symbiont network
Source: Ecology. 2020 Feb 14;101(5):e02990. doi: 10.1002/ecy.2990 (PMC7317464; doi:10.1002/ecy.2990)
Supplement: Supplementary file 3 [file ECY-101-e02990-s003.zip]

Archive with 26 entries (23 files):
- DataS1/
- DataS1/.DS_Store
- __MACOSX/
- __MACOSX/DataS1/
- __MACOSX/DataS1/._.DS_Store
- DataS1/generalized_global_edges.csv
- __MACOSX/DataS1/._generalized_global_edges.csv
- DataS1/generalized_global_hostnodes.csv
- __MACOSX/DataS1/._generalized_global_hostnodes.csv
- DataS1/GeoSymbioScleractinians.csv
- __MACOSX/DataS1/._GeoSymbioScleractinians.csv
- DataS1/Global_edges.csv
- __MACOSX/DataS1/._Global_edges.csv
- DataS1/Global_hostnodes.csv
- __MACOSX/DataS1/._Global_hostnodes.csv
- DataS1/GlobalNetwork.csv
- __MACOSX/DataS1/._GlobalNetwork.csv
- DataS1/HostSpecific_Globaledges.csv
- __MACOSX/DataS1/._HostSpecific_Globaledges.csv
- DataS1/HostSpecific_symbnodes.csv
- __MACOSX/DataS1/._HostSpecific_symbnodes.csv
- DataS1/Symbnodes_notols.csv
- __MACOSX/DataS1/._Symbnodes_notols.csv
- DataS1/Symbnodes_tols.csv
- __MACOSX/DataS1/._Symbnodes_tols.csv
- __MACOSX/._DataS1
