# Supplementary material for: Resistance and robustness of the global coral–symbiont network
Source: Ecology. 2020 Feb 14;101(5):e02990. doi: 10.1002/ecy.2990 (PMC7317464; doi:10.1002/ecy.2990)
Supplement: Supplementary file 3 [file ECY-101-e02990-s003.zip › DataS1/generalized_global_edges.csv]

762	1
752	1
786	1
748	1
762	2
752	2
750	3
762	4
782	4
975	4
826	5
762	5
786	5
748	5
762	6
752	6
737	6
786	6
748	6
745	7
762	7
752	7
737	7
750	8
745	8
785	8
762	8
773	9
754	9
786	9
748	9
762	10
737	10
762	11
768	12
750	12
772	12
877	12
884	12
762	12
887	12
888	12
891	12
892	12
893	12
894	12
916	12
737	12
762	13
737	13
762	14
750	15
785	15
762	15
752	15
786	15
748	15
750	16
745	16
785	16
762	16
750	17
762	17
762	18
737	18
762	19
750	20
745	20
861	20
785	20
762	20
737	20
745	21
762	21
752	21
737	21
750	22
827	22
762	22
737	22
762	23
737	23
745	24
762	24
827	25
762	26
737	26
750	27
745	27
785	27
762	27
752	27
737	27
745	28
731	28
785	28
762	28
752	28
970	28
784	28
785	29
762	29
923	29
737	29
791	29
786	29
748	29
762	30
797	31
762	31
762	32
737	32
975	32
827	33
762	33
737	33
762	34
745	35
762	35
745	36
785	36
762	36
745	37
785	37
762	37
750	38
745	38
785	38
876	38
877	38
762	38
887	38
888	38
891	38
892	38
893	38
916	38
752	38
750	39
745	39
785	39
762	39
752	39
737	39
975	39
750	40
745	40
785	40
762	40
786	40
773	41
975	42
762	43
786	44
748	44
975	44
826	45
827	45
828	45
762	45
762	46
737	46
762	47
737	47
745	48
826	48
827	48
828	48
762	48
752	48
737	48
762	49
750	50
745	50
826	50
762	50
752	50
737	50
762	51
762	52
752	52
737	52
826	53
827	53
828	53
832	53
833	53
767	53
762	53
912	53
913	53
752	53
737	53
786	53
762	54
752	54
762	55
745	56
826	56
762	56
752	56
737	56
786	56
748	56
750	57
745	57
762	57
752	57
737	57
786	57
975	57
762	58
750	59
745	59
832	59
833	59
762	59
752	59
737	59
786	59
748	59
750	60
762	61
754	62
762	62
914	62
916	62
927	62
945	62
754	63
762	63
914	63
754	64
750	64
762	64
914	64
916	64
786	64
748	64
762	65
916	65
762	66
914	66
945	66
762	67
914	67
762	68
750	69
884	70
957	70
958	70
750	71
864	71
786	71
748	71
762	72
752	72
750	73
762	74
782	74
754	75
762	76
752	76
786	76
748	76
910	77
754	78
812	78
814	78
750	78
762	78
924	78
786	78
748	78
762	79
924	79
750	80
864	80
866	80
762	80
752	80
750	81
864	81
866	81
750	82
884	82
755	83
746	84
741	84
736	84
750	85
864	85
874	85
750	86
864	86
874	86
750	87
750	88
750	89
750	90
772	90
762	91
782	91
791	92
750	93
750	94
750	95
750	96
866	96
750	97
868	97
762	97
752	97
786	97
748	97
750	98
864	98
785	98
881	98
762	98
752	98
754	99
806	99
754	100
807	100
740	100
762	101
752	101
786	101
748	101
791	102
754	103
786	103
748	103
754	104
762	104
907	104
740	104
786	104
748	104
762	105
924	105
943	105
754	106
808	106
809	106
810	106
750	106
762	106
924	106
785	107
762	107
782	107
922	107
752	107
762	108
915	108
782	108
752	108
750	109
762	110
782	110
785	111
881	111
762	112
782	112
752	112
786	112
748	112
762	113
782	113
752	113
791	113
786	113
748	113
762	114
752	114
791	114
931	114
750	115
785	115
762	115
752	115
791	115
932	115
762	116
762	117
861	118
762	118
752	118
750	119
762	119
752	119
762	120
752	120
750	121
750	122
864	122
754	123
805	123
750	123
785	124
762	124
752	124
754	125
750	125
762	125
947	125
948	125
740	125
762	126
752	126
762	127
750	128
762	128
752	128
762	129
745	130
762	130
752	130
786	130
748	130
750	131
762	131
752	131
745	132
762	132
737	132
750	133
745	133
780	133
785	133
762	133
782	133
752	133
737	133
786	133
972	133
748	133
762	134
752	134
762	135
745	136
794	136
785	136
881	136
762	136
752	136
762	137
752	137
762	138
752	138
786	138
748	138
762	139
752	139
786	139
748	139
762	140
752	140
762	141
752	141
884	142
762	142
752	142
762	143
782	143
752	143
786	143
748	143
750	144
776	144
785	144
762	144
782	144
752	144
786	144
748	144
750	145
762	145
782	145
752	145
762	146
782	146
762	147
782	147
752	147
762	148
752	148
750	149
819	149
820	149
821	149
864	149
866	149
762	149
891	149
750	150
864	150
762	150
752	150
786	150
748	150
785	151
750	152
864	152
762	152
752	152
786	152
748	152
750	153
785	153
881	153
762	153
752	153
791	153
786	153
748	153
786	154
748	154
785	155
762	155
752	155
786	155
748	155
762	156
922	156
752	156
786	156
748	156
750	157
777	157
772	157
781	157
762	157
752	157
786	157
748	157
750	158
766	158
869	158
762	158
786	158
748	158
762	159
752	159
762	160
752	160
737	160
785	161
762	161
752	161
737	161
786	161
972	161
748	161
974	161
750	162
762	162
782	162
752	162
786	162
748	162
750	163
832	163
833	163
745	164
762	164
752	164
786	164
748	164
832	165
910	165
750	166
864	166
872	166
786	166
748	166
750	167
786	167
748	167
786	168
748	168
750	169
750	170
776	170
864	170
872	170
762	170
752	170
748	170
750	171
762	172
782	172
762	173
752	173
750	174
776	175
785	175
881	175
884	175
762	175
782	175
752	175
762	176
752	176
786	176
748	176
750	177
785	177
881	177
762	177
752	177
791	177
754	178
762	178
964	178
754	179
963	179
750	180
866	180
750	181
762	181
782	181
752	181
786	181
748	181
750	182
864	182
866	182
872	182
750	183
819	183
820	183
864	183
866	183
762	183
891	183
786	183
748	183
745	184
762	184
752	184
786	184
748	184
762	185
785	186
750	187
750	188
864	188
762	188
752	188
786	188
748	188
750	189
816	189
817	189
864	189
772	189
884	189
750	190
762	190
782	190
762	191
782	191
752	191
785	192
882	192
883	192
762	192
762	193
782	193
922	193
752	193
791	193
786	193
748	193
785	194
881	194
882	195
762	195
752	195
786	195
748	195
813	196
813	197
754	198
804	198
813	198
802	199
813	199
804	200
813	200
813	201
802	202
803	202
813	202
754	203
750	203
946	203
946	204
754	205
762	205
750	206
785	206
762	206
752	206
737	206
786	206
748	206
750	207
762	207
752	207
754	208
742	208
738	208
750	208
767	208
762	208
741	208
739	208
786	208
748	208
762	209
785	210
762	210
918	210
921	210
925	210
926	210
745	211
762	211
752	211
786	211
748	211
773	212
754	212
742	212
747	212
738	212
767	212
762	212
741	212
739	212
786	212
748	212
773	213
754	213
742	213
750	213
767	213
762	213
741	213
739	213
786	213
748	213
762	214
737	214
767	215
762	215
919	215
921	215
762	216
752	216
786	216
972	216
748	216
776	217
858	217
748	217
776	218
854	218
831	219
776	219
748	219
858	220
743	220
785	220
875	220
879	220
880	220
792	220
762	220
890	220
760	220
895	220
896	220
897	220
898	220
899	220
786	220
971	220
748	220
760	221
776	222
961	222
776	223
902	223
748	223
785	224
903	225
904	225
905	225
858	226
956	227
776	228
748	228
756	229
757	229
776	229
952	229
776	230
850	230
858	230
760	230
785	231
760	231
786	231
748	231
831	232
776	233
850	233
858	233
859	233
792	233
760	233
901	233
748	233
792	234
776	235
760	235
902	235
748	235
760	236
858	237
859	237
750	238
760	238
900	238
760	239
748	239
830	240
830	241
762	242
752	242
750	243
762	243
782	243
752	243
791	243
786	243
748	243
762	244
752	244
762	245
752	245
762	246
752	246
942	247
941	248
830	249
968	249
830	250
942	250
762	251
917	251
830	252
941	252
942	252
944	252
954	252
741	252
786	253
748	253
770	253
750	254
864	254
874	254
762	254
782	254
752	254
762	255
782	255
762	256
782	256
922	256
762	257
782	257
752	257
762	258
752	258
750	259
762	259
782	259
752	259
762	260
752	260
786	260
748	260
785	261
884	261
762	261
782	261
752	261
786	261
748	261
750	262
750	263
772	263
786	264
748	264
750	265
884	265
762	265
752	265
785	266
762	266
782	266
752	266
786	266
748	266
750	267
772	267
762	268
782	268
752	268
762	269
752	269
750	270
864	270
772	270
790	270
785	270
878	270
884	270
885	270
762	270
752	270
786	270
748	270
762	271
752	271
762	272
752	272
785	273
881	273
762	274
782	274
762	275
782	275
762	276
752	276
786	276
748	276
762	277
752	277
762	278
782	278
752	278
737	278
786	278
748	278
762	279
745	280
731	280
762	280
762	281
752	281
786	281
748	281
762	282
782	282
752	282
786	282
972	282
748	282
762	283
782	283
745	284
762	284
915	284
752	284
786	284
972	284
748	284
762	285
752	285
737	285
949	285
762	286
752	286
750	287
762	287
752	287
786	287
748	287
746	288
750	288
864	288
872	288
874	288
750	289
864	289
772	289
786	289
754	290
750	290
818	290
820	290
778	290
779	290
864	290
772	290
758	290
865	290
790	290
870	290
785	290
762	290
889	290
775	290
906	290
761	290
933	290
786	290
748	290
750	291
772	291
768	292
796	292
750	292
821	292
772	292
790	292
735	292
761	292
937	292
786	292
973	292
748	292
750	293
867	293
768	294
750	294
864	294
772	294
865	294
873	294
761	294
786	294
748	294
907	295
750	296
864	296
772	296
865	296
790	296
775	296
761	296
933	296
786	296
750	297
864	297
772	297
865	297
790	297
873	297
786	297
748	297
976	297
762	298
782	298
752	298
786	298
748	298
750	299
762	299
782	299
752	299
776	300
886	300
955	300
773	301
787	301
798	301
799	301
800	301
774	301
754	301
750	301
862	301
868	301
870	301
762	301
966	301
776	302
750	303
862	303
776	304
838	304
847	304
848	304
980	304
776	305
853	305
950	305
951	305
955	305
773	306
750	306
753	306
935	306
936	306
967	306
969	306
787	307
754	307
753	307
776	308
950	308
776	309
842	309
843	309
844	309
845	309
851	309
852	309
978	309
979	309
980	309
981	309
776	310
852	310
978	310
979	310
980	310
981	310
776	311
776	312
776	313
776	314
855	314
750	315
764	315
959	315
960	315
962	315
773	316
787	316
801	316
823	316
772	316
753	316
938	316
744	316
967	316
776	317
853	317
776	318
776	319
750	320
823	320
829	320
834	320
835	320
776	320
836	320
837	320
839	320
840	320
841	320
846	320
849	320
853	320
860	320
934	320
955	320
751	321
776	321
776	322
955	322
750	323
866	323
750	324
750	325
864	325
772	325
786	325
748	325
750	326
762	326
752	326
750	327
864	327
866	327
750	328
864	328
866	328
750	329
864	329
866	329
750	330
866	330
750	331
866	331
750	332
762	332
782	332
786	332
748	332
750	333
830	334
762	334
752	334
786	334
748	334
788	335
815	336
750	336
822	336
733	336
732	336
863	336
871	336
762	336
920	336
783	336
928	336
953	336
786	336
748	336
771	337
773	338
754	338
763	338
811	338
762	338
939	338
940	338
786	338
748	338
773	339
754	339
763	339
811	339
750	339
762	339
939	339
940	339
740	339
786	339
748	339
939	340
940	340
773	341
856	341
762	341
947	341
856	342
857	342
762	343
930	343
750	344
824	344
825	344
861	344
864	344
772	344
762	344
908	344
771	344
909	344
929	344
761	344
933	344
765	344
965	344
749	344
769	344
795	344
911	345
765	345
749	345
769	345
759	345
762	346
752	346
785	347
881	347
762	347
752	347
791	347
786	347
748	347
762	348
752	348
791	348
785	349
881	349
762	349
752	349
741	350
762	351
782	351
752	351
791	351
786	351
748	351
882	352
883	352
734	353
789	353
762	353
793	353
882	354
883	354
750	355
864	355
791	355
736	355
750	356
791	356
