# Supplementary material for: Resistance and robustness of the global coral–symbiont network
Source: Ecology. 2020 Feb 14;101(5):e02990. doi: 10.1002/ecy.2990 (PMC7317464; doi:10.1002/ecy.2990)
Supplement: Supplementary file 3 [file ECY-101-e02990-s003.zip › DataS1/generalized_global_hostnodes.csv]

node_ID	Host_Sci_Name	type	host_tol
1	Acanthastrea echinata	0	0.579
2	Acanthastrea hemprichii	0	0.655
3	Acropora abrolhosensis	0	0.645
4	Acropora aculeus	0	0.823
5	Acropora appressa	0	0.642
6	Acropora aspera	0	0.593
7	Acropora austera	0	0.767
8	Acropora cerealis	0	0.514
9	Acropora cervicornis	0	0.681
10	Acropora clathrata	0	0.670
11	Acropora copiosa	0	0.675
12	Acropora cytherea	0	0.575
13	Acropora danae	0	0.642
14	Acropora danei	0	0.800
15	Acropora digitifera	0	0.682
16	Acropora divaricata	0	0.739
17	Acropora donei	0	0.673
18	Acropora elseyi	0	0.746
19	Acropora exquisita	0	0.545
20	Acropora florida	0	0.543
21	Acropora formosa	0	0.507
22	Acropora gemmifera	0	0.289
23	Acropora glauca	0	0.757
24	Acropora grandis	0	0.758
25	Acropora granulosa	0	0.663
26	Acropora horrida	0	0.806
27	Acropora humilis	0	0.489
28	Acropora hyacinthus	0	0.643
29	Acropora latistella	0	0.747
30	Acropora listeri	0	0.815
31	Acropora longicyathus	0	0.741
32	Acropora loripes	0	0.906
33	Acropora lutkeni	0	0.863
34	Acropora microclados	0	0.783
35	Acropora microphthalma	0	0.927
36	Acropora millepora	0	0.658
37	Acropora monticulosa	0	0.548
38	Acropora nasuta	0	0.411
39	Acropora nobilis	0	0.658
40	Acropora palifera	0	0.478
41	Acropora palmata	0	0.742
42	Acropora paniculata	0	0.872
43	Acropora polystoma	0	0.599
44	Acropora pulchra	0	0.564
45	Acropora retusa	0	0.672
46	Acropora robusta	0	0.640
47	Acropora rudis	0	0.562
48	Acropora samoensis	0	0.885
49	Acropora sarmentosa	0	0.878
50	Acropora secale	0	0.690
51	Acropora selago	0	0.877
52	Acropora solitaryensis	0	0.701
53	Acropora sp.	0	0.608
54	Acropora spicifera	0	0.705
55	Acropora subglabra	0	0.643
56	Acropora subulata	0	0.704
57	Acropora tenuis	0	0.622
58	Acropora torresiana	0	0.631
59	Acropora valida	0	0.837
60	Acropora verweyi	0	0.588
61	Acropora yongei	0	0.840
62	Agaricia agaricites	0	0.665
63	Agaricia fragilis	0	0.927
64	Agaricia humilis	0	0.890
65	Agaricia lamarcki	0	0.745
66	Agaricia sp.	0	0.678
67	Agaricia tenuifolia	0	0.679
68	Agaricia undata	0	0.973
69	Alveopora fenestrata	0	0.756
70	Alveopora sp.	0	0.747
71	Astreopora myriophthalma	0	0.973
72	Australomussa rowleyensis	0	0.931
73	Caulastrea chalcidicum	0	0.645
74	Caulastrea furcata	0	0.955
75	Cladocora arbuscula	0	0.973
76	Coeloseris mayeri	0	0.640
77	Coeloseris sp.	0	0.641
78	Colpophyllia natans	0	0.820
79	Colpophyllia sp.	0	0.820
80	Coscinaraea columna	0	0.935
81	Coscinaraea crassa	0	0.636
82	Coscinaraea exesa	0	0.920
83	Coscinaraea marshae	0	0.609
84	Coscinaraea mcneilli	0	0.710
85	Coscinaraea monile	0	0.629
86	Coscinaraea sp.	0	0.735
87	Coscinaraea wellsi	0	0.685
88	Ctenactis echinata	0	0.990
89	Cycloseris sp.	0	0.623
90	Cycloseris vaughani	0	0.673
91	Cynarina lacrymalis	0	0.700
92	Cyphastrea chalcidicum	0	0.990
93	Cyphastrea decadia	0	0.992
94	Cyphastrea japonica	0	0.709
95	Cyphastrea microphthalma	0	0.935
96	Cyphastrea ocellina	0	0.945
97	Cyphastrea serailia	0	0.136
98	Cyphastrea sp.	0	0.783
99	Dendrogyra cylindrus	0	0.546
100	Dichocoenia stokesi	0	0.898
101	Diploastrea heliopora	0	0.801
102	Diploastrea sp.	0	0.658
103	Diploria clivosa	0	0.825
104	Diploria labyrinthiformis	0	0.877
105	Diploria sp.	0	0.827
106	Diploria strigosa	0	0.824
107	Echinophyllia aspera	0	0.894
108	Echinophyllia echinata	0	0.903
109	Echinophyllia echinoporoides	0	0.897
110	Echinophyllia orpheensis	0	0.990
111	Echinophyllia sp.	0	0.889
112	Echinopora gemmacea	0	0.684
113	Echinopora hirsutissima	0	0.763
114	Echinopora horrida	0	0.992
115	Echinopora lamellosa	0	0.911
116	Echinopora mammiformis	0	0.808
117	Echinopora pacificus	0	0.714
118	Echinopora robusta	0	0.861
119	Echinopora sp.	0	0.862
120	Euphyllia ancora	0	0.973
121	Euphyllia divisa	0	0.973
122	Euphyllia glabrescens	0	0.973
123	Eusmilia fastigiata	0	0.859
124	Favia favus	0	0.584
125	Favia fragum	0	0.658
126	Favia lizardensis	0	0.652
127	Favia matthaii	0	0.743
128	Favia pallida	0	0.602
129	Favia rotundata	0	0.740
130	Favia sp.	0	0.678
131	Favia speciosa	0	0.722
132	Favia stelligera	0	0.796
133	Favites abdita	0	0.740
134	Favites chinensis	0	0.506
135	Favites complanata	0	0.797
136	Favites halicora	0	0.743
137	Favites helianthoides	0	0.839
138	Favites pentagona	0	0.729
139	Favites sp.	0	0.716
140	Favites stylifera	0	0.851
141	Favites vasta	0	0.615
142	Fungia danai	0	0.882
143	Fungia echinata	0	0.923
144	Fungia fungites	0	0.848
145	Fungia granulosa	0	0.781
146	Fungia horrida	0	0.881
147	Fungia paumotensis	0	0.804
148	Fungia repanda	0	0.914
149	Fungia scutaria	0	0.831
150	Fungia sp.	0	0.883
151	Galaxea archelia	0	0.702
152	Galaxea astreata	0	0.524
153	Galaxea fascicularis	0	0.746
154	Galaxea horresens	0	0.715
155	Galaxea sp.	0	0.679
156	Gardineroseris planulata	0	0.767
157	Goniastrea aspera	0	0.689
158	Goniastrea australensis	0	0.772
159	Goniastrea columella	0	0.715
160	Goniastrea edwardsi	0	0.431
161	Goniastrea favulus	0	0.851
162	Goniastrea pectinata	0	0.531
163	Goniastrea peresi	0	0.723
164	Goniastrea retiformis	0	0.432
165	Goniastrea sp.	0	0.707
166	Goniopora columna	0	0.632
167	Goniopora djiboutiensis	0	0.770
168	Goniopora fruticosa	0	0.900
169	Goniopora minor	0	0.786
170	Goniopora sp.	0	0.721
171	Goniopora tenuidens	0	0.607
172	Heliofungia actiniformes	0	0.990
173	Heliofungia sp.	0	0.990
174	Herpolitha weberi	0	0.498
175	Hydnophora exesa	0	0.699
176	Hydnophora microconos	0	0.898
177	Hydnophora rigida	0	0.744
178	Isophyllastrea rigida	0	0.973
179	Isophyllia sinuosa	0	0.973
180	Leptastrea bottae	0	0.793
181	Leptastrea pruinosa	0	0.929
182	Leptastrea purpurea	0	0.843
183	Leptastrea sp.	0	0.832
184	Leptoria phrygia	0	0.540
185	Leptoseris cucullata	0	0.890
186	Leptoseris explanata	0	0.753
187	Leptoseris incrustans	0	0.912
188	Leptoseris mycetoseroides	0	0.461
189	Leptoseris sp	0	0.785
190	Leptoseris yabei	0	0.807
191	Lithophyllon undulatum	0	0.937
192	Lobophyllia corymbosa	0	0.572
193	Lobophyllia hemprichii	0	0.496
194	Lobophyllia robusta	0	0.960
195	Lobophyllia sp.	0	0.601
196	Madracis carmabi	0	0.894
197	Madracis decactis	0	0.973
198	Madracis formosa	0	0.973
199	Madracis mirabilis	0	0.940
200	Madracis pharensis	0	0.973
201	Madracis senaria	0	0.973
202	Madracis sp.	0	0.899
203	Manicina areolata	0	0.973
204	Manicina sp.	0	0.973
205	Meandrina meandrites	0	0.836
206	Merulina ampliata	0	0.414
207	Merulina scabricula	0	0.909
208	Montastraea annularis	0	0.811
209	Montastraea annuligera	0	0.724
210	Montastraea cavernosa	0	0.856
211	Montastraea curta	0	0.851
212	Montastraea faveolata	0	0.780
213	Montastraea franksi	0	0.826
214	Montastraea magonistercasa	0	0.786
215	Montastraea sp.	0	0.791
216	Montastraea valenciennesi	0	0.762
217	Montipora aequituberculata	0	0.844
218	Montipora angulata	0	0.664
219	Montipora caliculata	0	0.602
220	Montipora capitata	0	0.863
221	Montipora danae	0	0.274
222	Montipora digitata	0	0.815
223	Montipora efflorescens	0	0.731
224	Montipora faveolata	0	0.701
225	Montipora flabellata	0	0.615
226	Montipora foliosa	0	0.806
227	Montipora grisea	0	0.714
228	Montipora hispida	0	0.384
229	Montipora mollis	0	0.475
230	Montipora monasteriata	0	0.686
231	Montipora patula	0	0.863
232	Montipora peltiformis	0	0.547
233	Montipora sp.	0	0.652
234	Montipora stellata	0	0.699
235	Montipora tuberculosa	0	0.706
236	Montipora turtlensis	0	0.656
237	Montipora undata	0	0.566
238	Montipora venosa	0	0.836
239	Montipora verrucosa	0	0.973
240	Mussa angulosa	0	0.890
241	Mussa sp.	0	0.890
242	Mycedium alcicornis	0	0.844
243	Mycedium elephantotus	0	0.862
244	Mycedium lactuca	0	0.892
245	Mycedium paeonia	0	0.936
246	Mycedium sp.	0	0.894
247	Mycetophyllia aliciae	0	0.890
248	Mycetophyllia daniana	0	0.890
249	Mycetophyllia ferox	0	0.890
250	Mycetophyllia lamarckiana	0	0.890
251	Mycetophyllia reesi	0	0.973
252	Mycetophyllia sp.	0	0.907
253	Oulastrea sp.	0	0.990
254	Oulophyllia crispa	0	0.776
255	Oxypora acera	0	0.953
256	Oxypora glabra	0	0.953
257	Oxypora lacera	0	0.931
258	Oxypora sp.	0	0.953
259	Pachyseris rugosa	0	0.783
260	Pachyseris sp.	0	0.668
261	Pachyseris speciosa	0	0.607
262	Palauastrea ramosa	0	0.945
263	Pavona clavus	0	0.685
264	Pavona decussata	0	0.946
265	Pavona duerdeni	0	0.524
266	Pavona explanulata	0	0.966
267	Pavona gigantea	0	0.631
268	Pavona maldivensis	0	0.961
269	Pavona minuta	0	0.368
270	Pavona varians	0	0.762
271	Pavona venosa	0	0.860
272	Pectinia africanus	0	0.569
273	Pectinia alcicornis	0	0.963
274	Pectinia lactuca	0	0.312
275	Pectinia paeonia	0	0.548
276	Physogyra lichtensteini	0	0.285
277	Platygyra contorta	0	0.488
278	Platygyra daedalea	0	0.546
279	Platygyra deformis	0	0.581
280	Platygyra lamellina	0	0.604
281	Platygyra limax	0	0.620
282	Platygyra pini	0	0.617
283	Platygyra ryukyuensis	0	0.857
284	Platygyra sinensis	0	0.600
285	Platygyra sp.	0	0.644
286	Platygyra verweyi	0	0.651
287	Plerogyra sinuosa	0	0.285
288	Plesiastrea versipora	0	0.990
289	Pocillopora capitata	0	0.649
290	Pocillopora damicornis	0	0.577
291	Pocillopora eleganms	0	0.690
292	Pocillopora eydouxi	0	0.782
293	Pocillopora ligulata	0	0.617
294	Pocillopora meandrina	0	0.672
295	Pocillopora molokensis	0	0.463
296	Pocillopora sp.	0	0.646
297	Pocillopora verrucosa	0	0.742
298	Podabacia crustacea	0	0.946
299	Polyphyllia talpina	0	0.835
300	Porites annae	0	0.944
301	Porites astreoides	0	0.840
302	Porites brighami	0	0.825
303	Porites colonensis	0	0.973
304	Porites compressa	0	0.663
305	Porites cylindrica	0	0.711
306	Porites divaricata	0	0.973
307	Porites furcata	0	0.698
308	Porites lichen	0	0.842
309	Porites lobata	0	0.642
310	Porites lutea	0	0.754
311	Porites lutea/evermanni	0	0.945
312	Porites massive	0	0.727
313	Porites mayeri	0	0.883
314	Porites nigrescens	0	0.587
315	Porites panamensis	0	0.724
316	Porites porites	0	0.802
317	Porites profundus	0	0.744
318	Porites rus	0	0.927
319	Porites silimaniana	0	0.643
320	Porites sp.	0	0.695
321	Porites stephensoni	0	0.990
322	Porites vaughani	0	0.760
323	Psammocora brighami	0	0.509
324	Psammocora cartigua	0	0.716
325	Psammocora contigua	0	0.716
326	Psammocora digitata	0	0.586
327	Psammocora haimeana	0	0.572
328	Psammocora profundacella	0	0.567
329	Psammocora sp.	0	0.620
330	Psammocora stellata	0	0.881
331	Psammocora superficialis	0	0.945
332	Sandalolitha robusta	0	0.997
333	Scolymia australis	0	0.313
334	Scolymia sp.	0	0.313
335	Seriatopora caliendrum	0	0.342
336	Seriatopora hystrix	0	0.385
337	Seriatopora sp.	0	0.485
338	Siderastrea radians	0	0.769
339	Siderastrea siderea	0	0.810
340	Siderastrea sp.	0	0.815
341	Stephanocoenia intersepta	0	0.812
342	Stephanocoenia sp.	0	0.769
343	Stylocoeniella amrata	0	0.285
344	Stylophora pistillata	0	0.436
345	Stylophora sp.	0	0.563
346	Symphyllia agaricia	0	0.899
347	Symphyllia radians	0	0.877
348	Symphyllia recta	0	0.884
349	Symphyllia sp.	0	0.949
350	Symphyllia wilsoni	0	0.955
351	Turbinaria frondens	0	0.571
352	Turbinaria heronensis	0	0.716
353	Turbinaria mesenterina	0	0.791
354	Turbinaria peltata	0	0.285
355	Turbinaria reniformis	0	0.705
356	Turbinaria stellulata	0	0.750
