# Supplementary material for: Resistance and robustness of the global coral–symbiont network
Source: Ecology. 2020 Feb 14;101(5):e02990. doi: 10.1002/ecy.2990 (PMC7317464; doi:10.1002/ecy.2990)
Supplement: Supplementary file 3 [file ECY-101-e02990-s003.zip › DataS1/GeoSymbioScleractinians.csv]

Clade	Type	Gene	Isolate	Methodology	Genbank	Host_Phylum	Host_Class	Host_Order	Host_Family	Host_Genus	Host_Species	Host_Sci_Name	Environment	Ocean	Country	StateRegion	SubRegion	Locale	Latitude	Longitude	Coordinate_Precision	Min_Depth	Max_Depth	Start_Year_Collect	End_Year_Collect	Ref	Redundancy	Species	Potential_Pseudogene_Ref
C	C3	ITS2	NA	DGGE	same_as_AF499789	Cnidaria	Anthozoa	Scleractinia	Mussidae	Acanthastrea	echinata	Acanthastrea echinata	in hospite	Pacific	Australia	Great Barrier Reef	Heron Island	NA	-23.4441278	151.9160528	5000	3	3	2002	2002	LaJeunesse_2003_Limnol_Oceanograph_48_2046	NA	NA	NO_Stat_2009_MEPS_386_83
C	C3	ITS2	NA	DGGE	same_as_AF499789	Cnidaria	Anthozoa	Scleractinia	Mussidae	Acanthastrea	echinata	Acanthastrea echinata	in hospite	Pacific	Australia	Great Barrier Reef	Heron Island	NA	-23.4441278	151.9160528	5000	10	10	2002	2002	LaJeunesse_2003_Limnol_Oceanograph_48_2046	NA	NA	NO_Stat_2009_MEPS_386_83
C	C3	ITS2	NA	DGGE	same_as_AF499789	Cnidaria	Anthozoa	Scleractinia	Mussidae	Acanthastrea	echinata	Acanthastrea echinata	in hospite	Indian	Tanzania	Western Indian	Zanzibar	Banda Kuu	-5.425601	39.175998	2000	3	12	2007	2007	LaJeunesse_2010_J_Biogeography_37_785	NA	NA	NO_Stat_2009_MEPS_386_83
C	C3u	ITS2	NA	DGGE	same_as_GU111879	Cnidaria	Anthozoa	Scleractinia	Mussidae	Acanthastrea	echinata	Acanthastrea echinata	in hospite	Indian	Tanzania	Western Indian	Zanzibar	Banda Kuu	-5.425601	39.175998	2000	3	12	2007	2007	LaJeunesse_2010_J_Biogeography_37_785	NA	NA	NA
D	D1	ITS2	NA	DGGE	same_as_AF334660	Cnidaria	Anthozoa	Scleractinia	Mussidae	Acanthastrea	echinata	Acanthastrea echinata	in hospite	Pacific	Australia	Great Barrier Reef	Feather Reef	NA	-17.5328028	146.3924694	2000	1	8	2003	2003	LaJeunesse_2004_MEPS_284_147	NA	NA	NO_Stat_2009_MEPS_386_83
D	D1a	ITS2	NA	DGGE	same_as_AF499802	Cnidaria	Anthozoa	Scleractinia	Mussidae	Acanthastrea	echinata	Acanthastrea echinata	in hospite	Pacific	Australia	Great Barrier Reef	Feather Reef	NA	-17.5328028	146.3924694	2000	1	8	2003	2003	LaJeunesse_2004_MEPS_284_147	same_as_D1b_D5	NA	NO_Thornhill_2007_Mol_Ecol_16_5326
C	C3	ITS2	NA	DGGE	same_as_AF499789	Cnidaria	Anthozoa	Scleractinia	Mussidae	Acanthastrea	hemprichii	Acanthastrea hemprichii	in hospite	Indian	Tanzania	Western Indian	Zanzibar	Banda Kuu	-5.425601	39.175998	2000	3	12	2007	2007	LaJeunesse_2010_J_Biogeography_37_785	NA	NA	NO_Stat_2009_MEPS_386_83
C	C3u	ITS2	NA	DGGE	same_as_GU111879	Cnidaria	Anthozoa	Scleractinia	Mussidae	Acanthastrea	hemprichii	Acanthastrea hemprichii	in hospite	Indian	Tanzania	Western Indian	Zanzibar	Banda Kuu	-5.425601	39.175998	2000	3	12	2007	2007	LaJeunesse_2010_J_Biogeography_37_785	NA	NA	NA
C	C21	ITS2	NA	NA	same_as_AY239372	Cnidaria	Anthozoa	Scleractinia	Oculinidae	Acrhelia	sp.	Acrhelia sp.	in hospite	Pacific	NA	Western Pacific	NA	NA	13	150	5000000	2	10	NA	NA	LaJeunesse_2005_Mol_Biol_Evol_22_570	same_as_C3k_C3d_C21.C3d	NA	NO_Stat_2009_MEPS_386_83
C	C1	ITS2	NA	DGGE	same_as_AF333515	Cnidaria	Anthozoa	Scleractinia	Acroporidae	Acropora	abrolhosensis	Acropora abrolhosensis	in hospite	Pacific	Japan	Okinawa	Zamami Island	NA	26.2334528	127.3092069	3500	1	10	2002	2002	LaJeunesse_2004_MEPS_284_147	NA	same_as_Symbiodinium goreaui	NO_Thornhill_2007_Mol_Ecol_16_5326
C	C3	ITS2	NA	DGGE	same_as_AF499789	Cnidaria	Anthozoa	Scleractinia	Acroporidae	Acropora	aculeus	Acropora aculeus	in hospite	Pacific	Australia	Great Barrier Reef	Curacao Island	NA	-18.6672528	146.5557028	3000	1	6	2003	2003	LaJeunesse_2004_MEPS_284_147	NA	NA	NO_Stat_2009_MEPS_386_83
C	C3h	ITS2	NA	DGGE	same_as_AY239365	Cnidaria	Anthozoa	Scleractinia	Acroporidae	Acropora	aculeus	Acropora aculeus	in hospite	Pacific	Australia	Great Barrier Reef	Curacao Island	NA	-18.6672528	146.5557028	3000	1	6	2003	2003	LaJeunesse_2004_MEPS_284_147	NA	NA	NA
D	D2	ITS2	NA	DGGE	same_as_AY686649	Cnidaria	Anthozoa	Scleractinia	Acroporidae	Acropora	aculeus	Acropora aculeus	in hospite	Pacific	Australia	Great Barrier Reef	Feather Reef	NA	-17.5328028	146.3924694	2000	10	17	2003	2003	LaJeunesse_2004_MEPS_284_147	NA	NA	NA
C	C109a	ITS2	NA	DGGE	NA	Cnidaria	Anthozoa	Scleractinia	Acroporidae	Acropora	appressa	Acropora appressa	in hospite	Indian	Tanzania	Western Indian	Zanzibar	Banda Kuu	-5.425601	39.175998	2000	3	12	2007	2007	LaJeunesse_2010_J_Biogeography_37_785	NA	NA	NA
C	C3	ITS2	NA	DGGE	same_as_AF499789	Cnidaria	Anthozoa	Scleractinia	Acroporidae	Acropora	appressa	Acropora appressa	in hospite	Indian	Tanzania	Western Indian	Zanzibar	Bawe	-6.094467	39.072265	1000	2	6	2007	2007	LaJeunesse_2010_J_Biogeography_37_785	NA	NA	NO_Stat_2009_MEPS_386_83
D	D1	ITS2	NA	DGGE	same_as_AF334660	Cnidaria	Anthozoa	Scleractinia	Acroporidae	Acropora	appressa	Acropora appressa	in hospite	Indian	Tanzania	Western Indian	Zanzibar	Banda Kuu	-5.425601	39.175998	2000	3	12	2007	2007	LaJeunesse_2010_J_Biogeography_37_785	NA	NA	NO_Stat_2009_MEPS_386_83
D	D1a	ITS2	NA	DGGE	same_as_AF499802	Cnidaria	Anthozoa	Scleractinia	Acroporidae	Acropora	appressa	Acropora appressa	in hospite	Indian	Tanzania	Western Indian	Zanzibar	Banda Kuu	-5.425601	39.175998	2000	3	12	2007	2007	LaJeunesse_2010_J_Biogeography_37_785	same_as_D1b_D5	NA	NO_Thornhill_2007_Mol_Ecol_16_5326
C	C3	ITS2	NA	DGGE	same_as_AF499789	Cnidaria	Anthozoa	Scleractinia	Acroporidae	Acropora	aspera	Acropora aspera	in hospite	Pacific	Japan	Okinawa	Zamami Island	NA	26.2334528	127.3092069	3500	1	10	2002	2002	LaJeunesse_2004_MEPS_284_147	NA	NA	NO_Stat_2009_MEPS_386_83
C	C3	ITS2	NA	DGGE	same_as_AF499789	Cnidaria	Anthozoa	Scleractinia	Acroporidae	Acropora	aspera	Acropora aspera	in hospite	Pacific	Thailand	Phuket	Andaman Sea	Racha	7.364345	98.221469	2000	2	5	2007	2007	LaJeunesse_2010_J_Biogeography_37_785	NA	NA	NO_Stat_2009_MEPS_386_83
C	C3	ITS2	NA	DGGE	same_as_AF499789	Cnidaria	Anthozoa	Scleractinia	Acroporidae	Acropora	aspera	Acropora aspera	in hospite	Pacific	Thailand	Phuket	Andaman Sea	Phiphi Don	7.432416	98.464195	5900	2	6	2007	2007	LaJeunesse_2010_J_Biogeography_37_785	NA	NA	NO_Stat_2009_MEPS_386_83
C	C3	ITS2	NA	DGGE	same_as_AF499789	Cnidaria	Anthozoa	Scleractinia	Acroporidae	Acropora	aspera	Acropora aspera	in hospite	Pacific	Thailand	Phuket	Andaman Sea	Cape Panwa	7.481125	98.244201	1000	0	5	2007	2007	LaJeunesse_2010_J_Biogeography_37_785	NA	NA	NO_Stat_2009_MEPS_386_83
C	C3u	ITS2	NA	DGGE	same_as_GU111879	Cnidaria	Anthozoa	Scleractinia	Acroporidae	Acropora	aspera	Acropora aspera	in hospite	Pacific	Thailand	Phuket	Andaman Sea	Phiphi Don	7.432416	98.464195	5900	2	6	2007	2007	LaJeunesse_2010_J_Biogeography_37_785	NA	NA	NA
C	C3u	ITS2	NA	DGGE	same_as_GU111879	Cnidaria	Anthozoa	Scleractinia	Acroporidae	Acropora	aspera	Acropora aspera	in hospite	Pacific	Thailand	Phuket	Andaman Sea	Cape Panwa	7.481125	98.244201	1000	0	5	2007	2007	LaJeunesse_2010_J_Biogeography_37_785	NA	NA	NA
C	C3z	ITS2	NA	DGGE	same_as_GU111884	Cnidaria	Anthozoa	Scleractinia	Acroporidae	Acropora	aspera	Acropora aspera	in hospite	Pacific	Thailand	Phuket	Andaman Sea	Racha	7.364345	98.221469	2000	2	5	2007	2007	LaJeunesse_2010_J_Biogeography_37_785	NA	NA	NA
C	NA	ITS	NA	cloning	AY624604	Cnidaria	Anthozoa	Scleractinia	Acroporidae	Acropora	aspera	Acropora aspera	in hospite	Pacific	Australia	Great Barrier Reef	Heron Island	NA	-23.4441278	151.9160528	5000			NA	NA	Dove_2004_MEPS_272_99	NA	NA	NA
C	NA	ITS	NA	cloning	AY624605	Cnidaria	Anthozoa	Scleractinia	Acroporidae	Acropora	aspera	Acropora aspera	in hospite	Pacific	Australia	Great Barrier Reef	Heron Island	NA	-23.4441278	151.9160528	5000			NA	NA	Dove_2004_MEPS_272_99	NA	NA	NA
C	NA	ITS	NA	cloning	AY624606	Cnidaria	Anthozoa	Scleractinia	Acroporidae	Acropora	aspera	Acropora aspera	in hospite	Pacific	Australia	Great Barrier Reef	Heron Island	NA	-23.4441278	151.9160528	5000			NA	NA	Dove_2004_MEPS_272_99	NA	NA	NA
D	D1	ITS2	NA	DGGE	same_as_AF334660	Cnidaria	Anthozoa	Scleractinia	Acroporidae	Acropora	aspera	Acropora aspera	in hospite	Pacific	Thailand	Phuket	Andaman Sea	Cape Panwa	7.481125	98.244201	1000	0	5	2007	2007	LaJeunesse_2010_J_Biogeography_37_785	NA	NA	NO_Stat_2009_MEPS_386_83
D	D1a	ITS2	NA	DGGE	same_as_AF499802	Cnidaria	Anthozoa	Scleractinia	Acroporidae	Acropora	aspera	Acropora aspera	in hospite	Pacific	Thailand	Phuket	Andaman Sea	Cape Panwa	7.481125	98.244201	1000	0	5	2007	2007	LaJeunesse_2010_J_Biogeography_37_785	same_as_D1b_D5	NA	NO_Thornhill_2007_Mol_Ecol_16_5326
C	C101	ITS2	NA	DGGE	same_as_GU111881	Cnidaria	Anthozoa	Scleractinia	Acroporidae	Acropora	austera	Acropora austera	in hospite	Pacific	Thailand	Phuket	Andaman Sea	Hae	7.450068	98.230912	1500	2	6	2007	2007	LaJeunesse_2010_J_Biogeography_37_785	NA	NA	NA
C	C3	ITS2	NA	DGGE	same_as_AF499789	Cnidaria	Anthozoa	Scleractinia	Acroporidae	Acropora	austera	Acropora austera	in hospite	Pacific	Australia	Great Barrier Reef	Heron Island	NA	-23.4441278	151.9160528	5000	3	3	2002	2002	LaJeunesse_2003_Limnol_Oceanograph_48_2046	NA	NA	NO_Stat_2009_MEPS_386_83
C	C3	ITS2	NA	DGGE	same_as_AF499789	Cnidaria	Anthozoa	Scleractinia	Acroporidae	Acropora	austera	Acropora austera	in hospite	Pacific	Thailand	Phuket	Andaman Sea	Racha	7.364345	98.221469	2000	2	5	2007	2007	LaJeunesse_2010_J_Biogeography_37_785	NA	NA	NO_Stat_2009_MEPS_386_83
C	C3	ITS2	NA	DGGE	same_as_AF499789	Cnidaria	Anthozoa	Scleractinia	Acroporidae	Acropora	austera	Acropora austera	in hospite	Pacific	Thailand	Phuket	Andaman Sea	Phiphi Lae	7.411501	98.451796	3500	6	12	2007	2007	LaJeunesse_2010_J_Biogeography_37_785	NA	NA	NO_Stat_2009_MEPS_386_83
C	C3	ITS2	NA	DGGE	same_as_AF499789	Cnidaria	Anthozoa	Scleractinia	Acroporidae	Acropora	austera	Acropora austera	in hospite	Pacific	Thailand	Phuket	Andaman Sea	Phiphi Don	7.432416	98.464195	5900	2	6	2007	2007	LaJeunesse_2010_J_Biogeography_37_785	NA	NA	NO_Stat_2009_MEPS_386_83
C	C3	ITS2	NA	DGGE	same_as_AF499789	Cnidaria	Anthozoa	Scleractinia	Acroporidae	Acropora	austera	Acropora austera	in hospite	Pacific	Thailand	Phuket	Andaman Sea	Cape Panwa	7.481125	98.244201	1000	0	5	2007	2007	LaJeunesse_2010_J_Biogeography_37_785	NA	NA	NO_Stat_2009_MEPS_386_83
C	C3	ITS2	NA	DGGE	same_as_AF499789	Cnidaria	Anthozoa	Scleractinia	Acroporidae	Acropora	austera	Acropora austera	in hospite	Pacific	Thailand	Phuket	Similan Islands	Similan	8.344871	97.381451	4500	2	12	2007	2007	LaJeunesse_2010_J_Biogeography_37_785	NA	NA	NO_Stat_2009_MEPS_386_83
C	C3u	ITS2	NA	DGGE	same_as_GU111879	Cnidaria	Anthozoa	Scleractinia	Acroporidae	Acropora	austera	Acropora austera	in hospite	Pacific	Thailand	Phuket	Andaman Sea	Phiphi Lae	7.411501	98.451796	3500	6	12	2007	2007	LaJeunesse_2010_J_Biogeography_37_785	NA	NA	NA
C	C3u	ITS2	NA	DGGE	same_as_GU111879	Cnidaria	Anthozoa	Scleractinia	Acroporidae	Acropora	austera	Acropora austera	in hospite	Pacific	Thailand	Phuket	Andaman Sea	Phiphi Don	7.432416	98.464195	5900	2	6	2007	2007	LaJeunesse_2010_J_Biogeography_37_785	NA	NA	NA
C	C3u	ITS2	NA	DGGE	same_as_GU111879	Cnidaria	Anthozoa	Scleractinia	Acroporidae	Acropora	austera	Acropora austera	in hospite	Pacific	Thailand	Phuket	Andaman Sea	Cape Panwa	7.481125	98.244201	1000	0	5	2007	2007	LaJeunesse_2010_J_Biogeography_37_785	NA	NA	NA
C	C3z	ITS2	NA	DGGE	same_as_GU111884	Cnidaria	Anthozoa	Scleractinia	Acroporidae	Acropora	austera	Acropora austera	in hospite	Pacific	Thailand	Phuket	Andaman Sea	Racha	7.364345	98.221469	2000	2	5	2007	2007	LaJeunesse_2010_J_Biogeography_37_785	NA	NA	NA
C	C3z	ITS2	NA	DGGE	same_as_GU111884	Cnidaria	Anthozoa	Scleractinia	Acroporidae	Acropora	austera	Acropora austera	in hospite	Pacific	Thailand	Phuket	Similan Islands	Similan	8.344871	97.381451	4500	2	12	2007	2007	LaJeunesse_2010_J_Biogeography_37_785	NA	NA	NA
D	D1	ITS	A024	cloning	AF396630	Cnidaria	Anthozoa	Scleractinia	Acroporidae	Acropora	brueggemanni	Acropora brueggemanni	culture	Pacific	Japan	Okinawa	NA	NA	26.2334528	127.3092069	50000			NA	NA	Santos_2003_J_Eukaryotic_Microbiol_50_417	NA	NA	NO_Stat_2009_MEPS_386_83
C	C1	ITS2	NA	DGGE	same_as_AF333515	Cnidaria	Anthozoa	Scleractinia	Acroporidae	Acropora	cerealis	Acropora cerealis	in hospite	Pacific	Australia	Great Barrier Reef	Rib Reef	NA	-18.4818972	146.8737056	1500	1	8	2003	2003	LaJeunesse_2004_MEPS_284_147	NA	same_as_Symbiodinium goreaui	NO_Thornhill_2007_Mol_Ecol_16_5326
C	C1	ITS2	NA	DGGE	same_as_AF333515	Cnidaria	Anthozoa	Scleractinia	Acroporidae	Acropora	cerealis	Acropora cerealis	in hospite	Pacific	Australia	Great Barrier Reef	Feather Reef	NA	-17.5328028	146.3924694	2000	10	17	2003	2003	LaJeunesse_2004_MEPS_284_147	NA	same_as_Symbiodinium goreaui	NO_Thornhill_2007_Mol_Ecol_16_5326
C	C101	ITS2	NA	DGGE	same_as_GU111881	Cnidaria	Anthozoa	Scleractinia	Acroporidae	Acropora	cerealis	Acropora cerealis	in hospite	Pacific	Thailand	Phuket	Similan Islands	Similan	8.344871	97.381451	4500	2	12	2007	2007	LaJeunesse_2010_J_Biogeography_37_785	NA	NA	NA
C	C3	ITS2	NA	DGGE	same_as_AF499789	Cnidaria	Anthozoa	Scleractinia	Acroporidae	Acropora	cerealis	Acropora cerealis	in hospite	Pacific	Australia	Great Barrier Reef	Heron Island	NA	-23.4441278	151.9160528	5000	3	3	2002	2002	LaJeunesse_2003_Limnol_Oceanograph_48_2046	NA	NA	NO_Stat_2009_MEPS_386_83
C	C3	ITS2	NA	DGGE	same_as_AF499789	Cnidaria	Anthozoa	Scleractinia	Acroporidae	Acropora	cerealis	Acropora cerealis	in hospite	Pacific	Australia	Great Barrier Reef	Heron Island	NA	-23.4441278	151.9160528	5000	10	10	2002	2002	LaJeunesse_2003_Limnol_Oceanograph_48_2046	NA	NA	NO_Stat_2009_MEPS_386_83
C	C3	ITS2	NA	DGGE	same_as_AF499789	Cnidaria	Anthozoa	Scleractinia	Acroporidae	Acropora	cerealis	Acropora cerealis	in hospite	Pacific	Australia	Great Barrier Reef	Rib Reef	NA	-18.4818972	146.8737056	1500	1	8	2003	2003	LaJeunesse_2004_MEPS_284_147	NA	NA	NO_Stat_2009_MEPS_386_83
C	C3	ITS2	NA	DGGE	same_as_AF499789	Cnidaria	Anthozoa	Scleractinia	Acroporidae	Acropora	cerealis	Acropora cerealis	in hospite	Pacific	Australia	Great Barrier Reef	Rib Reef	NA	-18.4818972	146.8737056	1500	10	17	2003	2003	LaJeunesse_2004_MEPS_284_147	NA	NA	NO_Stat_2009_MEPS_386_83
C	C3	ITS2	NA	DGGE	same_as_AF499789	Cnidaria	Anthozoa	Scleractinia	Acroporidae	Acropora	cerealis	Acropora cerealis	in hospite	Pacific	Australia	Great Barrier Reef	Feather Reef	NA	-17.5328028	146.3924694	2000	10	17	2003	2003	LaJeunesse_2004_MEPS_284_147	NA	NA	NO_Stat_2009_MEPS_386_83
C	C3	ITS2	NA	DGGE	same_as_AF499789	Cnidaria	Anthozoa	Scleractinia	Acroporidae	Acropora	cerealis	Acropora cerealis	in hospite	Pacific	Japan	Okinawa	Zamami Island	NA	26.2334528	127.3092069	3500	1	10	2002	2002	LaJeunesse_2004_MEPS_284_147	NA	NA	NO_Stat_2009_MEPS_386_83
C	C3k	ITS2	NA	DGGE	same_as_AY589737	Cnidaria	Anthozoa	Scleractinia	Acroporidae	Acropora	cerealis	Acropora cerealis	in hospite	Pacific	Australia	Great Barrier Reef	Feather Reef	NA	-17.5328028	146.3924694	2000	10	17	2003	2003	LaJeunesse_2004_MEPS_284_147	NA	NA	NA
A	A3	ITS2	NA	DGGE	same_as_AF333507	Cnidaria	Anthozoa	Scleractinia	Acroporidae	Acropora	cervicornis	Acropora cervicornis	in hospite	Caribbean	United States	Florida	Florida Keys	Biscayne National Park	25.479113	-80.231676	10000			2005	2005	Bielmyer_2010_Aqua_Tox_97_125	NA	NA	NO_Hunter_2007_J_Phycology_43_120
A	A3	ITS2	NA	DGGE	same_as_AF333507	Cnidaria	Anthozoa	Scleractinia	Acroporidae	Acropora	cervicornis	Acropora cervicornis	in hospite	Caribbean	Colombia	Cartagena	NA	NA	10.141381	-75.930156	75000	8	10	2006	2006	Camargo_2009_Biodivers_Conserv_18_935	NA	NA	NO_Hunter_2007_J_Phycology_43_120
A	A3	ITS2	NA	DGGE	same_as_AF333507	Cnidaria	Anthozoa	Scleractinia	Acroporidae	Acropora	cervicornis	Acropora cervicornis	in hospite	Caribbean	Belize	Western Caribbean	South Yucatan	Carrie Bow	16.480001	-88.045999	15000	6	10	2002	2003	Finney_2010_Microb_Ecol_60_250	NA	NA	NO_Hunter_2007_J_Phycology_43_120
A	A3	ITS2	NA	DGGE	same_as_AF333507	Cnidaria	Anthozoa	Scleractinia	Acroporidae	Acropora	cervicornis	Acropora cervicornis	in hospite	Caribbean	Belize	Western Caribbean	South Yucatan	Carrie Bow	16.480001	-88.045999	15000	10	20	2002	2003	Finney_2010_Microb_Ecol_60_250	NA	NA	NO_Hunter_2007_J_Phycology_43_120
A	A3	ITS2	NA	DGGE	same_as_AF333507	Cnidaria	Anthozoa	Scleractinia	Acroporidae	Acropora	cervicornis	Acropora cervicornis	in hospite	Caribbean	Mexico	Quintana Roo	Puerto Morelos	NA	20.5	-86.52	4000	4	4	1998	1999	LaJeunesse_2002_Mar_Biol_141_387	NA	NA	NO_Hunter_2007_J_Phycology_43_120
A	A3	ITS2	NA	DGGE	same_as_AF333507	Cnidaria	Anthozoa	Scleractinia	Acroporidae	Acropora	cervicornis	Acropora cervicornis	in hospite	Caribbean	Bahamas	Exuma Islands	Lee Stocking Island	NA	23.7672556	-76.0946417	3000	3	3	1998	1999	LaJeunesse_2002_Mar_Biol_141_387	NA	NA	NO_Hunter_2007_J_Phycology_43_120
A	A3	ITS2	NA	DGGE	same_as_AF333507	Cnidaria	Anthozoa	Scleractinia	Acroporidae	Acropora	cervicornis	Acropora cervicornis	in hospite	Caribbean	Bahamas	Exuma Islands	Norman's Pond Cay	North Norman's Patch Reef	23.7672556	-76.0946417	3000	3	3	2000	2004	Thornhill_2006_Mar_Biol_148_711	NA	NA	NO_Hunter_2007_J_Phycology_43_120
A	A3	ITS2	NA	DGGE	same_as_AF333507	Cnidaria	Anthozoa	Scleractinia	Acroporidae	Acropora	cervicornis	Acropora cervicornis	in hospite	Caribbean	United States	Florida	Florida Keys	Admiral Patch	24.59	-80.22	10000	1	2	2000	2004	Thornhill_2006_Mar_Biol_148_711	NA	NA	NO_Hunter_2007_J_Phycology_43_120
A	A3	ITS2	NA	DGGE	same_as_AF333507	Cnidaria	Anthozoa	Scleractinia	Acroporidae	Acropora	cervicornis	Acropora cervicornis	in hospite	Caribbean	United States	Florida	Florida Keys	Little Grecian	24.59	-80.22	10000	3	3	2000	2004	Thornhill_2006_Mar_Biol_148_711	NA	NA	NO_Hunter_2007_J_Phycology_43_120
B	B1	ITS2	NA	DGGE	same_as_AF333511	Cnidaria	Anthozoa	Scleractinia	Acroporidae	Acropora	cervicornis	Acropora cervicornis	in hospite	Caribbean	Bahamas	Exuma Islands	Norman's Pond Cay	North Norman's Patch Reef	23.7672556	-76.0946417	3000	3	3	2001	2002	Thornhill_2006_Mar_Biol_148_711	NA	same as Symbiodinium pulchrorum and Symbiodinium bermudense	NO_Thornhill_2007_Mol_Ecol_16_5326
B	B1	ITS2	NA	DGGE	same_as_AF333511	Cnidaria	Anthozoa	Scleractinia	Acroporidae	Acropora	cervicornis	Acropora cervicornis	in hospite	Caribbean	United States	Florida	Florida Keys	Admiral Patch	24.59	-80.22	10000	1	2	2000	2002	Thornhill_2006_Mar_Biol_148_711	NA	same as Symbiodinium pulchrorum and Symbiodinium bermudense	NO_Thornhill_2007_Mol_Ecol_16_5326
B	B1	ITS2	NA	DGGE	same_as_AF333511	Cnidaria	Anthozoa	Scleractinia	Acroporidae	Acropora	cervicornis	Acropora cervicornis	in hospite	Caribbean	United States	Florida	Florida Keys	Little Grecian	24.59	-80.22	10000	3	3	2000	2002	Thornhill_2006_Mar_Biol_148_711	NA	same as Symbiodinium pulchrorum and Symbiodinium bermudense	NO_Thornhill_2007_Mol_Ecol_16_5326
C	C94a	ITS2	NA	DGGE	Same_as_GU111877	Cnidaria	Anthozoa	Scleractinia	Acroporidae	Acropora	cervicornis	Acropora cervicornis	in hospite	Aquarium	United States	Florida	Orlando	Sea World	28.410732	-81.462772	2000			NA	NA	Smith_2009_J_Phycol_45_1030	NA	NA	NA
D	D1	ITS2	NA	DGGE	same_as_AF334660	Cnidaria	Anthozoa	Scleractinia	Acroporidae	Acropora	cervicornis	Acropora cervicornis	in hospite	Caribbean	Belize	Western Caribbean	South Yucatan	Carrie Bow	16.480001	-88.045999	15000	10	20	2002	2003	Finney_2010_Microb_Ecol_60_250	NA	NA	NO_Stat_2009_MEPS_386_83
D	D1a	ITS2	NA	DGGE	same_as_AF499802	Cnidaria	Anthozoa	Scleractinia	Acroporidae	Acropora	cervicornis	Acropora cervicornis	in hospite	Caribbean	Belize	Western Caribbean	South Yucatan	Carrie Bow	16.480001	-88.045999	15000	10	20	2002	2003	Finney_2010_Microb_Ecol_60_250	same_as_D1b_D5	NA	NO_Thornhill_2007_Mol_Ecol_16_5326
C	C3	ITS2	NA	DGGE	same_as_AF499789	Cnidaria	Anthozoa	Scleractinia	Acroporidae	Acropora	clathrata	Acropora clathrata	in hospite	Pacific	Australia	Great Barrier Reef	Heron Island	NA	-23.4441278	151.9160528	5000	3	3	2002	2002	LaJeunesse_2003_Limnol_Oceanograph_48_2046	NA	NA	NO_Stat_2009_MEPS_386_83
C	C3	ITS2	NA	DGGE	same_as_AF499789	Cnidaria	Anthozoa	Scleractinia	Acroporidae	Acropora	clathrata	Acropora clathrata	in hospite	Pacific	Thailand	Phuket	Andaman Sea	Racha	7.364345	98.221469	2000	2	5	2007	2007	LaJeunesse_2010_J_Biogeography_37_785	NA	NA	NO_Stat_2009_MEPS_386_83
C	C3	ITS2	NA	DGGE	same_as_AF499789	Cnidaria	Anthozoa	Scleractinia	Acroporidae	Acropora	clathrata	Acropora clathrata	in hospite	Pacific	Thailand	Phuket	Similan Islands	Similan	8.344871	97.381451	4235	2	12	2007	2007	LaJeunesse_2010_J_Biogeography_37_785	NA	NA	NO_Stat_2009_MEPS_386_83
C	C3z	ITS2	NA	DGGE	same_as_GU111884	Cnidaria	Anthozoa	Scleractinia	Acroporidae	Acropora	clathrata	Acropora clathrata	in hospite	Pacific	Thailand	Phuket	Andaman Sea	Racha	7.364345	98.221469	2000	2	5	2007	2007	LaJeunesse_2010_J_Biogeography_37_785	NA	NA	NA
C	C3z	ITS2	NA	DGGE	same_as_GU111884	Cnidaria	Anthozoa	Scleractinia	Acroporidae	Acropora	clathrata	Acropora clathrata	in hospite	Pacific	Thailand	Phuket	Similan Islands	Similan	8.344871	97.381451	4500	2	12	2007	2007	LaJeunesse_2010_J_Biogeography_37_785	NA	NA	NA
C	C3	ITS2	NA	DGGE	same_as_AF499789	Cnidaria	Anthozoa	Scleractinia	Acroporidae	Acropora	copiosa	Acropora copiosa	in hospite	Pacific	Japan	Okinawa	Zamami Island	NA	26.2334528	127.3092069	3500	1	10	2002	2002	LaJeunesse_2004_MEPS_284_147	NA	NA	NO_Stat_2009_MEPS_386_83
A	A1	ITS2	NA	cloning	same_as_AF333505	Cnidaria	Anthozoa	Scleractinia	Acroporidae	Acropora	cytherea	Acropora cytherea	in hospite	Pacific	United States	Hawaiian Islands	French Frigate Shoals	NA	23.8496833	-166.2974333	100	15	20	2005	2005	Stat_2008_Biol_Invasions_10_579	NA	same_as_Symbiodinium microadriaticum sub. microadriaticum	NO_Hunter_2007_J_Phycology_43_120
A	A1	ITS2	NA	cloning	same_as_AF333505	Cnidaria	Anthozoa	Scleractinia	Acroporidae	Acropora	cytherea	Acropora cytherea	in hospite	Pacific	United States	Hawaiian Islands	French Frigate Shoals	NA	23.8496833	-166.2974333	100	15	20	2006	2006	Stat_2008_Biol_Invasions_10_579	NA	same_as_Symbiodinium microadriaticum sub. microadriaticum	NO_Hunter_2007_J_Phycology_43_120
A	NA	ITS2	Acyth.a.A1	cloning	EF656428	Cnidaria	Anthozoa	Scleractinia	Acroporidae	Acropora	cytherea	Acropora cytherea	in hospite	Pacific	United States	Hawaiian Islands	French Frigate Shoals	NA	23.8496833	-166.2974333	100	15	20	2006	2006	Stat_2008_Biol_Invasions_10_579	NA	NA	NA
A	NA	ITS2	Acyth.a.A2	cloning	EF656429	Cnidaria	Anthozoa	Scleractinia	Acroporidae	Acropora	cytherea	Acropora cytherea	in hospite	Pacific	United States	Hawaiian Islands	French Frigate Shoals	NA	23.8496833	-166.2974333	100	15	20	2006	2006	Stat_2008_Biol_Invasions_10_579	NA	NA	NA
A	NA	ITS2	Acyth.b.A1	cloning	EF656430	Cnidaria	Anthozoa	Scleractinia	Acroporidae	Acropora	cytherea	Acropora cytherea	in hospite	Pacific	United States	Hawaiian Islands	French Frigate Shoals	NA	23.8496833	-166.2974333	100	15	20	2006	2006	Stat_2008_Biol_Invasions_10_579	NA	NA	NA
A	NA	ITS2	Acyth.b.A2	cloning	EF656431	Cnidaria	Anthozoa	Scleractinia	Acroporidae	Acropora	cytherea	Acropora cytherea	in hospite	Pacific	United States	Hawaiian Islands	French Frigate Shoals	NA	23.8496833	-166.2974333	100	15	20	2006	2006	Stat_2008_Biol_Invasions_10_579	NA	NA	NA
A	NA	ITS2	Acyth.c.A1	cloning	EF656432	Cnidaria	Anthozoa	Scleractinia	Acroporidae	Acropora	cytherea	Acropora cytherea	in hospite	Pacific	United States	Hawaiian Islands	French Frigate Shoals	NA	23.8496833	-166.2974333	100	15	20	2006	2006	Stat_2008_Biol_Invasions_10_579	NA	NA	NA
C	C1	ITS2	NA	cloning	same_as_AF333515	Cnidaria	Anthozoa	Scleractinia	Acroporidae	Acropora	cytherea	Acropora cytherea	in hospite	Pacific	United States	Central Pacific	Johnston Atoll	JOH-6P	16.7185167	-169.5513333	100	3	7	2006	2006	Stat_2009_MEPS_386_83	NA	same_as_Symbiodinium goreaui	NO_Thornhill_2007_Mol_Ecol_16_5326
C	C1	ITS2	NA	cloning	same_as_AF333515	Cnidaria	Anthozoa	Scleractinia	Acroporidae	Acropora	cytherea	Acropora cytherea	in hospite	Pacific	United States	Central Pacific	Johnston Atoll	JOH-23	16.7473	-169.5093167	100	2	4	2006	2006	Stat_2009_MEPS_386_83	NA	same_as_Symbiodinium goreaui	NO_Thornhill_2007_Mol_Ecol_16_5326
C	C1	ITS2	NA	cloning	same_as_AF333515	Cnidaria	Anthozoa	Scleractinia	Acroporidae	Acropora	cytherea	Acropora cytherea	in hospite	Pacific	United States	Central Pacific	Johnston Atoll	JOH-20	16.7611667	-169.5269667	100	5	10	2006	2006	Stat_2009_MEPS_386_83	NA	same_as_Symbiodinium goreaui	NO_Thornhill_2007_Mol_Ecol_16_5326
C	C1	ITS2	NA	cloning	same_as_AF333515	Cnidaria	Anthozoa	Scleractinia	Acroporidae	Acropora	cytherea	Acropora cytherea	in hospite	Pacific	United States	Central Pacific	Johnston Atoll	JOH-4P	16.771	-169.5056	100	3	7	2006	2006	Stat_2009_MEPS_386_83	NA	same_as_Symbiodinium goreaui	NO_Thornhill_2007_Mol_Ecol_16_5326
C	C1	ITS2	NA	cloning	same_as_AF333515	Cnidaria	Anthozoa	Scleractinia	Acroporidae	Acropora	cytherea	Acropora cytherea	in hospite	Pacific	United States	Central Pacific	Johnston Atoll	JOH-5P	16.77415	-169.4970167	100	2	4	2006	2006	Stat_2009_MEPS_386_83	NA	same_as_Symbiodinium goreaui	NO_Thornhill_2007_Mol_Ecol_16_5326
C	C1c	ITS2	NA	cloning	same_as_AY239364	Cnidaria	Anthozoa	Scleractinia	Acroporidae	Acropora	cytherea	Acropora cytherea	in hospite	Pacific	United States	Hawaiian Islands	French Frigate Shoals	NA	23.8496833	-166.2974333	100	15	20	2006	2005	Stat_2008_Biol_Invasions_10_579	same_as_C45_C1c.C45	NA	NA
C	C1c	ITS2	NA	cloning	same_as_AY239364	Cnidaria	Anthozoa	Scleractinia	Acroporidae	Acropora	cytherea	Acropora cytherea	in hospite	Pacific	United States	Hawaiian Islands	French Frigate Shoals	NA	23.8509833	-166.3296	100	10	15	2006	2006	Stat_2008_Biol_Invasions_10_579	same_as_C45_C1c.C45	NA	NA
C	C21.13	ITS2	NA	cloning	FJ461515	Cnidaria	Anthozoa	Scleractinia	Acroporidae	Acropora	cytherea	Acropora cytherea	in hospite	Pacific	United States	Central Pacific	Johnston Atoll	JOH-6P	16.7185167	-169.5513333	100	3	7	2006	2006	Stat_2009_MEPS_386_83	NA	NA	NO_Stat_2009_MEPS_386_83
C	C27	ITS2	NA	cloning	AY258495	Cnidaria	Anthozoa	Scleractinia	Acroporidae	Acropora	cytherea	Acropora cytherea	in hospite	Pacific	United States	Hawaiian Islands	French Frigate Shoals	NA	23.8496833	-166.2974333	100	15	20	2006	2005	Stat_2008_Biol_Invasions_10_579	same_as_C30 (type1)	NA	NO_Stat_2009_MEPS_386_83
C	C27	ITS2	NA	cloning	same_as_AY239379	Cnidaria	Anthozoa	Scleractinia	Acroporidae	Acropora	cytherea	Acropora cytherea	in hospite	Pacific	United States	Hawaiian Islands	French Frigate Shoals	NA	23.8509833	-166.3296	100	10	15	2006	2006	Stat_2008_Biol_Invasions_10_579	same_as_C30 (type1)	NA	NO_Stat_2009_MEPS_386_83
C	C3	ITS2	NA	DGGE	same_as_AF499789	Cnidaria	Anthozoa	Scleractinia	Acroporidae	Acropora	cytherea	Acropora cytherea	in hospite	Pacific	Australia	Great Barrier Reef	Heron Island	NA	-23.4441278	151.9160528	5000	3	3	2002	2002	LaJeunesse_2003_Limnol_Oceanograph_48_2046	NA	NA	NO_Stat_2009_MEPS_386_83
C	C3	ITS2	NA	DGGE	same_as_AF499789	Cnidaria	Anthozoa	Scleractinia	Acroporidae	Acropora	cytherea	Acropora cytherea	in hospite	Pacific	Australia	Great Barrier Reef	Heron Island	NA	-23.4441278	151.9160528	5000	10	10	2002	2002	LaJeunesse_2003_Limnol_Oceanograph_48_2046	NA	NA	NO_Stat_2009_MEPS_386_83
C	C3	ITS2	NA	DGGE	same_as_AF499789	Cnidaria	Anthozoa	Scleractinia	Acroporidae	Acropora	cytherea	Acropora cytherea	in hospite	Pacific	Australia	Great Barrier Reef	Rib Reef	NA	-18.4818972	146.8737056	1500	1	8	2003	2003	LaJeunesse_2004_MEPS_284_147	NA	NA	NO_Stat_2009_MEPS_386_83
C	C3	ITS2	NA	DGGE	same_as_AF499789	Cnidaria	Anthozoa	Scleractinia	Acroporidae	Acropora	cytherea	Acropora cytherea	in hospite	Pacific	Thailand	Phuket	Similan Islands	Similan	8.344871	97.381451	4500	2	12	2007	2007	LaJeunesse_2010_J_Biogeography_37_785	NA	NA	NO_Stat_2009_MEPS_386_83
C	C3	ITS2	NA	cloning	same_as_AF499789	Cnidaria	Anthozoa	Scleractinia	Acroporidae	Acropora	cytherea	Acropora cytherea	in hospite	Pacific	United States	Central Pacific	Johnston Atoll	JOH-6P	16.7185167	-169.5513333	100	3	7	2006	2006	Stat_2009_MEPS_386_83	NA	NA	NO_Stat_2009_MEPS_386_83
C	C3	ITS2	NA	cloning	same_as_AF499789	Cnidaria	Anthozoa	Scleractinia	Acroporidae	Acropora	cytherea	Acropora cytherea	in hospite	Pacific	United States	Central Pacific	Johnston Atoll	JOH-23	16.7473	-169.5093167	100	2	4	2006	2006	Stat_2009_MEPS_386_83	NA	NA	NO_Stat_2009_MEPS_386_83
C	C3	ITS2	NA	cloning	same_as_AF499789	Cnidaria	Anthozoa	Scleractinia	Acroporidae	Acropora	cytherea	Acropora cytherea	in hospite	Pacific	United States	Central Pacific	Johnston Atoll	JOH-20	16.7611667	-169.5269667	100	5	10	2006	2006	Stat_2009_MEPS_386_83	NA	NA	NO_Stat_2009_MEPS_386_83
C	C3	ITS2	NA	cloning	same_as_AF499789	Cnidaria	Anthozoa	Scleractinia	Acroporidae	Acropora	cytherea	Acropora cytherea	in hospite	Pacific	United States	Central Pacific	Johnston Atoll	JOH-4P	16.771	-169.5056	100	3	7	2006	2006	Stat_2009_MEPS_386_83	NA	NA	NO_Stat_2009_MEPS_386_83
C	C3	ITS2	NA	cloning	same_as_AF499789	Cnidaria	Anthozoa	Scleractinia	Acroporidae	Acropora	cytherea	Acropora cytherea	in hospite	Pacific	United States	Central Pacific	Johnston Atoll	JOH-5P	16.77415	-169.4970167	100	2	4	2006	2006	Stat_2009_MEPS_386_83	NA	NA	NO_Stat_2009_MEPS_386_83
C	C3.10	ITS2	NA	cloning	FJ461505	Cnidaria	Anthozoa	Scleractinia	Acroporidae	Acropora	cytherea	Acropora cytherea	in hospite	Pacific	United States	Central Pacific	Johnston Atoll	JOH-6P	16.7185167	-169.5513333	100	3	7	2006	2006	Stat_2009_MEPS_386_83	NA	NA	NO_Stat_2009_MEPS_386_83
C	C3.10	ITS2	NA	cloning	FJ461505	Cnidaria	Anthozoa	Scleractinia	Acroporidae	Acropora	cytherea	Acropora cytherea	in hospite	Pacific	United States	Central Pacific	Johnston Atoll	JOH-4P	16.771	-169.5056	100	3	7	2006	2006	Stat_2009_MEPS_386_83	NA	NA	NO_Stat_2009_MEPS_386_83
C	C3.11	ITS2	NA	cloning	FJ461506	Cnidaria	Anthozoa	Scleractinia	Acroporidae	Acropora	cytherea	Acropora cytherea	in hospite	Pacific	United States	Central Pacific	Johnston Atoll	JOH-6P	16.7185167	-169.5513333	100	3	7	2006	2006	Stat_2009_MEPS_386_83	NA	NA	NO_Stat_2009_MEPS_386_83
C	C3.11	ITS2	NA	cloning	same_as_FJ461506	Cnidaria	Anthozoa	Scleractinia	Acroporidae	Acropora	cytherea	Acropora cytherea	in hospite	Pacific	United States	Central Pacific	Johnston Atoll	JOH-20	16.7611667	-169.5269667	100	5	10	2006	2006	Stat_2009_MEPS_386_83	NA	NA	NO_Stat_2009_MEPS_386_83
C	C3.2	ITS2	NA	cloning	FJ461497	Cnidaria	Anthozoa	Scleractinia	Acroporidae	Acropora	cytherea	Acropora cytherea	in hospite	Pacific	United States	Central Pacific	Johnston Atoll	JOH-23	16.7473	-169.5093167	100	2	4	2006	2006	Stat_2009_MEPS_386_83	NA	NA	NO_Stat_2009_MEPS_386_83
C	C3.2	ITS2	NA	cloning	same_as_FJ461497	Cnidaria	Anthozoa	Scleractinia	Acroporidae	Acropora	cytherea	Acropora cytherea	in hospite	Pacific	United States	Central Pacific	Johnston Atoll	JOH-20	16.7611667	-169.5269667	100	5	10	2006	2006	Stat_2009_MEPS_386_83	NA	NA	NO_Stat_2009_MEPS_386_83
C	C3.2	ITS2	NA	cloning	same_as_FJ461497	Cnidaria	Anthozoa	Scleractinia	Acroporidae	Acropora	cytherea	Acropora cytherea	in hospite	Pacific	United States	Central Pacific	Johnston Atoll	JOH-4P	16.771	-169.5056	100	3	7	2006	2006	Stat_2009_MEPS_386_83	NA	NA	NO_Stat_2009_MEPS_386_83
C	C3.2	ITS2	NA	cloning	same_as_FJ461497	Cnidaria	Anthozoa	Scleractinia	Acroporidae	Acropora	cytherea	Acropora cytherea	in hospite	Pacific	United States	Central Pacific	Johnston Atoll	JOH-5P	16.77415	-169.4970167	100	2	4	2006	2006	Stat_2009_MEPS_386_83	NA	NA	NO_Stat_2009_MEPS_386_83
C	C3.7	ITS2	NA	cloning	FJ461502	Cnidaria	Anthozoa	Scleractinia	Acroporidae	Acropora	cytherea	Acropora cytherea	in hospite	Pacific	United States	Central Pacific	Johnston Atoll	JOH-4P	16.771	-169.5056	100	3	7	2006	2006	Stat_2009_MEPS_386_83	NA	NA	NO_Stat_2009_MEPS_386_83
C	C3.8	ITS2	NA	cloning	FJ461503	Cnidaria	Anthozoa	Scleractinia	Acroporidae	Acropora	cytherea	Acropora cytherea	in hospite	Pacific	United States	Central Pacific	Johnston Atoll	JOH-5P	16.77415	-169.4970167	100	2	4	2006	2006	Stat_2009_MEPS_386_83	NA	NA	NO_Stat_2009_MEPS_386_83
C	C3.8	ITS2	NA	cloning	same_as_FJ461503	Cnidaria	Anthozoa	Scleractinia	Acroporidae	Acropora	cytherea	Acropora cytherea	in hospite	Pacific	United States	Central Pacific	Johnston Atoll	JOH-20	16.7611667	-169.5269667	100	5	10	2006	2006	Stat_2009_MEPS_386_83	NA	NA	NO_Stat_2009_MEPS_386_83
C	C3.8	ITS2	NA	cloning	same_as_FJ461503	Cnidaria	Anthozoa	Scleractinia	Acroporidae	Acropora	cytherea	Acropora cytherea	in hospite	Pacific	United States	Central Pacific	Johnston Atoll	JOH-4P	16.771	-169.5056	100	3	7	2006	2006	Stat_2009_MEPS_386_83	NA	NA	NO_Stat_2009_MEPS_386_83
C	C3.9	ITS2	NA	cloning	FJ461504	Cnidaria	Anthozoa	Scleractinia	Acroporidae	Acropora	cytherea	Acropora cytherea	in hospite	Pacific	United States	Central Pacific	Johnston Atoll	JOH-4P	16.771	-169.5056	100	3	7	2006	2006	Stat_2009_MEPS_386_83	NA	NA	NO_Stat_2009_MEPS_386_83
C	C3.9	ITS2	NA	cloning	same_as_FJ461504	Cnidaria	Anthozoa	Scleractinia	Acroporidae	Acropora	cytherea	Acropora cytherea	in hospite	Pacific	United States	Central Pacific	Johnston Atoll	JOH-20	16.7611667	-169.5269667	100	5	10	2006	2006	Stat_2009_MEPS_386_83	NA	NA	NO_Stat_2009_MEPS_386_83
C	C3b	ITS2	NA	cloning	same_as_AF499791	Cnidaria	Anthozoa	Scleractinia	Acroporidae	Acropora	cytherea	Acropora cytherea	in hospite	Pacific	United States	Central Pacific	Johnston Atoll	JOH-20	16.7611667	-169.5269667	100	5	10	2006	2006	Stat_2009_MEPS_386_83	NA	NA	NO_Stat_2009_MEPS_386_83
C	C3z	ITS2	NA	DGGE	same_as_GU111884	Cnidaria	Anthozoa	Scleractinia	Acroporidae	Acropora	cytherea	Acropora cytherea	in hospite	Pacific	Thailand	Phuket	Similan Islands	Similan	8.344871	97.381451	4500	2	12	2007	2007	LaJeunesse_2010_J_Biogeography_37_785	NA	NA	NA
C	NA	ITS2	Acyth.d.C1	cloning	EF656433	Cnidaria	Anthozoa	Scleractinia	Acroporidae	Acropora	cytherea	Acropora cytherea	in hospite	Pacific	United States	Hawaiian Islands	French Frigate Shoals	NA	23.8509833	-166.3296	100	10	15	2006	2006	Stat_2008_Biol_Invasions_10_579	NA	NA	NA
C	NA	ITS2	NA	cloning	EF656433	Cnidaria	Anthozoa	Scleractinia	Acroporidae	Acropora	cytherea	Acropora cytherea	in hospite	Pacific	United States	Hawaiian Islands	French Frigate Shoals	NA	23.8496833	-166.2974333	100	15	20	2006	2005	Stat_2008_Biol_Invasions_10_579	NA	NA	NA
C	NA	ITS2	Acyth.e.C1	cloning	EF656434	Cnidaria	Anthozoa	Scleractinia	Acroporidae	Acropora	cytherea	Acropora cytherea	in hospite	Pacific	United States	Hawaiian Islands	French Frigate Shoals	NA	23.8509833	-166.3296	100	10	15	2006	2006	Stat_2008_Biol_Invasions_10_579	NA	NA	NA
C	NA	ITS2	NA	cloning	EF656434	Cnidaria	Anthozoa	Scleractinia	Acroporidae	Acropora	cytherea	Acropora cytherea	in hospite	Pacific	United States	Hawaiian Islands	French Frigate Shoals	NA	23.8496833	-166.2974333	100	15	20	2006	2005	Stat_2008_Biol_Invasions_10_579	NA	NA	NA
C	C3	ITS2	NA	DGGE	same_as_AF499789	Cnidaria	Anthozoa	Scleractinia	Acroporidae	Acropora	danae	Acropora danae	in hospite	Pacific	Thailand	Phuket	Similan Islands	Similan	8.344871	97.381451	4500	2	12	2007	2007	LaJeunesse_2010_J_Biogeography_37_785	NA	NA	NO_Stat_2009_MEPS_386_83
C	C3z	ITS2	NA	DGGE	same_as_GU111884	Cnidaria	Anthozoa	Scleractinia	Acroporidae	Acropora	danae	Acropora danae	in hospite	Pacific	Thailand	Phuket	Similan Islands	Similan	8.344871	97.381451	4500	2	12	2007	2007	LaJeunesse_2010_J_Biogeography_37_785	NA	NA	NA
C	C3	ITS2	NA	DGGE	same_as_AF499789	Cnidaria	Anthozoa	Scleractinia	Acroporidae	Acropora	danei	Acropora danei	in hospite	Pacific	Australia	Great Barrier Reef	Heron Island	NA	-23.4441278	151.9160528	5000	3	3	2002	2002	LaJeunesse_2003_Limnol_Oceanograph_48_2046	NA	NA	NO_Stat_2009_MEPS_386_83
C	C3	ITS2	NA	DGGE	same_as_AF499789	Cnidaria	Anthozoa	Scleractinia	Acroporidae	Acropora	danei	Acropora danei	in hospite	Pacific	Australia	Great Barrier Reef	Heron Island	NA	-23.4441278	151.9160528	5000	10	10	2002	2002	LaJeunesse_2003_Limnol_Oceanograph_48_2046	NA	NA	NO_Stat_2009_MEPS_386_83
C	C1	ITS2	NA	DGGE	same_as_AF333515	Cnidaria	Anthozoa	Scleractinia	Acroporidae	Acropora	digitifera	Acropora digitifera	in hospite	Pacific	Australia	Great Barrier Reef	Curacao Island	NA	-18.6672528	146.5557028	3000	1	6	2003	2003	LaJeunesse_2004_MEPS_284_147	NA	same_as_Symbiodinium goreaui	NO_Thornhill_2007_Mol_Ecol_16_5326
C	C3	ITS2	NA	DGGE	same_as_AF499789	Cnidaria	Anthozoa	Scleractinia	Acroporidae	Acropora	digitifera	Acropora digitifera	in hospite	Pacific	Australia	Great Barrier Reef	Heron Island	NA	-23.4441278	151.9160528	5000	3	3	2002	2002	LaJeunesse_2003_Limnol_Oceanograph_48_2046	NA	NA	NO_Stat_2009_MEPS_386_83
C	C3	ITS2	NA	DGGE	same_as_AF499789	Cnidaria	Anthozoa	Scleractinia	Acroporidae	Acropora	digitifera	Acropora digitifera	in hospite	Pacific	Australia	Great Barrier Reef	Curacao Island	NA	-18.6672528	146.5557028	3000	1	6	2003	2003	LaJeunesse_2004_MEPS_284_147	NA	NA	NO_Stat_2009_MEPS_386_83
C	C3	ITS2	NA	DGGE	same_as_AF499789	Cnidaria	Anthozoa	Scleractinia	Acroporidae	Acropora	digitifera	Acropora digitifera	in hospite	Pacific	Australia	Great Barrier Reef	Rib Reef	NA	-18.4818972	146.8737056	1500	1	8	2003	2003	LaJeunesse_2004_MEPS_284_147	NA	NA	NO_Stat_2009_MEPS_386_83
C	C3	ITS2	NA	DGGE	same_as_AF499789	Cnidaria	Anthozoa	Scleractinia	Acroporidae	Acropora	digitifera	Acropora digitifera	in hospite	Pacific	Japan	Okinawa	Zamami Island	NA	26.2334528	127.3092069	3500	1	10	2002	2002	LaJeunesse_2004_MEPS_284_147	NA	NA	NO_Stat_2009_MEPS_386_83
C	C3	ITS2	NA	DGGE	same_as_AF499789	Cnidaria	Anthozoa	Scleractinia	Acroporidae	Acropora	digitifera	Acropora digitifera	in hospite	Pacific	Thailand	Phuket	Andaman Sea	Cape Panwa	7.481125	98.244201	1000	0	5	2007	2007	LaJeunesse_2010_J_Biogeography_37_785	NA	NA	NO_Stat_2009_MEPS_386_83
C	C3k	ITS2	NA	DGGE	same_as_AY589737	Cnidaria	Anthozoa	Scleractinia	Acroporidae	Acropora	digitifera	Acropora digitifera	in hospite	Pacific	Australia	Great Barrier Reef	Rib Reef	NA	-18.4818972	146.8737056	1500	1	8	2003	2003	LaJeunesse_2004_MEPS_284_147	NA	NA	NA
C	C3u	ITS2	NA	DGGE	same_as_GU111879	Cnidaria	Anthozoa	Scleractinia	Acroporidae	Acropora	digitifera	Acropora digitifera	in hospite	Pacific	Thailand	Phuket	Andaman Sea	Cape Panwa	7.481125	98.244201	1000	0	5	2007	2007	LaJeunesse_2010_J_Biogeography_37_785	NA	NA	NA
D	D1	ITS2	NA	DGGE	same_as_AF334660	Cnidaria	Anthozoa	Scleractinia	Acroporidae	Acropora	digitifera	Acropora digitifera	in hospite	Pacific	Thailand	Phuket	Andaman Sea	Cape Panwa	7.481125	98.244201	1000	0	5	2007	2007	LaJeunesse_2010_J_Biogeography_37_785	NA	NA	NO_Stat_2009_MEPS_386_83
D	D1a	ITS2	NA	DGGE	same_as_AF499802	Cnidaria	Anthozoa	Scleractinia	Acroporidae	Acropora	digitifera	Acropora digitifera	in hospite	Pacific	Thailand	Phuket	Andaman Sea	Cape Panwa	7.481125	98.244201	1000	0	5	2007	2007	LaJeunesse_2010_J_Biogeography_37_785	same_as_D1b_D5	NA	NO_Thornhill_2007_Mol_Ecol_16_5326
C	C1	ITS2	NA	DGGE	same_as_AF333515	Cnidaria	Anthozoa	Scleractinia	Acroporidae	Acropora	divaricata	Acropora divaricata	in hospite	Pacific	Japan	Okinawa	Zamami Island	NA	26.2334528	127.3092069	3500	1	10	2002	2002	LaJeunesse_2004_MEPS_284_147	NA	same_as_Symbiodinium goreaui	NO_Thornhill_2007_Mol_Ecol_16_5326
C	C101	ITS2	NA	DGGE	same_as_GU111881	Cnidaria	Anthozoa	Scleractinia	Acroporidae	Acropora	divaricata	Acropora divaricata	in hospite	Pacific	Thailand	Phuket	Andaman Sea	Phiphi Lae	7.411501	98.451796	3500	6	12	2007	2007	LaJeunesse_2010_J_Biogeography_37_785	NA	NA	NA
C	C101	ITS2	NA	DGGE	same_as_GU111881	Cnidaria	Anthozoa	Scleractinia	Acroporidae	Acropora	divaricata	Acropora divaricata	in hospite	Pacific	Thailand	Phuket	Andaman Sea	Phiphi Don	7.432416	98.464195	5900	2	6	2007	2007	LaJeunesse_2010_J_Biogeography_37_785	NA	NA	NA
C	C101	ITS2	NA	DGGE	same_as_GU111881	Cnidaria	Anthozoa	Scleractinia	Acroporidae	Acropora	divaricata	Acropora divaricata	in hospite	Pacific	Thailand	Phuket	Andaman Sea	Hae	7.450068	98.230912	1500	2	6	2007	2007	LaJeunesse_2010_J_Biogeography_37_785	NA	NA	NA
C	C3	ITS2	NA	DGGE	same_as_AF499789	Cnidaria	Anthozoa	Scleractinia	Acroporidae	Acropora	divaricata	Acropora divaricata	in hospite	Pacific	Australia	Great Barrier Reef	Feather Reef	NA	-17.5328028	146.3924694	2000	10	17	2003	2003	LaJeunesse_2004_MEPS_284_147	NA	NA	NO_Stat_2009_MEPS_386_83
C	C3	ITS2	NA	DGGE	same_as_AF499789	Cnidaria	Anthozoa	Scleractinia	Acroporidae	Acropora	divaricata	Acropora divaricata	in hospite	Pacific	Japan	Okinawa	Zamami Island	NA	26.2334528	127.3092069	3500	1	10	2002	2002	LaJeunesse_2004_MEPS_284_147	NA	NA	NO_Stat_2009_MEPS_386_83
C	C3k	ITS2	NA	DGGE	same_as_AY589737	Cnidaria	Anthozoa	Scleractinia	Acroporidae	Acropora	divaricata	Acropora divaricata	in hospite	Pacific	Australia	Great Barrier Reef	Feather Reef	NA	-17.5328028	146.3924694	2000	10	17	2003	2003	LaJeunesse_2004_MEPS_284_147	NA	NA	NA
C	C1	ITS2	NA	DGGE	same_as_AF333515	Cnidaria	Anthozoa	Scleractinia	Acroporidae	Acropora	donei	Acropora donei	in hospite	Pacific	Japan	Okinawa	Zamami Island	NA	26.2334528	127.3092069	3500	1	10	2002	2002	LaJeunesse_2004_MEPS_284_147	NA	same_as_Symbiodinium goreaui	NO_Thornhill_2007_Mol_Ecol_16_5326
C	C3	ITS2	NA	DGGE	same_as_AF499789	Cnidaria	Anthozoa	Scleractinia	Acroporidae	Acropora	donei	Acropora donei	in hospite	Pacific	Japan	Okinawa	Zamami Island	NA	26.2334528	127.3092069	3500	1	10	2002	2002	LaJeunesse_2004_MEPS_284_147	NA	NA	NO_Stat_2009_MEPS_386_83
C	C3	ITS2	NA	DGGE	same_as_AF499789	Cnidaria	Anthozoa	Scleractinia	Acroporidae	Acropora	elseyi	Acropora elseyi	in hospite	Pacific	Thailand	Phuket	Andaman Sea	Racha	7.364345	98.221469	2000	2	5	2007	2007	LaJeunesse_2010_J_Biogeography_37_785	NA	NA	NO_Stat_2009_MEPS_386_83
C	C3z	ITS2	NA	DGGE	same_as_GU111884	Cnidaria	Anthozoa	Scleractinia	Acroporidae	Acropora	elseyi	Acropora elseyi	in hospite	Pacific	Thailand	Phuket	Andaman Sea	Racha	7.364345	98.221469	2000	2	5	2007	2007	LaJeunesse_2010_J_Biogeography_37_785	NA	NA	NA
C	C3	ITS2	NA	DGGE	same_as_AF499789	Cnidaria	Anthozoa	Scleractinia	Acroporidae	Acropora	exquisita	Acropora exquisita	in hospite	Pacific	Japan	Okinawa	Zamami Island	NA	26.2334528	127.3092069	3500	1	10	2002	2002	LaJeunesse_2004_MEPS_284_147	NA	NA	NO_Stat_2009_MEPS_386_83
C	C1	ITS2	NA	DGGE	same_as_AF333515	Cnidaria	Anthozoa	Scleractinia	Acroporidae	Acropora	florida	Acropora florida	in hospite	Pacific	Australia	Great Barrier Reef	Rib Reef	NA	-18.4818972	146.8737056	1500	1	8	2003	2003	LaJeunesse_2004_MEPS_284_147	NA	same_as_Symbiodinium goreaui	NO_Thornhill_2007_Mol_Ecol_16_5326
C	C1	ITS2	NA	DGGE	same_as_AF333515	Cnidaria	Anthozoa	Scleractinia	Acroporidae	Acropora	florida	Acropora florida	in hospite	Pacific	Australia	Great Barrier Reef	Feather Reef	NA	-17.5328028	146.3924694	2000	1	8	2003	2003	LaJeunesse_2004_MEPS_284_147	NA	same_as_Symbiodinium goreaui	NO_Thornhill_2007_Mol_Ecol_16_5326
C	C101	ITS2	NA	DGGE	same_as_GU111881	Cnidaria	Anthozoa	Scleractinia	Acroporidae	Acropora	florida	Acropora florida	in hospite	Pacific	Thailand	Phuket	Andaman Sea	Phiphi Lae	7.411501	98.451796	3500	6	12	2007	2007	LaJeunesse_2010_J_Biogeography_37_785	NA	NA	NA
C	C101	ITS2	NA	DGGE	same_as_GU111881	Cnidaria	Anthozoa	Scleractinia	Acroporidae	Acropora	florida	Acropora florida	in hospite	Pacific	Thailand	Phuket	Andaman Sea	Phiphi Don	7.432416	98.464195	5900	2	6	2007	2007	LaJeunesse_2010_J_Biogeography_37_785	NA	NA	NA
C	C101	ITS2	NA	DGGE	same_as_GU111881	Cnidaria	Anthozoa	Scleractinia	Acroporidae	Acropora	florida	Acropora florida	in hospite	Pacific	Thailand	Phuket	Andaman Sea	Hae	7.450068	98.230912	1500	2	6	2007	2007	LaJeunesse_2010_J_Biogeography_37_785	NA	NA	NA
C	C19	ITS2	NA	NA	AY258479	Cnidaria	Anthozoa	Scleractinia	Acroporidae	Acropora	florida	Acropora florida	in hospite	Pacific	NA	Western Pacific	NA	NA	13	150	5000000	1	1	NA	NA	LaJeunesse_2005_Mol_Biol_Evol_22_570	NA	NA	NA
C	C3	ITS2	NA	DGGE	same_as_AF499789	Cnidaria	Anthozoa	Scleractinia	Acroporidae	Acropora	florida	Acropora florida	in hospite	Pacific	Australia	Great Barrier Reef	Rib Reef	NA	-18.4818972	146.8737056	1500	1	8	2003	2003	LaJeunesse_2004_MEPS_284_147	NA	NA	NO_Stat_2009_MEPS_386_83
C	C3	ITS2	NA	DGGE	same_as_AF499789	Cnidaria	Anthozoa	Scleractinia	Acroporidae	Acropora	florida	Acropora florida	in hospite	Pacific	Australia	Great Barrier Reef	Rib Reef	NA	-18.4818972	146.8737056	1500	1	8	2003	2003	LaJeunesse_2004_MEPS_284_147	NA	NA	NO_Stat_2009_MEPS_386_83
C	C3	ITS2	NA	DGGE	same_as_AF499789	Cnidaria	Anthozoa	Scleractinia	Acroporidae	Acropora	florida	Acropora florida	in hospite	Pacific	Australia	Great Barrier Reef	Feather Reef	NA	-17.5328028	146.3924694	2000	1	8	2003	2003	LaJeunesse_2004_MEPS_284_147	NA	NA	NO_Stat_2009_MEPS_386_83
C	C3	ITS2	NA	DGGE	same_as_AF499789	Cnidaria	Anthozoa	Scleractinia	Acroporidae	Acropora	florida	Acropora florida	in hospite	Pacific	Australia	Great Barrier Reef	Feather Reef	NA	-17.5328028	146.3924694	2000	1	8	2003	2003	LaJeunesse_2004_MEPS_284_147	NA	NA	NO_Stat_2009_MEPS_386_83
C	C3	ITS2	NA	DGGE	same_as_AF499789	Cnidaria	Anthozoa	Scleractinia	Acroporidae	Acropora	florida	Acropora florida	in hospite	Pacific	Japan	Okinawa	Zamami Island	NA	26.2334528	127.3092069	3500	1	10	2002	2002	LaJeunesse_2004_MEPS_284_147	NA	NA	NO_Stat_2009_MEPS_386_83
C	C3	ITS2	NA	DGGE	same_as_AF499789	Cnidaria	Anthozoa	Scleractinia	Acroporidae	Acropora	florida	Acropora florida	in hospite	Pacific	Thailand	Phuket	Andaman Sea	Racha	7.364345	98.221469	2000	2	5	2007	2007	LaJeunesse_2010_J_Biogeography_37_785	NA	NA	NO_Stat_2009_MEPS_386_83
C	C3k	ITS2	NA	DGGE	same_as_AY589737	Cnidaria	Anthozoa	Scleractinia	Acroporidae	Acropora	florida	Acropora florida	in hospite	Pacific	Australia	Great Barrier Reef	Rib Reef	NA	-18.4818972	146.8737056	1500	1	8	2003	2003	LaJeunesse_2004_MEPS_284_147	NA	NA	NA
C	C3k	ITS2	NA	DGGE	same_as_AY589737	Cnidaria	Anthozoa	Scleractinia	Acroporidae	Acropora	florida	Acropora florida	in hospite	Pacific	Australia	Great Barrier Reef	Feather Reef	NA	-17.5328028	146.3924694	2000	1	8	2003	2003	LaJeunesse_2004_MEPS_284_147	NA	NA	NA
C	C3z	ITS2	NA	DGGE	same_as_GU111884	Cnidaria	Anthozoa	Scleractinia	Acroporidae	Acropora	florida	Acropora florida	in hospite	Pacific	Thailand	Phuket	Andaman Sea	Racha	7.364345	98.221469	2000	2	5	2007	2007	LaJeunesse_2010_J_Biogeography_37_785	NA	NA	NA
C	C101	ITS2	NA	DGGE	same_as_GU111881	Cnidaria	Anthozoa	Scleractinia	Acroporidae	Acropora	formosa	Acropora formosa	in hospite	Pacific	Thailand	Phuket	Andaman Sea	Hae	7.450068	98.230912	1500	2	6	2007	2007	LaJeunesse_2010_J_Biogeography_37_785	NA	NA	NA
C	C101	ITS2	NA	DGGE	same_as_GU111881	Cnidaria	Anthozoa	Scleractinia	Acroporidae	Acropora	formosa	Acropora formosa	in hospite	Pacific	Thailand	Phuket	Similan Islands	Similan	8.344871	97.381451	4500	2	12	2007	2007	LaJeunesse_2010_J_Biogeography_37_785	NA	NA	NA
C	C101	ITS2	NA	DGGE	Same_as_GU111881	Cnidaria	Anthozoa	Scleractinia	Acroporidae	Acropora	formosa	Acropora formosa	in hospite	Aquarium	United States	Pennsylvania	State College	Penn State aquarium	40.793395	-77.860001	1000			2001	2001	Smith_2009_J_Phycol_45_1030	NA	NA	NA
C	C3	ITS2	NA	DGGE	same_as_AF499789	Cnidaria	Anthozoa	Scleractinia	Acroporidae	Acropora	formosa	Acropora formosa	in hospite	Pacific	Australia	Great Barrier Reef	Heron Island	NA	-23.4441278	151.9160528	5000	10	10	2002	2002	LaJeunesse_2003_Limnol_Oceanograph_48_2046	NA	NA	NO_Stat_2009_MEPS_386_83
C	C3	ITS2	NA	DGGE	same_as_AF499789	Cnidaria	Anthozoa	Scleractinia	Acroporidae	Acropora	formosa	Acropora formosa	in hospite	Pacific	Australia	Great Barrier Reef	Rib Reef	NA	-18.4818972	146.8737056	1500	1	8	2003	2003	LaJeunesse_2004_MEPS_284_147	NA	NA	NO_Stat_2009_MEPS_386_83
C	C3	ITS2	NA	DGGE	same_as_AF499789	Cnidaria	Anthozoa	Scleractinia	Acroporidae	Acropora	formosa	Acropora formosa	in hospite	Pacific	Thailand	Phuket	Andaman Sea	Racha	7.364345	98.221469	2000	2	5	2007	2007	LaJeunesse_2010_J_Biogeography_37_785	NA	NA	NO_Stat_2009_MEPS_386_83
C	C3	ITS2	NA	DGGE	same_as_AF499789	Cnidaria	Anthozoa	Scleractinia	Acroporidae	Acropora	formosa	Acropora formosa	in hospite	Pacific	Thailand	Phuket	Andaman Sea	Phiphi Lae	7.411501	98.451796	3500	6	12	2007	2007	LaJeunesse_2010_J_Biogeography_37_785	NA	NA	NO_Stat_2009_MEPS_386_83
C	C3	ITS2	NA	DGGE	same_as_AF499789	Cnidaria	Anthozoa	Scleractinia	Acroporidae	Acropora	formosa	Acropora formosa	in hospite	Pacific	Thailand	Phuket	Andaman Sea	Phiphi Don	7.432416	98.464195	5900	2	6	2007	2007	LaJeunesse_2010_J_Biogeography_37_785	NA	NA	NO_Stat_2009_MEPS_386_83
C	C3	ITS2	NA	DGGE	same_as_AF499789	Cnidaria	Anthozoa	Scleractinia	Acroporidae	Acropora	formosa	Acropora formosa	in hospite	Pacific	Thailand	Phuket	Andaman Sea	Cape Panwa	7.481125	98.244201	1000	0	5	2007	2007	LaJeunesse_2010_J_Biogeography_37_785	NA	NA	NO_Stat_2009_MEPS_386_83
C	C3u	ITS2	NA	DGGE	same_as_GU111879	Cnidaria	Anthozoa	Scleractinia	Acroporidae	Acropora	formosa	Acropora formosa	in hospite	Pacific	Thailand	Phuket	Andaman Sea	Phiphi Lae	7.411501	98.451796	3500	6	12	2007	2007	LaJeunesse_2010_J_Biogeography_37_785	NA	NA	NA
C	C3u	ITS2	NA	DGGE	same_as_GU111879	Cnidaria	Anthozoa	Scleractinia	Acroporidae	Acropora	formosa	Acropora formosa	in hospite	Pacific	Thailand	Phuket	Andaman Sea	Phiphi Don	7.432416	98.464195	5900	2	6	2007	2007	LaJeunesse_2010_J_Biogeography_37_785	NA	NA	NA
C	C3u	ITS2	NA	DGGE	same_as_GU111879	Cnidaria	Anthozoa	Scleractinia	Acroporidae	Acropora	formosa	Acropora formosa	in hospite	Pacific	Thailand	Phuket	Andaman Sea	Cape Panwa	7.481125	98.244201	1000	0	5	2007	2007	LaJeunesse_2010_J_Biogeography_37_785	NA	NA	NA
C	C3z	ITS2	NA	DGGE	same_as_GU111884	Cnidaria	Anthozoa	Scleractinia	Acroporidae	Acropora	formosa	Acropora formosa	in hospite	Pacific	Thailand	Phuket	Andaman Sea	Racha	7.364345	98.221469	2000	2	5	2007	2007	LaJeunesse_2010_J_Biogeography_37_785	NA	NA	NA
C	C3	ITS2	NA	DGGE	same_as_AF499789	Cnidaria	Anthozoa	Scleractinia	Acroporidae	Acropora	formosa (muricata)	Acropora formosa (muricata)	in hospite	Aquarium	United States	Florida	Orlando	Sea World	28.410732	-81.462772	2000			NA	NA	Smith_2009_J_Phycol_45_1030	NA	NA	NO_Stat_2009_MEPS_386_83
C	C1	ITS2	NA	DGGE	same_as_AF333515	Cnidaria	Anthozoa	Scleractinia	Acroporidae	Acropora	gemmifera	Acropora gemmifera	in hospite	Pacific	Australia	Great Barrier Reef	Curacao Island	NA	-18.6672528	146.5557028	3000	1	6	2003	2003	LaJeunesse_2004_MEPS_284_147	NA	same_as_Symbiodinium goreaui	NO_Thornhill_2007_Mol_Ecol_16_5326
C	C109b	ITS2	NA	DGGE	NA	Cnidaria	Anthozoa	Scleractinia	Acroporidae	Acropora	gemmifera	Acropora gemmifera	in hospite	Indian	Tanzania	Western Indian	Zanzibar	Changuu	-6.070491	39.100244	1000	2	6	2007	2007	LaJeunesse_2010_J_Biogeography_37_785	NA	NA	NA
C	C3	ITS2	NA	DGGE	same_as_AF499789	Cnidaria	Anthozoa	Scleractinia	Acroporidae	Acropora	gemmifera	Acropora gemmifera	in hospite	Pacific	Australia	Great Barrier Reef	Heron Island	NA	-23.4441278	151.9160528	5000	10	10	2002	2002	LaJeunesse_2003_Limnol_Oceanograph_48_2046	NA	NA	NO_Stat_2009_MEPS_386_83
C	C3	ITS2	NA	DGGE	same_as_AF499789	Cnidaria	Anthozoa	Scleractinia	Acroporidae	Acropora	gemmifera	Acropora gemmifera	in hospite	Pacific	Australia	Great Barrier Reef	Curacao Island	NA	-18.6672528	146.5557028	3000	1	6	2003	2003	LaJeunesse_2004_MEPS_284_147	NA	NA	NO_Stat_2009_MEPS_386_83
C	C3	ITS2	NA	DGGE	same_as_AF499789	Cnidaria	Anthozoa	Scleractinia	Acroporidae	Acropora	gemmifera	Acropora gemmifera	in hospite	Pacific	Thailand	Phuket	Andaman Sea	Racha	7.364345	98.221469	2000	2	5	2007	2007	LaJeunesse_2010_J_Biogeography_37_785	NA	NA	NO_Stat_2009_MEPS_386_83
C	C3	ITS2	NA	DGGE	same_as_AF499789	Cnidaria	Anthozoa	Scleractinia	Acroporidae	Acropora	gemmifera	Acropora gemmifera	in hospite	Pacific	Thailand	Phuket	Similan Islands	Similan	8.344871	97.381451	4500	2	12	2007	2007	LaJeunesse_2010_J_Biogeography_37_785	NA	NA	NO_Stat_2009_MEPS_386_83
C	C3z	ITS2	NA	DGGE	same_as_GU111884	Cnidaria	Anthozoa	Scleractinia	Acroporidae	Acropora	gemmifera	Acropora gemmifera	in hospite	Pacific	Thailand	Phuket	Andaman Sea	Racha	7.364345	98.221469	2000	2	5	2007	2007	LaJeunesse_2010_J_Biogeography_37_785	NA	NA	NA
C	C3z	ITS2	NA	DGGE	same_as_GU111884	Cnidaria	Anthozoa	Scleractinia	Acroporidae	Acropora	gemmifera	Acropora gemmifera	in hospite	Pacific	Thailand	Phuket	Similan Islands	Similan	8.344871	97.381451	4500	2	12	2007	2007	LaJeunesse_2010_J_Biogeography_37_785	NA	NA	NA
C	C3	ITS2	NA	DGGE	same_as_AF499789	Cnidaria	Anthozoa	Scleractinia	Acroporidae	Acropora	glauca	Acropora glauca	in hospite	Indian	Tanzania	Western Indian	Zanzibar	Bawe	-6.094467	39.072265	1000	2	6	2007	2007	LaJeunesse_2010_J_Biogeography_37_785	NA	NA	NO_Stat_2009_MEPS_386_83
C	C3z	ITS2	NA	DGGE	same_as_GU111884	Cnidaria	Anthozoa	Scleractinia	Acroporidae	Acropora	glauca	Acropora glauca	in hospite	Indian	Tanzania	Western Indian	Zanzibar	Bawe	-6.094467	39.072265	1000	2	6	2007	2007	LaJeunesse_2010_J_Biogeography_37_785	NA	NA	NA
C	C101	ITS2	NA	DGGE	same_as_GU111881	Cnidaria	Anthozoa	Scleractinia	Acroporidae	Acropora	grandis	Acropora grandis	in hospite	Pacific	Thailand	Phuket	Andaman Sea	Phiphi Don	7.432416	98.464195	5900	2	6	2007	2007	LaJeunesse_2010_J_Biogeography_37_785	NA	NA	NA
C	C101	ITS2	NA	DGGE	same_as_GU111881	Cnidaria	Anthozoa	Scleractinia	Acroporidae	Acropora	grandis	Acropora grandis	in hospite	Pacific	Thailand	Phuket	Andaman Sea	Hae	7.450068	98.230912	1500	2	6	2007	2007	LaJeunesse_2010_J_Biogeography_37_785	NA	NA	NA
C	C3	ITS2	NA	DGGE	same_as_AF499789	Cnidaria	Anthozoa	Scleractinia	Acroporidae	Acropora	grandis	Acropora grandis	in hospite	Pacific	Australia	Great Barrier Reef	Rib Reef	NA	-18.4818972	146.8737056	1500	1	8	2003	2003	LaJeunesse_2004_MEPS_284_147	NA	NA	NO_Stat_2009_MEPS_386_83
C	C109b	ITS2	NA	DGGE	NA	Cnidaria	Anthozoa	Scleractinia	Acroporidae	Acropora	granulosa	Acropora granulosa	in hospite	Indian	Tanzania	Western Indian	Zanzibar	Changuu	-6.070491	39.100244	1000	2	6	2007	2007	LaJeunesse_2010_J_Biogeography_37_785	NA	NA	NA
C	C21	ITS2	NA	DGGE	same_as_AY239372	Cnidaria	Anthozoa	Scleractinia	Acroporidae	Acropora	granulosa	Acropora granulosa	in hospite	Aquarium	United States	Pennsylvania	State College	Penn State aquarium	40.793395	-77.860001	1000			2001	2001	Smith_2009_J_Phycol_45_1030	same_as_C3k_C3d_C21.C3d	NA	NO_Stat_2009_MEPS_386_83
C	C94	ITS2	NA	DGGE	same_as_GU111876	Cnidaria	Anthozoa	Scleractinia	Acroporidae	Acropora	granulosa	Acropora granulosa	in hospite	Aquarium	United States	Pennsylvania	State College	Penn State aquarium	40.793395	-77.860001	1000			2001	2001	Smith_2009_J_Phycol_45_1030	NA	NA	NA
C	C94a	ITS2	NA	DGGE	same_as_GU111877	Cnidaria	Anthozoa	Scleractinia	Acroporidae	Acropora	granulosa	Acropora granulosa	in hospite	Aquarium	United States	Pennsylvania	State College	Penn State aquarium	40.793395	-77.860001	1000			2001	2001	Smith_2009_J_Phycol_45_1030	NA	NA	NA
C	C3	ITS2	NA	DGGE	same_as_AF499789	Cnidaria	Anthozoa	Scleractinia	Acroporidae	Acropora	horrida	Acropora horrida	in hospite	Pacific	Thailand	Phuket	Andaman Sea	Racha	7.364345	98.221469	2000	2	5	2007	2007	LaJeunesse_2010_J_Biogeography_37_785	NA	NA	NO_Stat_2009_MEPS_386_83
C	C3z	ITS2	NA	DGGE	same_as_GU111884	Cnidaria	Anthozoa	Scleractinia	Acroporidae	Acropora	horrida	Acropora horrida	in hospite	Pacific	Thailand	Phuket	Andaman Sea	Racha	7.364345	98.221469	2000	2	5	2007	2007	LaJeunesse_2010_J_Biogeography_37_785	NA	NA	NA
C	C1	ITS2	NA	DGGE	same_as_AF333515	Cnidaria	Anthozoa	Scleractinia	Acroporidae	Acropora	humilis	Acropora humilis	in hospite	Pacific	Australia	Great Barrier Reef	Feather Reef	NA	-17.5328028	146.3924694	2000	1	8	2003	2003	LaJeunesse_2004_MEPS_284_147	NA	same_as_Symbiodinium goreaui	NO_Thornhill_2007_Mol_Ecol_16_5326
C	C101	ITS2	NA	DGGE	same_as_GU111881	Cnidaria	Anthozoa	Scleractinia	Acroporidae	Acropora	humilis	Acropora humilis	in hospite	Pacific	Thailand	Phuket	Andaman Sea	Racha	7.364345	98.221469	2000	2	5	2007	2007	LaJeunesse_2010_J_Biogeography_37_785	NA	NA	NA
C	C101	ITS2	NA	DGGE	same_as_GU111881	Cnidaria	Anthozoa	Scleractinia	Acroporidae	Acropora	humilis	Acropora humilis	in hospite	Pacific	Thailand	Phuket	Andaman Sea	Hae	7.450068	98.230912	1500	2	6	2007	2007	LaJeunesse_2010_J_Biogeography_37_785	NA	NA	NA
C	C3	ITS2	NA	DGGE	same_as_AF499789	Cnidaria	Anthozoa	Scleractinia	Acroporidae	Acropora	humilis	Acropora humilis	in hospite	Pacific	Australia	Great Barrier Reef	Heron Island	NA	-23.4441278	151.9160528	5000	3	3	2002	2002	LaJeunesse_2003_Limnol_Oceanograph_48_2046	NA	NA	NO_Stat_2009_MEPS_386_83
C	C3	ITS2	NA	DGGE	same_as_AF499789	Cnidaria	Anthozoa	Scleractinia	Acroporidae	Acropora	humilis	Acropora humilis	in hospite	Pacific	Australia	Great Barrier Reef	Feather Reef	NA	-17.5328028	146.3924694	2000	1	8	2003	2003	LaJeunesse_2004_MEPS_284_147	NA	NA	NO_Stat_2009_MEPS_386_83
C	C3	ITS2	NA	DGGE	same_as_AF499789	Cnidaria	Anthozoa	Scleractinia	Acroporidae	Acropora	humilis	Acropora humilis	in hospite	Pacific	Thailand	Phuket	Andaman Sea	Cape Panwa	7.481125	98.244201	1000	0	5	2007	2007	LaJeunesse_2010_J_Biogeography_37_785	NA	NA	NO_Stat_2009_MEPS_386_83
C	C3	ITS2	NA	DGGE	same_as_AF499789	Cnidaria	Anthozoa	Scleractinia	Acroporidae	Acropora	humilis	Acropora humilis	in hospite	Pacific	Thailand	Phuket	Similan Islands	Similan	8.344871	97.381451	4500	2	12	2007	2007	LaJeunesse_2010_J_Biogeography_37_785	NA	NA	NO_Stat_2009_MEPS_386_83
C	C3k	ITS2	NA	DGGE	same_as_AY589737	Cnidaria	Anthozoa	Scleractinia	Acroporidae	Acropora	humilis	Acropora humilis	in hospite	Pacific	Australia	Great Barrier Reef	Feather Reef	NA	-17.5328028	146.3924694	2000	1	8	2003	2003	LaJeunesse_2004_MEPS_284_147	NA	NA	NA
C	C3u	ITS2	NA	DGGE	same_as_GU111879	Cnidaria	Anthozoa	Scleractinia	Acroporidae	Acropora	humilis	Acropora humilis	in hospite	Pacific	Thailand	Phuket	Andaman Sea	Cape Panwa	7.481125	98.244201	1000	0	5	2007	2007	LaJeunesse_2010_J_Biogeography_37_785	NA	NA	NA
C	C3z	ITS2	NA	DGGE	same_as_GU111884	Cnidaria	Anthozoa	Scleractinia	Acroporidae	Acropora	humilis	Acropora humilis	in hospite	Pacific	Thailand	Phuket	Similan Islands	Similan	8.344871	97.381451	4500	2	12	2007	2007	LaJeunesse_2010_J_Biogeography_37_785	NA	NA	NA
C	C94	ITS2	NA	DGGE	same_as_GU111876	Cnidaria	Anthozoa	Scleractinia	Acroporidae	Acropora	humilis	Acropora humilis	in hospite	Aquarium	United States	Pennsylvania	State College	Penn State aquarium	40.793395	-77.860001	1000			2001	2001	Smith_2009_J_Phycol_45_1030	NA	NA	NA
C	C94a	ITS2	NA	DGGE	Same_as_GU111877	Cnidaria	Anthozoa	Scleractinia	Acroporidae	Acropora	humilis	Acropora humilis	in hospite	Aquarium	United States	Pennsylvania	State College	Penn State aquarium	40.793395	-77.860001	1000			2001	2001	Smith_2009_J_Phycol_45_1030	NA	NA	NA
C	C101	ITS2	NA	DGGE	same_as_GU111881	Cnidaria	Anthozoa	Scleractinia	Acroporidae	Acropora	hyacinthus	Acropora hyacinthus	in hospite	Pacific	Thailand	Phuket	Andaman Sea	Racha	7.364345	98.221469	2000	2	5	2007	2007	LaJeunesse_2010_J_Biogeography_37_785	NA	NA	NA
C	C101	ITS2	NA	DGGE	same_as_GU111881	Cnidaria	Anthozoa	Scleractinia	Acroporidae	Acropora	hyacinthus	Acropora hyacinthus	in hospite	Pacific	Thailand	Phuket	Andaman Sea	Cape Panwa	7.481125	98.244201	1000	0	5	2007	2007	LaJeunesse_2010_J_Biogeography_37_785	NA	NA	NA
C	C101a	ITS2	NA	DGGE	NA	Cnidaria	Anthozoa	Scleractinia	Acroporidae	Acropora	hyacinthus	Acropora hyacinthus	in hospite	Pacific	Thailand	Phuket	Andaman Sea	Racha	7.364345	98.221469	2000	2	5	2007	2007	LaJeunesse_2010_J_Biogeography_37_785	NA	NA	NA
C	C3	ITS2	NA	DGGE	same_as_AF499789	Cnidaria	Anthozoa	Scleractinia	Acroporidae	Acropora	hyacinthus	Acropora hyacinthus	in hospite	Pacific	Australia	Great Barrier Reef	Heron Island	NA	-23.4441278	151.9160528	5000	3	3	2002	2002	LaJeunesse_2003_Limnol_Oceanograph_48_2046	NA	NA	NO_Stat_2009_MEPS_386_83
C	C3	ITS2	NA	DGGE	same_as_AF499789	Cnidaria	Anthozoa	Scleractinia	Acroporidae	Acropora	hyacinthus	Acropora hyacinthus	in hospite	Pacific	Australia	Great Barrier Reef	Curacao Island	NA	-18.6672528	146.5557028	3000	1	6	2003	2003	LaJeunesse_2004_MEPS_284_147	NA	NA	NO_Stat_2009_MEPS_386_83
C	C3	ITS2	NA	DGGE	same_as_AF499789	Cnidaria	Anthozoa	Scleractinia	Acroporidae	Acropora	hyacinthus	Acropora hyacinthus	in hospite	Pacific	Australia	Great Barrier Reef	Feather Reef	NA	-17.5328028	146.3924694	2000	1	8	2003	2003	LaJeunesse_2004_MEPS_284_147	NA	NA	NO_Stat_2009_MEPS_386_83
C	C3	ITS2	NA	DGGE	same_as_AF499789	Cnidaria	Anthozoa	Scleractinia	Acroporidae	Acropora	hyacinthus	Acropora hyacinthus	in hospite	Pacific	Thailand	Phuket	Andaman Sea	Phiphi Lae	7.411501	98.451796	3500	6	12	2007	2007	LaJeunesse_2010_J_Biogeography_37_785	NA	NA	NO_Stat_2009_MEPS_386_83
C	C3	ITS2	NA	DGGE	same_as_AF499789	Cnidaria	Anthozoa	Scleractinia	Acroporidae	Acropora	hyacinthus	Acropora hyacinthus	in hospite	Pacific	Thailand	Phuket	Andaman Sea	Phiphi Don	7.432416	98.464195	5900	2	6	2007	2007	LaJeunesse_2010_J_Biogeography_37_785	NA	NA	NO_Stat_2009_MEPS_386_83
C	C3	ITS2	NA	DGGE	same_as_AF499789	Cnidaria	Anthozoa	Scleractinia	Acroporidae	Acropora	hyacinthus	Acropora hyacinthus	in hospite	Pacific	Thailand	Phuket	Andaman Sea	Cape Panwa	7.481125	98.244201	1000	0	5	2007	2007	LaJeunesse_2010_J_Biogeography_37_785	NA	NA	NO_Stat_2009_MEPS_386_83
C	C3k	ITS2	NA	DGGE	same_as_AY589737	Cnidaria	Anthozoa	Scleractinia	Acroporidae	Acropora	hyacinthus	Acropora hyacinthus	in hospite	Pacific	Australia	Great Barrier Reef	Feather Reef	NA	-17.5328028	146.3924694	2000	1	8	2003	2003	LaJeunesse_2004_MEPS_284_147	NA	NA	NA
C	C3u	ITS2	NA	DGGE	same_as_GU111879	Cnidaria	Anthozoa	Scleractinia	Acroporidae	Acropora	hyacinthus	Acropora hyacinthus	in hospite	Pacific	Thailand	Phuket	Andaman Sea	Phiphi Lae	7.411501	98.451796	3500	6	12	2007	2007	LaJeunesse_2010_J_Biogeography_37_785	NA	NA	NA
C	C3u	ITS2	NA	DGGE	same_as_GU111879	Cnidaria	Anthozoa	Scleractinia	Acroporidae	Acropora	hyacinthus	Acropora hyacinthus	in hospite	Pacific	Thailand	Phuket	Andaman Sea	Phiphi Don	7.432416	98.464195	5900	2	6	2007	2007	LaJeunesse_2010_J_Biogeography_37_785	NA	NA	NA
C	C3u	ITS2	NA	DGGE	same_as_GU111879	Cnidaria	Anthozoa	Scleractinia	Acroporidae	Acropora	hyacinthus	Acropora hyacinthus	in hospite	Pacific	Thailand	Phuket	Andaman Sea	Cape Panwa	7.481125	98.244201	1000	0	5	2007	2007	LaJeunesse_2010_J_Biogeography_37_785	NA	NA	NA
C	C94	ITS2	NA	DGGE	GU111876	Cnidaria	Anthozoa	Scleractinia	Acroporidae	Acropora	hyacinthus	Acropora hyacinthus	in hospite	Pacific	Thailand	Phuket	Andaman Sea	Hae	7.450068	98.230912	1500	2	6	2007	2007	LaJeunesse_2010_J_Biogeography_37_785	NA	NA	NA
C	C94a	ITS2	NA	DGGE	GU111877	Cnidaria	Anthozoa	Scleractinia	Acroporidae	Acropora	hyacinthus	Acropora hyacinthus	in hospite	Pacific	Thailand	Phuket	Andaman Sea	Hae	7.450068	98.230912	1500	2	6	2007	2007	LaJeunesse_2010_J_Biogeography_37_785	NA	NA	NA
C	C21	ITS2	NA	DGGE	same_as_AY239372	Cnidaria	Anthozoa	Scleractinia	Acroporidae	Acropora	latistella	Acropora latistella	in hospite	Pacific	Australia	Great Barrier Reef	Curacao Island	NA	-18.6672528	146.5557028	3000	1	6	2003	2003	LaJeunesse_2004_MEPS_284_147	same_as_C3k_C3d_C21.C3d	NA	NO_Stat_2009_MEPS_386_83
C	C3	ITS2	NA	DGGE	same_as_AF499789	Cnidaria	Anthozoa	Scleractinia	Acroporidae	Acropora	latistella	Acropora latistella	in hospite	Pacific	Australia	Great Barrier Reef	Heron Island	NA	-23.4441278	151.9160528	5000	3	3	2002	2002	LaJeunesse_2003_Limnol_Oceanograph_48_2046	NA	NA	NO_Stat_2009_MEPS_386_83
C	C3	ITS2	NA	DGGE	same_as_AF499789	Cnidaria	Anthozoa	Scleractinia	Acroporidae	Acropora	latistella	Acropora latistella	in hospite	Pacific	Australia	Great Barrier Reef	Heron Island	NA	-23.4441278	151.9160528	5000	10	10	2002	2002	LaJeunesse_2003_Limnol_Oceanograph_48_2046	NA	NA	NO_Stat_2009_MEPS_386_83
C	C3	ITS2	NA	DGGE	same_as_AF499789	Cnidaria	Anthozoa	Scleractinia	Acroporidae	Acropora	latistella	Acropora latistella	in hospite	Indian	Tanzania	Western Indian	Zanzibar	Bawe	-6.094467	39.072265	1000	2	6	2007	2007	LaJeunesse_2010_J_Biogeography_37_785	NA	NA	NO_Stat_2009_MEPS_386_83
C	C3	ITS2	NA	DGGE	same_as_AF499789	Cnidaria	Anthozoa	Scleractinia	Acroporidae	Acropora	latistella	Acropora latistella	in hospite	Indian	Tanzania	Western Indian	Zanzibar	Changuu	-6.070491	39.100244	1000	2	6	2007	2007	LaJeunesse_2010_J_Biogeography_37_785	NA	NA	NO_Stat_2009_MEPS_386_83
C	C3	ITS2	NA	DGGE	same_as_AF499789	Cnidaria	Anthozoa	Scleractinia	Acroporidae	Acropora	latistella	Acropora latistella	in hospite	Indian	Australia	Western Australia	Dampier	NA	-20.663799	116.70846	100000	0	7	2005	2005	Silverstein_2011_MEPS_422_63	NA	NA	NO_Stat_2009_MEPS_386_83
C	C3ii	ITS2	NA	DGGE	HQ385806	Cnidaria	Anthozoa	Scleractinia	Acroporidae	Acropora	latistella	Acropora latistella	in hospite	Indian	Australia	Western Australia	Dampier	NA	-20.663799	116.70846	100000	0	7	2005	2005	Silverstein_2011_MEPS_422_63	NA	NA	NA
C	C3z	ITS2	NA	DGGE	same_as_GU111884	Cnidaria	Anthozoa	Scleractinia	Acroporidae	Acropora	latistella	Acropora latistella	in hospite	Indian	Tanzania	Western Indian	Zanzibar	Bawe	-6.094467	39.072265	1000	2	6	2007	2007	LaJeunesse_2010_J_Biogeography_37_785	NA	NA	NA
C	C3z	ITS2	NA	DGGE	same_as_GU111884	Cnidaria	Anthozoa	Scleractinia	Acroporidae	Acropora	latistella	Acropora latistella	in hospite	Indian	Tanzania	Western Indian	Zanzibar	Changuu	-6.070491	39.100244	1000	2	6	2007	2007	LaJeunesse_2010_J_Biogeography_37_785	NA	NA	NA
C	C40	ITS2	NA	DGGE	same_as_AY258485	Cnidaria	Anthozoa	Scleractinia	Acroporidae	Acropora	latistella	Acropora latistella	in hospite	Indian	Australia	Western Australia	Dampier	NA	-20.663799	116.70846	100000	0	7	2005	2005	Silverstein_2011_MEPS_422_63	NA	NA	NA
C	C40	ITS2	NA	DGGE	same_as_AY258485	Cnidaria	Anthozoa	Scleractinia	Acroporidae	Acropora	latistella	Acropora latistella	in hospite	Indian	Australia	Western Australia	Dampier	NA	-20.663799	116.70846	100000	0	7	2005	2005	Silverstein_2011_MEPS_422_63	NA	NA	NA
D	D1	ITS2	NA	DGGE	same_as_AF334660	Cnidaria	Anthozoa	Scleractinia	Acroporidae	Acropora	latistella	Acropora latistella	in hospite	Indian	Australia	Western Australia	Dampier	NA	-20.663799	116.70846	100000	0	7	2005	2005	Silverstein_2011_MEPS_422_63	NA	NA	NO_Stat_2009_MEPS_386_83
D	D1a	ITS2	NA	DGGE	same_as_AF499802	Cnidaria	Anthozoa	Scleractinia	Acroporidae	Acropora	latistella	Acropora latistella	in hospite	Indian	Australia	Western Australia	Dampier	NA	-20.663799	116.70846	100000	0	7	2005	2005	Silverstein_2011_MEPS_422_63	NA	NA	NO_Thornhill_2007_Mol_Ecol_16_5326
C	C3	ITS2	NA	DGGE	same_as_AF499789	Cnidaria	Anthozoa	Scleractinia	Acroporidae	Acropora	listeri	Acropora listeri	in hospite	Pacific	Japan	Okinawa	Zamami Island	NA	26.2334528	127.3092069	3500	1	10	2002	2002	LaJeunesse_2004_MEPS_284_147	NA	NA	NO_Stat_2009_MEPS_386_83
A	A1a	ITS2	NA	DGGE	EU449030	Cnidaria	Anthozoa	Scleractinia	Acroporidae	Acropora	longicyathus	Acropora longicyathus	in hospite	Pacific	Australia	Great Barrier Reef	NA	NA	-19.640735	149.041377	600000	1	4	NA	NA	LaJeunesse_2009_Biol_Invasions_11_995	NA	NA	NA
C	C3	ITS2	NA	DGGE	same_as_AF499789	Cnidaria	Anthozoa	Scleractinia	Acroporidae	Acropora	longicyathus	Acropora longicyathus	in hospite	Pacific	Australia	Great Barrier Reef	Heron Island	NA	-23.4441278	151.9160528	5000	10	10	2002	2002	LaJeunesse_2003_Limnol_Oceanograph_48_2046	NA	NA	NO_Stat_2009_MEPS_386_83
C	C3	ITS2	NA	DGGE	same_as_AF499789	Cnidaria	Anthozoa	Scleractinia	Acroporidae	Acropora	loripes	Acropora loripes	in hospite	Pacific	Australia	Great Barrier Reef	Rib Reef	NA	-18.4818972	146.8737056	1500	1	8	2003	2003	LaJeunesse_2004_MEPS_284_147	NA	NA	NO_Stat_2009_MEPS_386_83
C	C3	ITS2	NA	DGGE	same_as_AF499789	Cnidaria	Anthozoa	Scleractinia	Acroporidae	Acropora	loripes	Acropora loripes	in hospite	Indian	Tanzania	Western Indian	Zanzibar	Bawe	-6.094467	39.072265	1000	2	6	2007	2007	LaJeunesse_2010_J_Biogeography_37_785	NA	NA	NO_Stat_2009_MEPS_386_83
C	C3z	ITS2	NA	DGGE	same_as_GU111884	Cnidaria	Anthozoa	Scleractinia	Acroporidae	Acropora	loripes	Acropora loripes	in hospite	Indian	Tanzania	Western Indian	Zanzibar	Bawe	-6.094467	39.072265	1000	2	6	2007	2007	LaJeunesse_2010_J_Biogeography_37_785	NA	NA	NA
D	D2	ITS2	NA	DGGE	AY686649	Cnidaria	Anthozoa	Scleractinia	Acroporidae	Acropora	loripes	Acropora loripes	in hospite	Pacific	Australia	Great Barrier Reef	Feather Reef	NA	-17.5328028	146.3924694	2000	10	17	2003	2003	LaJeunesse_2004_MEPS_284_147	NA	NA	NA
C	C109b	ITS2	NA	DGGE	NA	Cnidaria	Anthozoa	Scleractinia	Acroporidae	Acropora	lutkeni	Acropora lutkeni	in hospite	Indian	Tanzania	Western Indian	Zanzibar	Changuu	-6.070491	39.100244	1000	2	6	2007	2007	LaJeunesse_2010_J_Biogeography_37_785	NA	NA	NA
C	C3	ITS2	NA	DGGE	same_as_AF499789	Cnidaria	Anthozoa	Scleractinia	Acroporidae	Acropora	lutkeni	Acropora lutkeni	in hospite	Indian	Tanzania	Western Indian	Zanzibar	Bawe	-6.094467	39.072265	1000	2	6	2007	2007	LaJeunesse_2010_J_Biogeography_37_785	NA	NA	NO_Stat_2009_MEPS_386_83
C	C3	ITS2	NA	DGGE	same_as_AF499789	Cnidaria	Anthozoa	Scleractinia	Acroporidae	Acropora	lutkeni	Acropora lutkeni	in hospite	Indian	Tanzania	Western Indian	Zanzibar	Changuu	-6.070491	39.100244	1000	2	6	2007	2007	LaJeunesse_2010_J_Biogeography_37_785	NA	NA	NO_Stat_2009_MEPS_386_83
C	C3z	ITS2	NA	DGGE	same_as_GU111884	Cnidaria	Anthozoa	Scleractinia	Acroporidae	Acropora	lutkeni	Acropora lutkeni	in hospite	Indian	Tanzania	Western Indian	Zanzibar	Bawe	-6.094467	39.072265	1000	2	6	2007	2007	LaJeunesse_2010_J_Biogeography_37_785	NA	NA	NA
C	C3	ITS2	NA	DGGE	same_as_AF499789	Cnidaria	Anthozoa	Scleractinia	Acroporidae	Acropora	microclados	Acropora microclados	in hospite	Pacific	Australia	Great Barrier Reef	Heron Island	NA	-23.4441278	151.9160528	5000	3	3	2002	2002	LaJeunesse_2003_Limnol_Oceanograph_48_2046	NA	NA	NO_Stat_2009_MEPS_386_83
C	C101	ITS2	NA	DGGE	same_as_GU111881	Cnidaria	Anthozoa	Scleractinia	Acroporidae	Acropora	microphthalma	Acropora microphthalma	in hospite	Pacific	Thailand	Phuket	Andaman Sea	Hae	7.450068	98.230912	1500	2	6	2007	2007	LaJeunesse_2010_J_Biogeography_37_785	NA	NA	NA
C	C21	ITS2	NA	DGGE	same_as_AY239372	Cnidaria	Anthozoa	Scleractinia	Acroporidae	Acropora	microphthalma	Acropora microphthalma	in hospite	Aquarium	United States	Florida	Orlando	Sea World	28.410732	-81.462772	2000			NA	NA	Smith_2009_J_Phycol_45_1030	same_as_C3k_C3d_C21.C3d	NA	NO_Stat_2009_MEPS_386_83
C	C3	ITS2	NA	DGGE	same_as_AF499789	Cnidaria	Anthozoa	Scleractinia	Acroporidae	Acropora	microphthalma	Acropora microphthalma	in hospite	Pacific	Japan	Okinawa	Zamami Island	NA	26.2334528	127.3092069	3500	1	10	2002	2002	LaJeunesse_2004_MEPS_284_147	NA	NA	NO_Stat_2009_MEPS_386_83
C	C101	ITS2	NA	DGGE	same_as_GU111881	Cnidaria	Anthozoa	Scleractinia	Acroporidae	Acropora	millepora	Acropora millepora	in hospite	Pacific	Thailand	Phuket	Similan Islands	Similan	8.344871	97.381451	4500	2	12	2007	2007	LaJeunesse_2010_J_Biogeography_37_785	NA	NA	NA
C	C21	ITS2	NA	DGGE	same_as_AY239372	Cnidaria	Anthozoa	Scleractinia	Acroporidae	Acropora	millepora	Acropora millepora	in hospite	Aquarium	United States	Pennsylvania	State College	Penn State aquarium	40.793395	-77.860001	1000			2001	2001	Smith_2009_J_Phycol_45_1030	same_as_C3k_C3d_C21.C3d	NA	NO_Stat_2009_MEPS_386_83
C	C3	ITS2	Clsu3	DGGE	same_as_AF499789	Cnidaria	Anthozoa	Scleractinia	Acroporidae	Acropora	millepora	Acropora millepora	in hospite	Pacific	Australia	Great Barrier Reef	One Tree Island	Site G	-23.492868	152.072764	200	0	4	2001	2001	Stat_2008_Coral_Reefs_27_763	NA	NA	NO_Stat_2009_MEPS_386_83
C	C3	ITS2	Clsu3	DGGE	same_as_AF499789	Cnidaria	Anthozoa	Scleractinia	Acroporidae	Acropora	millepora	Acropora millepora	in hospite	Pacific	Australia	Great Barrier Reef	One Tree Island	Site F	-23.490371	152.075065	200	0	4	2001	2001	Stat_2008_Coral_Reefs_27_763	NA	NA	NO_Stat_2009_MEPS_386_83
C	C3	ITS2	Clsu3	DGGE	same_as_AF499789	Cnidaria	Anthozoa	Scleractinia	Acroporidae	Acropora	millepora	Acropora millepora	in hospite	Pacific	Australia	Great Barrier Reef	One Tree Island	Site H	-23.482469	152.074103	200	12	15	2001	2001	Stat_2008_Coral_Reefs_27_763	NA	NA	NO_Stat_2009_MEPS_386_83
C	C3	ITS2	Clsu3	DGGE	same_as_AF499789	Cnidaria	Anthozoa	Scleractinia	Acroporidae	Acropora	millepora	Acropora millepora	in hospite	Pacific	Australia	Great Barrier Reef	Heron Island	Site A	-23.444703	151.914355	200	0	0	2001	2001	Stat_2008_Coral_Reefs_27_763	NA	NA	NO_Stat_2009_MEPS_386_83
C	C3	ITS2	NA	DGGE	same_as_AF499789	Cnidaria	Anthozoa	Scleractinia	Acroporidae	Acropora	millepora	Acropora millepora	in hospite	Pacific	Australia	Great Barrier Reef	Heron Island	NA	-23.4441278	151.9160528	5000	3	3	2002	2002	LaJeunesse_2003_Limnol_Oceanograph_48_2046	NA	NA	NO_Stat_2009_MEPS_386_83
C	C3	ITS2	NA	DGGE	same_as_AF499789	Cnidaria	Anthozoa	Scleractinia	Acroporidae	Acropora	millepora	Acropora millepora	in hospite	Pacific	Australia	Great Barrier Reef	Rib Reef	NA	-18.4818972	146.8737056	1500	1	8	2003	2003	LaJeunesse_2004_MEPS_284_147	NA	NA	NO_Stat_2009_MEPS_386_83
C	C3	ITS2	NA	DGGE	same_as_AF499789	Cnidaria	Anthozoa	Scleractinia	Acroporidae	Acropora	millepora	Acropora millepora	in hospite	Pacific	Australia	Great Barrier Reef	Rib Reef	NA	-18.4818972	146.8737056	1500	10	17	2003	2003	LaJeunesse_2004_MEPS_284_147	NA	NA	NO_Stat_2009_MEPS_386_83
C	C3	ITS2	NA	DGGE	same_as_AF499789	Cnidaria	Anthozoa	Scleractinia	Acroporidae	Acropora	millepora	Acropora millepora	in hospite	Pacific	Australia	Great Barrier Reef	One Tree Island	Site G	-23.492868	152.072764	200	0	4	2001	2001	Stat_2008_Coral_Reefs_27_763	NA	NA	NO_Stat_2009_MEPS_386_83
C	C3	ITS2	NA	DGGE	same_as_AF499789	Cnidaria	Anthozoa	Scleractinia	Acroporidae	Acropora	millepora	Acropora millepora	in hospite	Pacific	Australia	Great Barrier Reef	One Tree Island	Site G	-23.492868	152.072764	200	0	4	2001	2001	Stat_2008_Coral_Reefs_27_763	NA	NA	NO_Stat_2009_MEPS_386_83
C	C3	ITS2	NA	DGGE	same_as_AF499789	Cnidaria	Anthozoa	Scleractinia	Acroporidae	Acropora	millepora	Acropora millepora	in hospite	Pacific	Australia	Great Barrier Reef	One Tree Island	Site F	-23.490371	152.075065	200	0	4	2001	2001	Stat_2008_Coral_Reefs_27_763	NA	NA	NO_Stat_2009_MEPS_386_83
C	C3	ITS2	NA	DGGE	same_as_AF499789	Cnidaria	Anthozoa	Scleractinia	Acroporidae	Acropora	millepora	Acropora millepora	in hospite	Pacific	Australia	Great Barrier Reef	One Tree Island	Site F	-23.490371	152.075065	200	0	4	2001	2001	Stat_2008_Coral_Reefs_27_763	NA	NA	NO_Stat_2009_MEPS_386_83
C	C3	ITS2	NA	DGGE	same_as_AF499789	Cnidaria	Anthozoa	Scleractinia	Acroporidae	Acropora	millepora	Acropora millepora	in hospite	Pacific	Australia	Great Barrier Reef	One Tree Island	Site F	-23.490371	152.075065	200	0	4	2001	2001	Stat_2008_Coral_Reefs_27_763	NA	NA	NO_Stat_2009_MEPS_386_83
C	C3	ITS2	NA	DGGE	same_as_AF499789	Cnidaria	Anthozoa	Scleractinia	Acroporidae	Acropora	millepora	Acropora millepora	in hospite	Pacific	Australia	Great Barrier Reef	One Tree Island	Site H	-23.482469	152.074103	200	12	15	2001	2001	Stat_2008_Coral_Reefs_27_763	NA	NA	NO_Stat_2009_MEPS_386_83
C	C3	ITS2	NA	DGGE	same_as_AF499789	Cnidaria	Anthozoa	Scleractinia	Acroporidae	Acropora	millepora	Acropora millepora	in hospite	Pacific	Australia	Great Barrier Reef	One Tree Island	Site H	-23.482469	152.074103	200	12	15	2001	2001	Stat_2008_Coral_Reefs_27_763	NA	NA	NO_Stat_2009_MEPS_386_83
C	C3	ITS2	NA	DGGE	same_as_AF499789	Cnidaria	Anthozoa	Scleractinia	Acroporidae	Acropora	millepora	Acropora millepora	in hospite	Pacific	Australia	Great Barrier Reef	Heron Island	Site A	-23.444703	151.914355	200	0	2	2001	2001	Stat_2008_Coral_Reefs_27_763	NA	NA	NO_Stat_2009_MEPS_386_83
C	C3	ITS2	NA	DGGE	same_as_AF499789	Cnidaria	Anthozoa	Scleractinia	Acroporidae	Acropora	millepora	Acropora millepora	in hospite	Pacific	Australia	Great Barrier Reef	Heron Island	Site A	-23.444703	151.914355	200	0	2	2001	2001	Stat_2008_Coral_Reefs_27_763	NA	NA	NO_Stat_2009_MEPS_386_83
C	C3	ITS2	NA	DGGE	same_as_AF499789	Cnidaria	Anthozoa	Scleractinia	Acroporidae	Acropora	millepora	Acropora millepora	in hospite	Pacific	Australia	Great Barrier Reef	Heron Island	Site A	-23.444703	151.914355	200	0	2	2001	2001	Stat_2008_Coral_Reefs_27_763	NA	NA	NO_Stat_2009_MEPS_386_83
C	C3	ITS2	NA	DGGE	same_as_AF499789	Cnidaria	Anthozoa	Scleractinia	Acroporidae	Acropora	millepora	Acropora millepora	in hospite	Pacific	Australia	Great Barrier Reef	Heron Island	Site A	-23.444703	151.914355	200	0	2	2001	2001	Stat_2008_Coral_Reefs_27_763	NA	NA	NO_Stat_2009_MEPS_386_83
C	C3	ITS2	NA	DGGE	same_as_AF499789	Cnidaria	Anthozoa	Scleractinia	Acroporidae	Acropora	millepora	Acropora millepora	in hospite	Pacific	Australia	Great Barrier Reef	Heron Island	Site A	-23.444703	151.914355	200	0	2	2001	2001	Stat_2008_Coral_Reefs_27_763	NA	NA	NO_Stat_2009_MEPS_386_83
C	C3	ITS2	NA	DGGE	same_as_AF499789	Cnidaria	Anthozoa	Scleractinia	Acroporidae	Acropora	millepora	Acropora millepora	in hospite	Pacific	Australia	Great Barrier Reef	Heron Island	Site A	-23.444703	151.914355	200	0	2	2001	2001	Stat_2008_Coral_Reefs_27_763	NA	NA	NO_Stat_2009_MEPS_386_83
C	C3	ITS2	NA	DGGE	same_as_AF499789	Cnidaria	Anthozoa	Scleractinia	Acroporidae	Acropora	millepora	Acropora millepora	in hospite	Pacific	Australia	Great Barrier Reef	Heron Island	Site A	-23.444703	151.914355	200	0	2	2001	2001	Stat_2008_Coral_Reefs_27_763	NA	NA	NO_Stat_2009_MEPS_386_83
C	C3k	ITS2	NA	DGGE	same_as_AY589737	Cnidaria	Anthozoa	Scleractinia	Acroporidae	Acropora	millepora	Acropora millepora	in hospite	Pacific	Australia	Great Barrier Reef	Rib Reef	NA	-18.4818972	146.8737056	1500	1	8	2003	2003	LaJeunesse_2004_MEPS_284_147	NA	NA	NA
C	C3k	ITS2	NA	DGGE	same_as_AY589737	Cnidaria	Anthozoa	Scleractinia	Acroporidae	Acropora	millepora	Acropora millepora	in hospite	Pacific	Australia	Great Barrier Reef	Rib Reef	NA	-18.4818972	146.8737056	1500	10	17	2003	2003	LaJeunesse_2004_MEPS_284_147	NA	NA	NA
C	C3u	ITS2	NA	DGGE	same_as_GU111879	Cnidaria	Anthozoa	Scleractinia	Acroporidae	Acropora	millepora	Acropora millepora	in hospite	Aquarium	United States	Pennsylvania	State College	Penn State aquarium	40.793395	-77.860001	1000			2001	2001	Smith_2009_J_Phycol_45_1030	NA	NA	NA
C	C94	ITS2	NA	DGGE	same_as_GU111876	Cnidaria	Anthozoa	Scleractinia	Acroporidae	Acropora	millepora	Acropora millepora	in hospite	Aquarium	United States	Pennsylvania	State College	Penn State aquarium	40.793395	-77.860001	1000			2001	2001	Smith_2009_J_Phycol_45_1030	NA	NA	NA
C	C94a	ITS2	NA	DGGE	Same_as_GU111877	Cnidaria	Anthozoa	Scleractinia	Acroporidae	Acropora	millepora	Acropora millepora	in hospite	Aquarium	United States	Pennsylvania	State College	Penn State aquarium	40.793395	-77.860001	1000			2001	2001	Smith_2009_J_Phycol_45_1030	NA	NA	NA
C	NA	ITS2	Clsu2	DGGE	NA	Cnidaria	Anthozoa	Scleractinia	Acroporidae	Acropora	millepora	Acropora millepora	in hospite	Pacific	Australia	Great Barrier Reef	One Tree Island	Site H	-23.482469	152.074103	200	12	15	2001	2001	Stat_2008_Coral_Reefs_27_763	NA	NA	NA
C	C101	ITS2	NA	DGGE	same_as_GU111881	Cnidaria	Anthozoa	Scleractinia	Acroporidae	Acropora	monticulosa	Acropora monticulosa	in hospite	Pacific	Thailand	Phuket	Andaman Sea	Racha	7.364345	98.221469	2000	2	5	2007	2007	LaJeunesse_2010_J_Biogeography_37_785	NA	NA	NA
C	C3	ITS2	NA	DGGE	same_as_AF499789	Cnidaria	Anthozoa	Scleractinia	Acroporidae	Acropora	monticulosa	Acropora monticulosa	in hospite	Pacific	Australia	Great Barrier Reef	Heron Island	NA	-23.4441278	151.9160528	5000	3	3	2002	2002	LaJeunesse_2003_Limnol_Oceanograph_48_2046	NA	NA	NO_Stat_2009_MEPS_386_83
C	C3	ITS2	NA	DGGE	same_as_AF499789	Cnidaria	Anthozoa	Scleractinia	Acroporidae	Acropora	monticulosa	Acropora monticulosa	in hospite	Pacific	Australia	Great Barrier Reef	Rib Reef	NA	-18.4818972	146.8737056	1500	1	8	2003	2003	LaJeunesse_2004_MEPS_284_147	NA	NA	NO_Stat_2009_MEPS_386_83
C	C3k	ITS2	NA	DGGE	same_as_AY589737	Cnidaria	Anthozoa	Scleractinia	Acroporidae	Acropora	monticulosa	Acropora monticulosa	in hospite	Pacific	Australia	Great Barrier Reef	Rib Reef	NA	-18.4818972	146.8737056	1500	1	8	2003	2003	LaJeunesse_2004_MEPS_284_147	NA	NA	NA
C	C1	ITS2	NA	DGGE	same_as_AF333515	Cnidaria	Anthozoa	Scleractinia	Acroporidae	Acropora	nasuta	Acropora nasuta	in hospite	Pacific	Australia	Great Barrier Reef	Curacao Island	NA	-18.6672528	146.5557028	3000	1	6	2003	2003	LaJeunesse_2004_MEPS_284_147	NA	same_as_Symbiodinium goreaui	NO_Thornhill_2007_Mol_Ecol_16_5326
C	C1	ITS2	NA	cloning	same_as_AF333515	Cnidaria	Anthozoa	Scleractinia	Acroporidae	Acropora	nasuta	Acropora nasuta	in hospite	Pacific	United States	Central Pacific	Johnston Atoll	JOH-20	16.7611667	-169.5269667	100	5	10	2006	2006	Stat_2009_MEPS_386_83	NA	same_as_Symbiodinium goreaui	NO_Thornhill_2007_Mol_Ecol_16_5326
C	C1	ITS2	NA	cloning	same_as_AF333515	Cnidaria	Anthozoa	Scleractinia	Acroporidae	Acropora	nasuta	Acropora nasuta	in hospite	Pacific	United States	Central Pacific	Johnston Atoll	JOH-4P	16.771	-169.5056	100	3	7	2006	2006	Stat_2009_MEPS_386_83	NA	same_as_Symbiodinium goreaui	NO_Thornhill_2007_Mol_Ecol_16_5326
C	C1	ITS2	NA	cloning	same_as_AF333515	Cnidaria	Anthozoa	Scleractinia	Acroporidae	Acropora	nasuta	Acropora nasuta	in hospite	Pacific	United States	Central Pacific	Johnston Atoll	JOH-1AP	16.7860333	-169.4618333	100	15	20	2006	2006	Stat_2009_MEPS_386_83	NA	same_as_Symbiodinium goreaui	NO_Thornhill_2007_Mol_Ecol_16_5326
C	C101	ITS2	NA	DGGE	same_as_GU111881	Cnidaria	Anthozoa	Scleractinia	Acroporidae	Acropora	nasuta	Acropora nasuta	in hospite	Pacific	Thailand	Phuket	Andaman Sea	Hae	7.450068	98.230912	1500	2	6	2007	2007	LaJeunesse_2010_J_Biogeography_37_785	NA	NA	NA
C	C101	ITS2	NA	DGGE	same_as_GU111881	Cnidaria	Anthozoa	Scleractinia	Acroporidae	Acropora	nasuta	Acropora nasuta	in hospite	Pacific	Thailand	Phuket	Andaman Sea	Cape Panwa	7.481125	98.244201	1000	0	5	2007	2007	LaJeunesse_2010_J_Biogeography_37_785	NA	NA	NA
C	C21.12	ITS2	NA	cloning	FJ461514	Cnidaria	Anthozoa	Scleractinia	Acroporidae	Acropora	nasuta	Acropora nasuta	in hospite	Pacific	United States	Central Pacific	Johnston Atoll	JOH-4P	16.771	-169.5056	100	3	7	2006	2006	Stat_2009_MEPS_386_83	NA	NA	NO_Stat_2009_MEPS_386_83
C	C21.12	ITS2	NA	cloning	same_as_FJ461514	Cnidaria	Anthozoa	Scleractinia	Acroporidae	Acropora	nasuta	Acropora nasuta	in hospite	Pacific	United States	Central Pacific	Johnston Atoll	JOH-1AP	16.7860333	-169.4618333	100	15	20	2006	2006	Stat_2009_MEPS_386_83	NA	NA	NO_Stat_2009_MEPS_386_83
C	C21.13	ITS2	NA	cloning	same_as_FJ461515	Cnidaria	Anthozoa	Scleractinia	Acroporidae	Acropora	nasuta	Acropora nasuta	in hospite	Pacific	United States	Central Pacific	Johnston Atoll	JOH-4P	16.771	-169.5056	100	3	7	2006	2006	Stat_2009_MEPS_386_83	NA	NA	NO_Stat_2009_MEPS_386_83
C	C3	ITS2	NA	DGGE	same_as_AF499789	Cnidaria	Anthozoa	Scleractinia	Acroporidae	Acropora	nasuta	Acropora nasuta	in hospite	Pacific	Australia	Great Barrier Reef	Heron Island	NA	-23.4441278	151.9160528	5000	3	3	2002	2002	LaJeunesse_2003_Limnol_Oceanograph_48_2046	NA	NA	NO_Stat_2009_MEPS_386_83
C	C3	ITS2	NA	DGGE	same_as_AF499789	Cnidaria	Anthozoa	Scleractinia	Acroporidae	Acropora	nasuta	Acropora nasuta	in hospite	Pacific	Australia	Great Barrier Reef	Heron Island	NA	-23.4441278	151.9160528	5000	10	10	2002	2002	LaJeunesse_2003_Limnol_Oceanograph_48_2046	NA	NA	NO_Stat_2009_MEPS_386_83
C	C3	ITS2	NA	DGGE	same_as_AF499789	Cnidaria	Anthozoa	Scleractinia	Acroporidae	Acropora	nasuta	Acropora nasuta	in hospite	Pacific	Australia	Great Barrier Reef	Curacao Island	NA	-18.6672528	146.5557028	3000	1	6	2003	2003	LaJeunesse_2004_MEPS_284_147	NA	NA	NO_Stat_2009_MEPS_386_83
C	C3	ITS2	NA	DGGE	same_as_AF499789	Cnidaria	Anthozoa	Scleractinia	Acroporidae	Acropora	nasuta	Acropora nasuta	in hospite	Pacific	Australia	Great Barrier Reef	Rib Reef	NA	-18.4818972	146.8737056	1500	1	8	2003	2003	LaJeunesse_2004_MEPS_284_147	NA	NA	NO_Stat_2009_MEPS_386_83
C	C3	ITS2	NA	DGGE	same_as_AF499789	Cnidaria	Anthozoa	Scleractinia	Acroporidae	Acropora	nasuta	Acropora nasuta	in hospite	Pacific	Australia	Great Barrier Reef	Rib Reef	NA	-18.4818972	146.8737056	1500	10	17	2003	2003	LaJeunesse_2004_MEPS_284_147	NA	NA	NO_Stat_2009_MEPS_386_83
C	C3	ITS2	NA	DGGE	same_as_AF499789	Cnidaria	Anthozoa	Scleractinia	Acroporidae	Acropora	nasuta	Acropora nasuta	in hospite	Pacific	Australia	Great Barrier Reef	Feather Reef	NA	-17.5328028	146.3924694	2000	1	8	2003	2003	LaJeunesse_2004_MEPS_284_147	NA	NA	NO_Stat_2009_MEPS_386_83
C	C3	ITS2	NA	DGGE	same_as_AF499789	Cnidaria	Anthozoa	Scleractinia	Acroporidae	Acropora	nasuta	Acropora nasuta	in hospite	Pacific	Australia	Great Barrier Reef	Feather Reef	NA	-17.5328028	146.3924694	2000	10	17	2003	2003	LaJeunesse_2004_MEPS_284_147	NA	NA	NO_Stat_2009_MEPS_386_83
C	C3	ITS2	NA	DGGE	same_as_AF499789	Cnidaria	Anthozoa	Scleractinia	Acroporidae	Acropora	nasuta	Acropora nasuta	in hospite	Pacific	Thailand	Phuket	Andaman Sea	Phiphi Don	7.432416	98.464195	5900	2	6	2007	2007	LaJeunesse_2010_J_Biogeography_37_785	NA	NA	NO_Stat_2009_MEPS_386_83
C	C3	ITS2	NA	cloning	same_as_AF499789	Cnidaria	Anthozoa	Scleractinia	Acroporidae	Acropora	nasuta	Acropora nasuta	in hospite	Pacific	United States	Central Pacific	Johnston Atoll	JOH-20	16.7611667	-169.5269667	100	5	10	2006	2006	Stat_2009_MEPS_386_83	NA	NA	NO_Stat_2009_MEPS_386_83
C	C3	ITS2	NA	cloning	same_as_AF499789	Cnidaria	Anthozoa	Scleractinia	Acroporidae	Acropora	nasuta	Acropora nasuta	in hospite	Pacific	United States	Central Pacific	Johnston Atoll	JOH-4P	16.771	-169.5056	100	3	7	2006	2006	Stat_2009_MEPS_386_83	NA	NA	NO_Stat_2009_MEPS_386_83
C	C3	ITS2	NA	cloning	same_as_AF499789	Cnidaria	Anthozoa	Scleractinia	Acroporidae	Acropora	nasuta	Acropora nasuta	in hospite	Pacific	United States	Central Pacific	Johnston Atoll	JOH-1AP	16.7860333	-169.4618333	100	15	20	2006	2006	Stat_2009_MEPS_386_83	NA	NA	NO_Stat_2009_MEPS_386_83
C	C3.10	ITS2	NA	cloning	same_as_FJ461505	Cnidaria	Anthozoa	Scleractinia	Acroporidae	Acropora	nasuta	Acropora nasuta	in hospite	Pacific	United States	Central Pacific	Johnston Atoll	JOH-4P	16.771	-169.5056	100	3	7	2006	2006	Stat_2009_MEPS_386_83	NA	NA	NO_Stat_2009_MEPS_386_83
C	C3.11	ITS2	NA	cloning	same_as_FJ461506	Cnidaria	Anthozoa	Scleractinia	Acroporidae	Acropora	nasuta	Acropora nasuta	in hospite	Pacific	United States	Central Pacific	Johnston Atoll	JOH-4P	16.771	-169.5056	100	3	7	2006	2006	Stat_2009_MEPS_386_83	NA	NA	NO_Stat_2009_MEPS_386_83
C	C3.2	ITS2	NA	cloning	same_as_FJ461497	Cnidaria	Anthozoa	Scleractinia	Acroporidae	Acropora	nasuta	Acropora nasuta	in hospite	Pacific	United States	Central Pacific	Johnston Atoll	JOH-4P	16.771	-169.5056	100	3	7	2006	2006	Stat_2009_MEPS_386_83	NA	NA	NO_Stat_2009_MEPS_386_83
C	C3.2	ITS2	NA	cloning	same_as_FJ461497	Cnidaria	Anthozoa	Scleractinia	Acroporidae	Acropora	nasuta	Acropora nasuta	in hospite	Pacific	United States	Central Pacific	Johnston Atoll	JOH-1AP	16.7860333	-169.4618333	100	15	20	2006	2006	Stat_2009_MEPS_386_83	NA	NA	NO_Stat_2009_MEPS_386_83
C	C3.7	ITS2	NA	cloning	FJ461502	Cnidaria	Anthozoa	Scleractinia	Acroporidae	Acropora	nasuta	Acropora nasuta	in hospite	Pacific	United States	Central Pacific	Johnston Atoll	JOH-20	16.7611667	-169.5269667	100	5	10	2006	2006	Stat_2009_MEPS_386_83	NA	NA	NO_Stat_2009_MEPS_386_83
C	C3.8	ITS2	NA	cloning	same_as_FJ461503	Cnidaria	Anthozoa	Scleractinia	Acroporidae	Acropora	nasuta	Acropora nasuta	in hospite	Pacific	United States	Central Pacific	Johnston Atoll	JOH-4P	16.771	-169.5056	100	3	7	2006	2006	Stat_2009_MEPS_386_83	NA	NA	NO_Stat_2009_MEPS_386_83
C	C3.8	ITS2	NA	cloning	same_as_FJ461503	Cnidaria	Anthozoa	Scleractinia	Acroporidae	Acropora	nasuta	Acropora nasuta	in hospite	Pacific	United States	Central Pacific	Johnston Atoll	JOH-1AP	16.7860333	-169.4618333	100	15	20	2006	2006	Stat_2009_MEPS_386_83	NA	NA	NO_Stat_2009_MEPS_386_83
C	C3b	ITS2	NA	cloning	same_as_AF499791	Cnidaria	Anthozoa	Scleractinia	Acroporidae	Acropora	nasuta	Acropora nasuta	in hospite	Pacific	United States	Central Pacific	Johnston Atoll	JOH-20	16.7611667	-169.5269667	100	5	10	2006	2006	Stat_2009_MEPS_386_83	NA	NA	NO_Stat_2009_MEPS_386_83
C	C3b	ITS2	NA	cloning	same_as_AF499791	Cnidaria	Anthozoa	Scleractinia	Acroporidae	Acropora	nasuta	Acropora nasuta	in hospite	Pacific	United States	Central Pacific	Johnston Atoll	JOH-4P	16.771	-169.5056	100	3	7	2006	2006	Stat_2009_MEPS_386_83	NA	NA	NO_Stat_2009_MEPS_386_83
C	C3k	ITS2	NA	DGGE	same_as_AY589737	Cnidaria	Anthozoa	Scleractinia	Acroporidae	Acropora	nasuta	Acropora nasuta	in hospite	Pacific	Australia	Great Barrier Reef	Rib Reef	NA	-18.4818972	146.8737056	1500	1	8	2003	2003	LaJeunesse_2004_MEPS_284_147	NA	NA	NA
C	C3k	ITS2	NA	DGGE	same_as_AY589737	Cnidaria	Anthozoa	Scleractinia	Acroporidae	Acropora	nasuta	Acropora nasuta	in hospite	Pacific	Australia	Great Barrier Reef	Rib Reef	NA	-18.4818972	146.8737056	1500	10	17	2003	2003	LaJeunesse_2004_MEPS_284_147	NA	NA	NA
C	C3k	ITS2	NA	DGGE	same_as_AY589737	Cnidaria	Anthozoa	Scleractinia	Acroporidae	Acropora	nasuta	Acropora nasuta	in hospite	Pacific	Australia	Great Barrier Reef	Feather Reef	NA	-17.5328028	146.3924694	2000	1	8	2003	2003	LaJeunesse_2004_MEPS_284_147	NA	NA	NA
C	C3u	ITS2	NA	DGGE	same_as_GU111879	Cnidaria	Anthozoa	Scleractinia	Acroporidae	Acropora	nasuta	Acropora nasuta	in hospite	Pacific	Thailand	Phuket	Andaman Sea	Phiphi Don	7.432416	98.464195	5900	2	6	2007	2007	LaJeunesse_2010_J_Biogeography_37_785	NA	NA	NA
C	C1	ITS2	NA	DGGE	same_as_AF333515	Cnidaria	Anthozoa	Scleractinia	Acroporidae	Acropora	nobilis	Acropora nobilis	in hospite	Pacific	Australia	Great Barrier Reef	Feather Reef	NA	-17.5328028	146.3924694	2000	1	8	2003	2003	LaJeunesse_2004_MEPS_284_147	NA	same_as_Symbiodinium goreaui	NO_Thornhill_2007_Mol_Ecol_16_5326
C	C1	ITS2	NA	DGGE	same_as_AF333515	Cnidaria	Anthozoa	Scleractinia	Acroporidae	Acropora	nobilis	Acropora nobilis	in hospite	Pacific	Japan	Okinawa	Zamami Island	NA	26.2334528	127.3092069	3500	1	10	2002	2002	LaJeunesse_2004_MEPS_284_147	NA	same_as_Symbiodinium goreaui	NO_Thornhill_2007_Mol_Ecol_16_5326
C	C101	ITS2	NA	DGGE	same_as_GU111881	Cnidaria	Anthozoa	Scleractinia	Acroporidae	Acropora	nobilis	Acropora nobilis	in hospite	Pacific	Thailand	Phuket	Andaman Sea	Hae	7.450068	98.230912	1500	2	6	2007	2007	LaJeunesse_2010_J_Biogeography_37_785	NA	NA	NA
C	C101	ITS2	NA	DGGE	same_as_GU111881	Cnidaria	Anthozoa	Scleractinia	Acroporidae	Acropora	nobilis	Acropora nobilis	in hospite	Pacific	Thailand	Phuket	Andaman Sea	Cape Panwa	7.481125	98.244201	1000	0	5	2007	2007	LaJeunesse_2010_J_Biogeography_37_785	NA	NA	NA
C	C101	ITS2	NA	DGGE	same_as_GU111881	Cnidaria	Anthozoa	Scleractinia	Acroporidae	Acropora	nobilis	Acropora nobilis	in hospite	Pacific	Thailand	Phuket	Similan Islands	Similan	8.344871	97.381451	4500	2	12	2007	2007	LaJeunesse_2010_J_Biogeography_37_785	NA	NA	NA
C	C3	ITS2	NA	DGGE	same_as_AF499789	Cnidaria	Anthozoa	Scleractinia	Acroporidae	Acropora	nobilis	Acropora nobilis	in hospite	Pacific	Australia	Great Barrier Reef	Heron Island	NA	-23.4441278	151.9160528	5000	3	3	2002	2002	LaJeunesse_2003_Limnol_Oceanograph_48_2046	NA	NA	NO_Stat_2009_MEPS_386_83
C	C3	ITS2	NA	DGGE	same_as_AF499789	Cnidaria	Anthozoa	Scleractinia	Acroporidae	Acropora	nobilis	Acropora nobilis	in hospite	Pacific	Australia	Great Barrier Reef	Heron Island	NA	-23.4441278	151.9160528	5000	10	10	2002	2002	LaJeunesse_2003_Limnol_Oceanograph_48_2046	NA	NA	NO_Stat_2009_MEPS_386_83
C	C3	ITS2	NA	DGGE	same_as_AF499789	Cnidaria	Anthozoa	Scleractinia	Acroporidae	Acropora	nobilis	Acropora nobilis	in hospite	Pacific	Australia	Great Barrier Reef	Curacao Island	NA	-18.6672528	146.5557028	3000	1	6	2003	2003	LaJeunesse_2004_MEPS_284_147	NA	NA	NO_Stat_2009_MEPS_386_83
C	C3	ITS2	NA	DGGE	same_as_AF499789	Cnidaria	Anthozoa	Scleractinia	Acroporidae	Acropora	nobilis	Acropora nobilis	in hospite	Pacific	Australia	Great Barrier Reef	Rib Reef	NA	-18.4818972	146.8737056	1500	1	8	2003	2003	LaJeunesse_2004_MEPS_284_147	NA	NA	NO_Stat_2009_MEPS_386_83
C	C3	ITS2	NA	DGGE	same_as_AF499789	Cnidaria	Anthozoa	Scleractinia	Acroporidae	Acropora	nobilis	Acropora nobilis	in hospite	Pacific	Australia	Great Barrier Reef	Rib Reef	NA	-18.4818972	146.8737056	1500	10	17	2003	2003	LaJeunesse_2004_MEPS_284_147	NA	NA	NO_Stat_2009_MEPS_386_83
C	C3	ITS2	NA	DGGE	same_as_AF499789	Cnidaria	Anthozoa	Scleractinia	Acroporidae	Acropora	nobilis	Acropora nobilis	in hospite	Pacific	Australia	Great Barrier Reef	Feather Reef	NA	-17.5328028	146.3924694	2000	1	8	2003	2003	LaJeunesse_2004_MEPS_284_147	NA	NA	NO_Stat_2009_MEPS_386_83
C	C3	ITS2	NA	DGGE	same_as_AF499789	Cnidaria	Anthozoa	Scleractinia	Acroporidae	Acropora	nobilis	Acropora nobilis	in hospite	Pacific	Japan	Okinawa	Zamami Island	NA	26.2334528	127.3092069	3500	1	10	2002	2002	LaJeunesse_2004_MEPS_284_147	NA	NA	NO_Stat_2009_MEPS_386_83
C	C3	ITS2	NA	DGGE	same_as_AF499789	Cnidaria	Anthozoa	Scleractinia	Acroporidae	Acropora	nobilis	Acropora nobilis	in hospite	Pacific	Thailand	Phuket	Andaman Sea	Racha	7.364345	98.221469	2000	2	5	2007	2007	LaJeunesse_2010_J_Biogeography_37_785	NA	NA	NO_Stat_2009_MEPS_386_83
C	C3	ITS2	NA	DGGE	same_as_AF499789	Cnidaria	Anthozoa	Scleractinia	Acroporidae	Acropora	nobilis	Acropora nobilis	in hospite	Pacific	Thailand	Phuket	Andaman Sea	Cape Panwa	7.481125	98.244201	1000	0	5	2007	2007	LaJeunesse_2010_J_Biogeography_37_785	NA	NA	NO_Stat_2009_MEPS_386_83
C	C3k	ITS2	NA	DGGE	same_as_AY589737	Cnidaria	Anthozoa	Scleractinia	Acroporidae	Acropora	nobilis	Acropora nobilis	in hospite	Pacific	Australia	Great Barrier Reef	Rib Reef	NA	-18.4818972	146.8737056	1500	1	8	2003	2003	LaJeunesse_2004_MEPS_284_147	NA	NA	NA
C	C3k	ITS2	NA	DGGE	same_as_AY589737	Cnidaria	Anthozoa	Scleractinia	Acroporidae	Acropora	nobilis	Acropora nobilis	in hospite	Pacific	Australia	Great Barrier Reef	Rib Reef	NA	-18.4818972	146.8737056	1500	10	17	2003	2003	LaJeunesse_2004_MEPS_284_147	NA	NA	NA
C	C3u	ITS2	NA	DGGE	same_as_GU111879	Cnidaria	Anthozoa	Scleractinia	Acroporidae	Acropora	nobilis	Acropora nobilis	in hospite	Pacific	Thailand	Phuket	Andaman Sea	Cape Panwa	7.481125	98.244201	1000	0	5	2007	2007	LaJeunesse_2010_J_Biogeography_37_785	NA	NA	NA
C	C3z	ITS2	NA	DGGE	same_as_GU111884	Cnidaria	Anthozoa	Scleractinia	Acroporidae	Acropora	nobilis	Acropora nobilis	in hospite	Pacific	Thailand	Phuket	Andaman Sea	Racha	7.364345	98.221469	2000	2	5	2007	2007	LaJeunesse_2010_J_Biogeography_37_785	NA	NA	NA
D	D2	ITS2	NA	DGGE	same_as_AY686649	Cnidaria	Anthozoa	Scleractinia	Acroporidae	Acropora	nobilis	Acropora nobilis	in hospite	Pacific	Australia	Great Barrier Reef	Feather Reef	NA	-17.5328028	146.3924694	2000	1	8	2003	2003	LaJeunesse_2004_MEPS_284_147	NA	NA	NA
C	C1	ITS2	NA	DGGE	same_as_AF333515	Cnidaria	Anthozoa	Scleractinia	Acroporidae	Acropora	palifera	Acropora palifera	in hospite	Pacific	Japan	Okinawa	Zamami Island	NA	26.2334528	127.3092069	3500	1	10	2002	2002	LaJeunesse_2004_MEPS_284_147	NA	same_as_Symbiodinium goreaui	NO_Thornhill_2007_Mol_Ecol_16_5326
C	C101	ITS2	NA	DGGE	same_as_GU111881	Cnidaria	Anthozoa	Scleractinia	Acroporidae	Acropora	palifera	Acropora palifera	in hospite	Pacific	Thailand	Phuket	Andaman Sea	Hae	7.450068	98.230912	1500	2	6	2007	2007	LaJeunesse_2010_J_Biogeography_37_785	NA	NA	NA
C	C3	ITS2	Clsu3	DGGE	same_as_AF499789	Cnidaria	Anthozoa	Scleractinia	Acroporidae	Acropora	palifera	Acropora palifera	in hospite	Pacific	Australia	Great Barrier Reef	One Tree Island	Site J	-23.497859	152.060235	200	0	4	2001	2001	Stat_2008_Coral_Reefs_27_763	NA	NA	NO_Stat_2009_MEPS_386_83
C	C3	ITS2	Clsu3	DGGE	same_as_AF499789	Cnidaria	Anthozoa	Scleractinia	Acroporidae	Acropora	palifera	Acropora palifera	in hospite	Pacific	Australia	Great Barrier Reef	One Tree Island	Site H	-23.482469	152.074103	200	12	15	2001	2001	Stat_2008_Coral_Reefs_27_763	NA	NA	NO_Stat_2009_MEPS_386_83
C	C3	ITS2	Clsu3	DGGE	same_as_AF499789	Cnidaria	Anthozoa	Scleractinia	Acroporidae	Acropora	palifera	Acropora palifera	in hospite	Pacific	Australia	Great Barrier Reef	Heron Island	Site D	-23.470744	151.940645	200	12	15	2001	2001	Stat_2008_Coral_Reefs_27_763	NA	NA	NO_Stat_2009_MEPS_386_83
C	C3	ITS2	Clsu3	DGGE	same_as_AF499789	Cnidaria	Anthozoa	Scleractinia	Acroporidae	Acropora	palifera	Acropora palifera	in hospite	Pacific	Australia	Great Barrier Reef	Heron Island	Site D	-23.470744	151.940645	200	12	15	2001	2001	Stat_2008_Coral_Reefs_27_763	NA	NA	NO_Stat_2009_MEPS_386_83
C	C3	ITS2	Clsu3	DGGE	same_as_AF499789	Cnidaria	Anthozoa	Scleractinia	Acroporidae	Acropora	palifera	Acropora palifera	in hospite	Pacific	Australia	Great Barrier Reef	Heron Island	Site A	-23.444703	151.914355	200	0	0	2001	2001	Stat_2008_Coral_Reefs_27_763	NA	NA	NO_Stat_2009_MEPS_386_83
C	C3	ITS2	NA	DGGE	same_as_AF499789	Cnidaria	Anthozoa	Scleractinia	Acroporidae	Acropora	palifera	Acropora palifera	in hospite	Pacific	Australia	Great Barrier Reef	Heron Island	NA	-23.4441278	151.9160528	5000	3	3	2002	2002	LaJeunesse_2003_Limnol_Oceanograph_48_2046	NA	NA	NO_Stat_2009_MEPS_386_83
C	C3	ITS2	NA	DGGE	same_as_AF499789	Cnidaria	Anthozoa	Scleractinia	Acroporidae	Acropora	palifera	Acropora palifera	in hospite	Pacific	Australia	Great Barrier Reef	Heron Island	NA	-23.4441278	151.9160528	5000	10	10	2002	2002	LaJeunesse_2003_Limnol_Oceanograph_48_2046	NA	NA	NO_Stat_2009_MEPS_386_83
C	C3	ITS2	NA	DGGE	same_as_AF499789	Cnidaria	Anthozoa	Scleractinia	Acroporidae	Acropora	palifera	Acropora palifera	in hospite	Pacific	Australia	Great Barrier Reef	Rib Reef	NA	-18.4818972	146.8737056	1500	1	8	2003	2003	LaJeunesse_2004_MEPS_284_147	NA	NA	NO_Stat_2009_MEPS_386_83
C	C3	ITS2	NA	DGGE	same_as_AF499789	Cnidaria	Anthozoa	Scleractinia	Acroporidae	Acropora	palifera	Acropora palifera	in hospite	Pacific	Australia	Great Barrier Reef	One Tree Island	Site J	-23.497859	152.060235	200	0	4	2001	2001	Stat_2008_Coral_Reefs_27_763	NA	NA	NO_Stat_2009_MEPS_386_83
C	C3	ITS2	NA	DGGE	same_as_AF499789	Cnidaria	Anthozoa	Scleractinia	Acroporidae	Acropora	palifera	Acropora palifera	in hospite	Pacific	Australia	Great Barrier Reef	One Tree Island	Site J	-23.497859	152.060235	200	0	4	2001	2001	Stat_2008_Coral_Reefs_27_763	NA	NA	NO_Stat_2009_MEPS_386_83
C	C3	ITS2	NA	DGGE	same_as_AF499789	Cnidaria	Anthozoa	Scleractinia	Acroporidae	Acropora	palifera	Acropora palifera	in hospite	Pacific	Australia	Great Barrier Reef	One Tree Island	Site J	-23.497859	152.060235	200	0	4	2001	2001	Stat_2008_Coral_Reefs_27_763	NA	NA	NO_Stat_2009_MEPS_386_83
C	C3	ITS2	NA	DGGE	same_as_AF499789	Cnidaria	Anthozoa	Scleractinia	Acroporidae	Acropora	palifera	Acropora palifera	in hospite	Pacific	Australia	Great Barrier Reef	One Tree Island	Site F	-23.490371	152.075065	200	0	4	2001	2001	Stat_2008_Coral_Reefs_27_763	NA	NA	NO_Stat_2009_MEPS_386_83
C	C3	ITS2	NA	DGGE	same_as_AF499789	Cnidaria	Anthozoa	Scleractinia	Acroporidae	Acropora	palifera	Acropora palifera	in hospite	Pacific	Australia	Great Barrier Reef	One Tree Island	Site F	-23.490371	152.075065	200	0	4	2001	2001	Stat_2008_Coral_Reefs_27_763	NA	NA	NO_Stat_2009_MEPS_386_83
C	C3	ITS2	NA	DGGE	same_as_AF499789	Cnidaria	Anthozoa	Scleractinia	Acroporidae	Acropora	palifera	Acropora palifera	in hospite	Pacific	Australia	Great Barrier Reef	One Tree Island	Site F	-23.490371	152.075065	200	0	4	2001	2001	Stat_2008_Coral_Reefs_27_763	NA	NA	NO_Stat_2009_MEPS_386_83
C	C3	ITS2	NA	DGGE	same_as_AF499789	Cnidaria	Anthozoa	Scleractinia	Acroporidae	Acropora	palifera	Acropora palifera	in hospite	Pacific	Australia	Great Barrier Reef	One Tree Island	Site H	-23.482469	152.074103	200	12	15	2001	2001	Stat_2008_Coral_Reefs_27_763	NA	NA	NO_Stat_2009_MEPS_386_83
C	C3	ITS2	NA	DGGE	same_as_AF499789	Cnidaria	Anthozoa	Scleractinia	Acroporidae	Acropora	palifera	Acropora palifera	in hospite	Pacific	Australia	Great Barrier Reef	One Tree Island	Site H	-23.482469	152.074103	200	12	15	2001	2001	Stat_2008_Coral_Reefs_27_763	NA	NA	NO_Stat_2009_MEPS_386_83
C	C3	ITS2	NA	DGGE	same_as_AF499789	Cnidaria	Anthozoa	Scleractinia	Acroporidae	Acropora	palifera	Acropora palifera	in hospite	Pacific	Australia	Great Barrier Reef	Heron Island	Site D	-23.470744	151.940645	200	12	15	2001	2001	Stat_2008_Coral_Reefs_27_763	NA	NA	NO_Stat_2009_MEPS_386_83
C	C3	ITS2	NA	DGGE	same_as_AF499789	Cnidaria	Anthozoa	Scleractinia	Acroporidae	Acropora	palifera	Acropora palifera	in hospite	Pacific	Australia	Great Barrier Reef	Heron Island	Site A	-23.444703	151.914355	200	0	2	2001	2001	Stat_2008_Coral_Reefs_27_763	NA	NA	NO_Stat_2009_MEPS_386_83
C	C3	ITS2	NA	DGGE	same_as_AF499789	Cnidaria	Anthozoa	Scleractinia	Acroporidae	Acropora	palifera	Acropora palifera	in hospite	Pacific	Australia	Great Barrier Reef	Heron Island	Site A	-23.444703	151.914355	200	0	2	2001	2001	Stat_2008_Coral_Reefs_27_763	NA	NA	NO_Stat_2009_MEPS_386_83
C	C3	ITS2	NA	DGGE	same_as_AF499789	Cnidaria	Anthozoa	Scleractinia	Acroporidae	Acropora	palifera	Acropora palifera	in hospite	Pacific	Australia	Great Barrier Reef	Heron Island	Site A	-23.444703	151.914355	200	0	2	2001	2001	Stat_2008_Coral_Reefs_27_763	NA	NA	NO_Stat_2009_MEPS_386_83
C	C3	ITS2	NA	DGGE	same_as_AF499789	Cnidaria	Anthozoa	Scleractinia	Acroporidae	Acropora	palifera	Acropora palifera	in hospite	Pacific	Australia	Great Barrier Reef	Heron Island	Site A	-23.444703	151.914355	200	0	2	2001	2001	Stat_2008_Coral_Reefs_27_763	NA	NA	NO_Stat_2009_MEPS_386_83
C	C3	ITS2	NA	DGGE	same_as_AF499789	Cnidaria	Anthozoa	Scleractinia	Acroporidae	Acropora	palifera	Acropora palifera	in hospite	Pacific	Australia	Great Barrier Reef	Heron Island	Site A	-23.444703	151.914355	200	0	2	2001	2001	Stat_2008_Coral_Reefs_27_763	NA	NA	NO_Stat_2009_MEPS_386_83
C	C3	ITS2	NA	DGGE	same_as_AF499789	Cnidaria	Anthozoa	Scleractinia	Acroporidae	Acropora	palifera	Acropora palifera	in hospite	Pacific	Australia	Great Barrier Reef	Heron Island	Site A	-23.444703	151.914355	200	0	2	2001	2001	Stat_2008_Coral_Reefs_27_763	NA	NA	NO_Stat_2009_MEPS_386_83
C	C3k	ITS2	NA	DGGE	same_as_AY589737	Cnidaria	Anthozoa	Scleractinia	Acroporidae	Acropora	palifera	Acropora palifera	in hospite	Pacific	Australia	Great Barrier Reef	Rib Reef	NA	-18.4818972	146.8737056	1500	1	8	2003	2003	LaJeunesse_2004_MEPS_284_147	NA	NA	NA
D	D1	ITS2	Dlsu2	DGGE	same_as_AF334660	Cnidaria	Anthozoa	Scleractinia	Acroporidae	Acropora	palifera	Acropora palifera	in hospite	Pacific	Australia	Great Barrier Reef	One Tree Island	Site F	-23.490371	152.075065	200	0	4	2001	2001	Stat_2008_Coral_Reefs_27_763	NA	NA	NO_Stat_2009_MEPS_386_83
D	D1	ITS2	Dlsu2	DGGE	same_as_AF334660	Cnidaria	Anthozoa	Scleractinia	Acroporidae	Acropora	palifera	Acropora palifera	in hospite	Pacific	Australia	Great Barrier Reef	Heron Island	Site A	-23.444703	151.914355	200	0	0	2001	2001	Stat_2008_Coral_Reefs_27_763	NA	NA	NO_Stat_2009_MEPS_386_83
D	D1	ITS2	NA	DGGE	same_as_AF334660	Cnidaria	Anthozoa	Scleractinia	Acroporidae	Acropora	palifera	Acropora palifera	in hospite	Pacific	Australia	Great Barrier Reef	Heron Island	Site D	-23.470744	151.940645	200	12	15	2001	2001	Stat_2008_Coral_Reefs_27_763	NA	NA	NO_Stat_2009_MEPS_386_83
D	D1	ITS2	NA	DGGE	same_as_AF334660	Cnidaria	Anthozoa	Scleractinia	Acroporidae	Acropora	palifera	Acropora palifera	in hospite	Pacific	Australia	Great Barrier Reef	Heron Island	Site A	-23.444703	151.914355	200	0	2	2001	2001	Stat_2008_Coral_Reefs_27_763	NA	NA	NO_Stat_2009_MEPS_386_83
A	A3	ITS2	NA	DGGE	same_as_AF333507	Cnidaria	Anthozoa	Scleractinia	Acroporidae	Acropora	palmata	Acropora palmata	in hospite	Caribbean	Barbados	Eastern Caribbean	NA	NA	13.113952	-59.323522	14655	1	5	2005	2005	Finney_2010_Microb_Ecol_60_250	NA	NA	NO_Hunter_2007_J_Phycology_43_120
A	A3	ITS2	NA	DGGE	same_as_AF333507	Cnidaria	Anthozoa	Scleractinia	Acroporidae	Acropora	palmata	Acropora palmata	in hospite	Caribbean	Belize	Western Caribbean	South Yucatan	Carrie Bow	16.480001	-88.045999	15000	1	5	2002	2003	Finney_2010_Microb_Ecol_60_250	NA	NA	NO_Hunter_2007_J_Phycology_43_120
A	A3	ITS2	NA	DGGE	same_as_AF333507	Cnidaria	Anthozoa	Scleractinia	Acroporidae	Acropora	palmata	Acropora palmata	in hospite	Caribbean	Belize	Western Caribbean	South Yucatan	Carrie Bow	16.480001	-88.045999	15000	6	10	2002	2003	Finney_2010_Microb_Ecol_60_250	NA	NA	NO_Hunter_2007_J_Phycology_43_120
A	A3	ITS2	NA	DGGE	same_as_AF333507	Cnidaria	Anthozoa	Scleractinia	Acroporidae	Acropora	palmata	Acropora palmata	in hospite	Caribbean	Mexico	Quintana Roo	Puerto Morelos	NA	20.5	-86.52	4000	1.5	1.5	1998	1999	LaJeunesse_2002_Mar_Biol_141_387	NA	NA	NO_Hunter_2007_J_Phycology_43_120
A	A3	ITS2	NA	DGGE	same_as_AF333507	Cnidaria	Anthozoa	Scleractinia	Acroporidae	Acropora	palmata	Acropora palmata	in hospite	Caribbean	Bahamas	Exuma Islands	Lee Stocking Island	NA	23.7672556	-76.0946417	3000	3	3	1998	1999	LaJeunesse_2002_Mar_Biol_141_387	NA	NA	NO_Hunter_2007_J_Phycology_43_120
A	A3	ITS2	NA	DGGE	same_as_AF333507	Cnidaria	Anthozoa	Scleractinia	Acroporidae	Acropora	palmata	Acropora palmata	in hospite	Caribbean	Bahamas	Exuma Islands	Lee Stocking Island	Palmata Beach	23.7672556	-76.0946417	3000	3	3	2000	2004	Thornhill_2006_Mar_Biol_148_711	NA	NA	NO_Hunter_2007_J_Phycology_43_120
A	A3	ITS2	NA	DGGE	same_as_AF333507	Cnidaria	Anthozoa	Scleractinia	Acroporidae	Acropora	palmata	Acropora palmata	in hospite	Caribbean	United States	Florida	Florida Keys	Little Grecian	24.59	-80.22	10000	3	3	2000	2004	Thornhill_2006_Mar_Biol_148_711	NA	NA	NO_Hunter_2007_J_Phycology_43_120
A	A3b	ITS2	NA	DGGE	EU449043	Cnidaria	Anthozoa	Scleractinia	Acroporidae	Acropora	palmata	Acropora palmata	in hospite	Atlantic	Bahamas	Western Atlantic	NA	NA	25.03428	-77.39628	150000	2	5	NA	NA	LaJeunesse_2009_Biol_Invasions_11_995	NA	NA	NA
D	D2	ITS2	NA	DGGE	same_as_AY686649	Cnidaria	Anthozoa	Scleractinia	Acroporidae	Acropora	paniculata	Acropora paniculata	in hospite	Pacific	Australia	Great Barrier Reef	Rib Reef	NA	-18.4818972	146.8737056	1500	10	17	2003	2003	LaJeunesse_2004_MEPS_284_147	NA	NA	NA
C	C3	ITS2	NA	DGGE	same_as_AF499789	Cnidaria	Anthozoa	Scleractinia	Acroporidae	Acropora	polystoma	Acropora polystoma	in hospite	Pacific	Australia	Great Barrier Reef	Heron Island	NA	-23.4441278	151.9160528	5000	3	3	2002	2002	LaJeunesse_2003_Limnol_Oceanograph_48_2046	NA	NA	NO_Stat_2009_MEPS_386_83
D	D1	ITS2	NA	DGGE	same_as_AF174574	Cnidaria	Anthozoa	Scleractinia	Acroporidae	Acropora	pulchra	Acropora pulchra	in hospite	Pacific	Thailand	Phuket	Andaman Sea	Cape Panwa	7.481125	98.244201	1000	0	5	2007	2007	LaJeunesse_2010_J_Biogeography_37_785	NA	NA	NO_Stat_2009_MEPS_386_83
D	D1a	ITS2	NA	DGGE	same_as_AF499802	Cnidaria	Anthozoa	Scleractinia	Acroporidae	Acropora	pulchra	Acropora pulchra	in hospite	Pacific	Thailand	Phuket	Andaman Sea	Cape Panwa	7.481125	98.244201	1000	0	5	2007	2007	LaJeunesse_2010_J_Biogeography_37_785	same_as_D1b_D5	NA	NO_Thornhill_2007_Mol_Ecol_16_5326
D	D2	ITS2	NA	DGGE	same_as_AY686649	Cnidaria	Anthozoa	Scleractinia	Acroporidae	Acropora	pulchra	Acropora pulchra	in hospite	Pacific	Thailand	Phuket	Andaman Sea	Cape Panwa	7.481125	98.244201	1000	0	5	2007	2007	LaJeunesse_2010_J_Biogeography_37_785	NA	NA	NA
C	C109a	ITS2	NA	DGGE	NA	Cnidaria	Anthozoa	Scleractinia	Acroporidae	Acropora	retusa	Acropora retusa	in hospite	Indian	Tanzania	Western Indian	Zanzibar	Bawe	-6.094467	39.072265	1000	2	6	2007	2007	LaJeunesse_2010_J_Biogeography_37_785	NA	NA	NA
C	C109b	ITS2	NA	DGGE	NA	Cnidaria	Anthozoa	Scleractinia	Acroporidae	Acropora	retusa	Acropora retusa	in hospite	Indian	Tanzania	Western Indian	Zanzibar	Bawe	-6.094467	39.072265	1000	2	6	2007	2007	LaJeunesse_2010_J_Biogeography_37_785	NA	NA	NA
C	C109c	ITS2	NA	DGGE	NA	Cnidaria	Anthozoa	Scleractinia	Acroporidae	Acropora	retusa	Acropora retusa	in hospite	Indian	Tanzania	Western Indian	Zanzibar	Bawe	-6.094467	39.072265	1000	2	6	2007	2007	LaJeunesse_2010_J_Biogeography_37_785	NA	NA	NA
C	C3	ITS2	NA	DGGE	same_as_AF499789	Cnidaria	Anthozoa	Scleractinia	Acroporidae	Acropora	retusa	Acropora retusa	in hospite	Indian	Tanzania	Western Indian	Zanzibar	Banda Kuu	-5.425601	39.175998	2000	3	12	2007	2007	LaJeunesse_2010_J_Biogeography_37_785	NA	NA	NO_Stat_2009_MEPS_386_83
C	C3	ITS2	NA	DGGE	same_as_AF499789	Cnidaria	Anthozoa	Scleractinia	Acroporidae	Acropora	robusta	Acropora robusta	in hospite	Pacific	Thailand	Phuket	Similan Islands	Similan	8.344871	97.381451	4500	2	12	2007	2007	LaJeunesse_2010_J_Biogeography_37_785	NA	NA	NO_Stat_2009_MEPS_386_83
C	C3z	ITS2	NA	DGGE	same_as_GU111884	Cnidaria	Anthozoa	Scleractinia	Acroporidae	Acropora	robusta	Acropora robusta	in hospite	Pacific	Thailand	Phuket	Similan Islands	Similan	8.344871	97.381451	4500	2	12	2007	2007	LaJeunesse_2010_J_Biogeography_37_785	NA	NA	NA
C	C3	ITS2	NA	DGGE	same_as_AF499789	Cnidaria	Anthozoa	Scleractinia	Acroporidae	Acropora	rudis	Acropora rudis	in hospite	Pacific	Thailand	Phuket	Similan Islands	Similan	8.344871	97.381451	4500	2	12	2007	2007	LaJeunesse_2010_J_Biogeography_37_785	NA	NA	NO_Stat_2009_MEPS_386_83
C	C3z	ITS2	NA	DGGE	same_as_GU111884	Cnidaria	Anthozoa	Scleractinia	Acroporidae	Acropora	rudis	Acropora rudis	in hospite	Pacific	Thailand	Phuket	Similan Islands	Similan	8.344871	97.381451	4500	2	12	2007	2007	LaJeunesse_2010_J_Biogeography_37_785	NA	NA	NA
C	C101	ITS2	NA	DGGE	same_as_GU111881	Cnidaria	Anthozoa	Scleractinia	Acroporidae	Acropora	samoensis	Acropora samoensis	in hospite	Pacific	Thailand	Phuket	Andaman Sea	Racha	7.364345	98.221469	2000	2	5	2007	2007	LaJeunesse_2010_J_Biogeography_37_785	NA	NA	NA
C	C101	ITS2	NA	DGGE	same_as_GU111881	Cnidaria	Anthozoa	Scleractinia	Acroporidae	Acropora	samoensis	Acropora samoensis	in hospite	Pacific	Thailand	Phuket	Andaman Sea	Hae	7.450068	98.230912	1500	2	6	2007	2007	LaJeunesse_2010_J_Biogeography_37_785	NA	NA	NA
C	C109a	ITS2	NA	DGGE	NA	Cnidaria	Anthozoa	Scleractinia	Acroporidae	Acropora	samoensis	Acropora samoensis	in hospite	Indian	Tanzania	Western Indian	Zanzibar	Changuu	-6.070491	39.100244	1000	2	6	2007	2007	LaJeunesse_2010_J_Biogeography_37_785	NA	NA	NA
C	C109b	ITS2	NA	DGGE	NA	Cnidaria	Anthozoa	Scleractinia	Acroporidae	Acropora	samoensis	Acropora samoensis	in hospite	Indian	Tanzania	Western Indian	Zanzibar	Bawe	-6.094467	39.072265	1000	2	6	2007	2007	LaJeunesse_2010_J_Biogeography_37_785	NA	NA	NA
C	C109b	ITS2	NA	DGGE	NA	Cnidaria	Anthozoa	Scleractinia	Acroporidae	Acropora	samoensis	Acropora samoensis	in hospite	Indian	Tanzania	Western Indian	Zanzibar	Changuu	-6.070491	39.100244	1000	2	6	2007	2007	LaJeunesse_2010_J_Biogeography_37_785	NA	NA	NA
C	C109b	ITS2	NA	DGGE	NA	Cnidaria	Anthozoa	Scleractinia	Acroporidae	Acropora	samoensis	Acropora samoensis	in hospite	Indian	Tanzania	Western Indian	Zanzibar	Changuu	-6.070491	39.100244	1000	2	6	2007	2007	LaJeunesse_2010_J_Biogeography_37_785	NA	NA	NA
C	C109c	ITS2	NA	DGGE	NA	Cnidaria	Anthozoa	Scleractinia	Acroporidae	Acropora	samoensis	Acropora samoensis	in hospite	Indian	Tanzania	Western Indian	Zanzibar	Changuu	-6.070491	39.100244	1000	2	6	2007	2007	LaJeunesse_2010_J_Biogeography_37_785	NA	NA	NA
C	C3	ITS2	NA	DGGE	same_as_AF499789	Cnidaria	Anthozoa	Scleractinia	Acroporidae	Acropora	samoensis	Acropora samoensis	in hospite	Indian	Tanzania	Western Indian	Zanzibar	Bawe	-6.094467	39.072265	1000	2	6	2007	2007	LaJeunesse_2010_J_Biogeography_37_785	NA	NA	NO_Stat_2009_MEPS_386_83
C	C3	ITS2	NA	DGGE	same_as_AF499789	Cnidaria	Anthozoa	Scleractinia	Acroporidae	Acropora	samoensis	Acropora samoensis	in hospite	Indian	Tanzania	Western Indian	Zanzibar	Changuu	-6.070491	39.100244	1000	2	6	2007	2007	LaJeunesse_2010_J_Biogeography_37_785	NA	NA	NO_Stat_2009_MEPS_386_83
C	C3	ITS2	NA	DGGE	same_as_AF499789	Cnidaria	Anthozoa	Scleractinia	Acroporidae	Acropora	samoensis	Acropora samoensis	in hospite	Pacific	Thailand	Phuket	Andaman Sea	Phiphi Don	7.432416	98.464195	5900	2	6	2007	2007	LaJeunesse_2010_J_Biogeography_37_785	NA	NA	NO_Stat_2009_MEPS_386_83
C	C3	ITS2	NA	DGGE	same_as_AF499789	Cnidaria	Anthozoa	Scleractinia	Acroporidae	Acropora	samoensis	Acropora samoensis	in hospite	Pacific	Thailand	Phuket	Andaman Sea	Cape Panwa	7.481125	98.244201	1000	0	5	2007	2007	LaJeunesse_2010_J_Biogeography_37_785	NA	NA	NO_Stat_2009_MEPS_386_83
C	C3u	ITS2	NA	DGGE	same_as_GU111879	Cnidaria	Anthozoa	Scleractinia	Acroporidae	Acropora	samoensis	Acropora samoensis	in hospite	Pacific	Thailand	Phuket	Andaman Sea	Phiphi Don	7.432416	98.464195	5900	2	6	2007	2007	LaJeunesse_2010_J_Biogeography_37_785	NA	NA	NA
C	C3u	ITS2	NA	DGGE	same_as_GU111879	Cnidaria	Anthozoa	Scleractinia	Acroporidae	Acropora	samoensis	Acropora samoensis	in hospite	Pacific	Thailand	Phuket	Andaman Sea	Cape Panwa	7.481125	98.244201	1000	0	5	2007	2007	LaJeunesse_2010_J_Biogeography_37_785	NA	NA	NA
C	C3z	ITS2	NA	DGGE	same_as_GU111884	Cnidaria	Anthozoa	Scleractinia	Acroporidae	Acropora	samoensis	Acropora samoensis	in hospite	Indian	Tanzania	Western Indian	Zanzibar	Bawe	-6.094467	39.072265	1000	2	6	2007	2007	LaJeunesse_2010_J_Biogeography_37_785	NA	NA	NA
C	C3z	ITS2	NA	DGGE	same_as_GU111884	Cnidaria	Anthozoa	Scleractinia	Acroporidae	Acropora	samoensis	Acropora samoensis	in hospite	Indian	Tanzania	Western Indian	Zanzibar	Changuu	-6.070491	39.100244	1000	2	6	2007	2007	LaJeunesse_2010_J_Biogeography_37_785	NA	NA	NA
C	C3	ITS2	NA	DGGE	same_as_AF499789	Cnidaria	Anthozoa	Scleractinia	Acroporidae	Acropora	sarmentosa	Acropora sarmentosa	in hospite	Pacific	Australia	Great Barrier Reef	Rib Reef	NA	-18.4818972	146.8737056	1500	1	8	2003	2003	LaJeunesse_2004_MEPS_284_147	NA	NA	NO_Stat_2009_MEPS_386_83
C	C1	ITS2	NA	DGGE	same_as_AF333515	Cnidaria	Anthozoa	Scleractinia	Acroporidae	Acropora	secale	Acropora secale	in hospite	Pacific	Australia	Great Barrier Reef	Feather Reef	NA	-17.5328028	146.3924694	2000	1	8	2003	2003	LaJeunesse_2004_MEPS_284_147	NA	same_as_Symbiodinium goreaui	NO_Thornhill_2007_Mol_Ecol_16_5326
C	C101	ITS2	NA	DGGE	same_as_GU111881	Cnidaria	Anthozoa	Scleractinia	Acroporidae	Acropora	secale	Acropora secale	in hospite	Pacific	Thailand	Phuket	Andaman Sea	Phiphi Don	7.432416	98.464195	5900	2	6	2007	2007	LaJeunesse_2010_J_Biogeography_37_785	NA	NA	NA
C	C101	ITS2	NA	DGGE	same_as_GU111881	Cnidaria	Anthozoa	Scleractinia	Acroporidae	Acropora	secale	Acropora secale	in hospite	Pacific	Thailand	Phuket	Andaman Sea	Hae	7.450068	98.230912	1500	2	6	2007	2007	LaJeunesse_2010_J_Biogeography_37_785	NA	NA	NA
C	C109a	ITS2	NA	DGGE	NA	Cnidaria	Anthozoa	Scleractinia	Acroporidae	Acropora	secale	Acropora secale	in hospite	Indian	Tanzania	Western Indian	Zanzibar	Banda Kuu	-5.425601	39.175998	2000	3	12	2007	2007	LaJeunesse_2010_J_Biogeography_37_785	NA	NA	NA
C	C3	ITS2	NA	DGGE	same_as_AF499789	Cnidaria	Anthozoa	Scleractinia	Acroporidae	Acropora	secale	Acropora secale	in hospite	Pacific	Australia	Great Barrier Reef	Heron Island	NA	-23.4441278	151.9160528	5000	3	3	2002	2002	LaJeunesse_2003_Limnol_Oceanograph_48_2046	NA	NA	NO_Stat_2009_MEPS_386_83
C	C3	ITS2	NA	DGGE	same_as_AF499789	Cnidaria	Anthozoa	Scleractinia	Acroporidae	Acropora	secale	Acropora secale	in hospite	Pacific	Australia	Great Barrier Reef	Heron Island	NA	-23.4441278	151.9160528	5000	10	10	2002	2002	LaJeunesse_2003_Limnol_Oceanograph_48_2046	NA	NA	NO_Stat_2009_MEPS_386_83
C	C3	ITS2	NA	DGGE	same_as_AF499789	Cnidaria	Anthozoa	Scleractinia	Acroporidae	Acropora	secale	Acropora secale	in hospite	Pacific	Japan	Okinawa	Zamami Island	NA	26.2334528	127.3092069	3500	1	10	2002	2002	LaJeunesse_2004_MEPS_284_147	NA	NA	NO_Stat_2009_MEPS_386_83
C	C3	ITS2	NA	DGGE	same_as_AF499789	Cnidaria	Anthozoa	Scleractinia	Acroporidae	Acropora	secale	Acropora secale	in hospite	Indian	Tanzania	Western Indian	Zanzibar	Banda Kuu	-5.425601	39.175998	2000	3	12	2007	2007	LaJeunesse_2010_J_Biogeography_37_785	NA	NA	NO_Stat_2009_MEPS_386_83
C	C3	ITS2	NA	DGGE	same_as_AF499789	Cnidaria	Anthozoa	Scleractinia	Acroporidae	Acropora	secale	Acropora secale	in hospite	Pacific	Thailand	Phuket	Andaman Sea	Racha	7.364345	98.221469	2000	2	5	2007	2007	LaJeunesse_2010_J_Biogeography_37_785	NA	NA	NO_Stat_2009_MEPS_386_83
C	C3	ITS2	NA	DGGE	same_as_AF499789	Cnidaria	Anthozoa	Scleractinia	Acroporidae	Acropora	secale	Acropora secale	in hospite	Pacific	Thailand	Phuket	Andaman Sea	Cape Panwa	7.481125	98.244201	1000	0	5	2007	2007	LaJeunesse_2010_J_Biogeography_37_785	NA	NA	NO_Stat_2009_MEPS_386_83
C	C3u	ITS2	NA	DGGE	same_as_GU111879	Cnidaria	Anthozoa	Scleractinia	Acroporidae	Acropora	secale	Acropora secale	in hospite	Indian	Tanzania	Western Indian	Zanzibar	Banda Kuu	-5.425601	39.175998	2000	3	12	2007	2007	LaJeunesse_2010_J_Biogeography_37_785	NA	NA	NA
C	C3u	ITS2	NA	DGGE	same_as_GU111879	Cnidaria	Anthozoa	Scleractinia	Acroporidae	Acropora	secale	Acropora secale	in hospite	Pacific	Thailand	Phuket	Andaman Sea	Cape Panwa	7.481125	98.244201	1000	0	5	2007	2007	LaJeunesse_2010_J_Biogeography_37_785	NA	NA	NA
C	C3z	ITS2	NA	DGGE	same_as_GU111884	Cnidaria	Anthozoa	Scleractinia	Acroporidae	Acropora	secale	Acropora secale	in hospite	Pacific	Thailand	Phuket	Andaman Sea	Racha	7.364345	98.221469	2000	2	5	2007	2007	LaJeunesse_2010_J_Biogeography_37_785	NA	NA	NA
C	C3	ITS2	NA	DGGE	same_as_AF499789	Cnidaria	Anthozoa	Scleractinia	Acroporidae	Acropora	selago	Acropora selago	in hospite	Pacific	Japan	Okinawa	Zamami Island	NA	26.2334528	127.3092069	3500	1	10	2002	2002	LaJeunesse_2004_MEPS_284_147	NA	NA	NO_Stat_2009_MEPS_386_83
C	C3	ITS2	NA	DGGE	same_as_AF499789	Cnidaria	Anthozoa	Scleractinia	Acroporidae	Acropora	solitaryensis	Acropora solitaryensis	in hospite	Indian	Tanzania	Western Indian	Zanzibar	Banda Kuu	-5.425601	39.175998	2000	3	12	2007	2007	LaJeunesse_2010_J_Biogeography_37_785	NA	NA	NO_Stat_2009_MEPS_386_83
C	C3	ITS2	NA	DGGE	same_as_AF499789	Cnidaria	Anthozoa	Scleractinia	Acroporidae	Acropora	solitaryensis	Acropora solitaryensis	in hospite	Pacific	Thailand	Phuket	Andaman Sea	Phiphi Don	7.432416	98.464195	5900	2	6	2007	2007	LaJeunesse_2010_J_Biogeography_37_785	NA	NA	NO_Stat_2009_MEPS_386_83
C	C3	ITS2	NA	DGGE	same_as_AF499789	Cnidaria	Anthozoa	Scleractinia	Acroporidae	Acropora	solitaryensis	Acropora solitaryensis	in hospite	Pacific	Thailand	Phuket	Andaman Sea	Cape Panwa	7.481125	98.244201	1000	0	5	2007	2007	LaJeunesse_2010_J_Biogeography_37_785	NA	NA	NO_Stat_2009_MEPS_386_83
C	C3u	ITS2	NA	DGGE	same_as_GU111879	Cnidaria	Anthozoa	Scleractinia	Acroporidae	Acropora	solitaryensis	Acropora solitaryensis	in hospite	Pacific	Thailand	Phuket	Andaman Sea	Phiphi Don	7.432416	98.464195	5900	2	6	2007	2007	LaJeunesse_2010_J_Biogeography_37_785	NA	NA	NA
C	C3u	ITS2	NA	DGGE	same_as_GU111879	Cnidaria	Anthozoa	Scleractinia	Acroporidae	Acropora	solitaryensis	Acropora solitaryensis	in hospite	Pacific	Thailand	Phuket	Andaman Sea	Cape Panwa	7.481125	98.244201	1000	0	5	2007	2007	LaJeunesse_2010_J_Biogeography_37_785	NA	NA	NA
C	C3z	ITS2	NA	DGGE	same_as_GU111884	Cnidaria	Anthozoa	Scleractinia	Acroporidae	Acropora	solitaryensis	Acropora solitaryensis	in hospite	Indian	Tanzania	Western Indian	Zanzibar	Banda Kuu	-5.425601	39.175998	2000	3	12	2007	2007	LaJeunesse_2010_J_Biogeography_37_785	NA	NA	NA
A	A1	ITS	C3B-J	sequencing	AJ311947	Cnidaria	Anthozoa	Scleractinia	Acroporidae	Acropora	sp.	Acropora sp.	in hospite	Red Sea	Israel	Gulf of Aqaba	Eilat	NA	29.5497306	34.9562056	2500			1999	1999	Pochon_2001_Mar_Biol_139_1069	NA	same_as_Symbiodinium microadriaticum sub. microadriaticum	NO_Hunter_2007_J_Phycology_43_120
C	C101	ITS2	NA	DGGE	Same_as_GU111881	Cnidaria	Anthozoa	Scleractinia	Acroporidae	Acropora	sp.	Acropora sp.	in hospite	Aquarium	United States	Pennsylvania	State College	Penn State aquarium	40.793395	-77.860001	1000			2001	2001	Smith_2009_J_Phycol_45_1030	NA	NA	NA
C	C109a	ITS2	NA	DGGE	NA	Cnidaria	Anthozoa	Scleractinia	Acroporidae	Acropora	sp.	Acropora sp.	in hospite	Indian	Tanzania	Western Indian	Zanzibar	Changuu	-6.070491	39.100244	1000	2	6	2007	2007	LaJeunesse_2010_J_Biogeography_37_785	NA	NA	NA
C	C109a	ITS2	NA	DGGE	NA	Cnidaria	Anthozoa	Scleractinia	Acroporidae	Acropora	sp.	Acropora sp.	in hospite	Indian	Tanzania	Western Indian	Zanzibar	Banda Kuu	-5.425601	39.175998	2000	3	12	2007	2007	LaJeunesse_2010_J_Biogeography_37_785	NA	NA	NA
C	C109b	ITS2	NA	DGGE	NA	Cnidaria	Anthozoa	Scleractinia	Acroporidae	Acropora	sp.	Acropora sp.	in hospite	Indian	Tanzania	Western Indian	Zanzibar	Changuu	-6.070491	39.100244	1000	2	6	2007	2007	LaJeunesse_2010_J_Biogeography_37_785	NA	NA	NA
C	C109b	ITS2	NA	DGGE	NA	Cnidaria	Anthozoa	Scleractinia	Acroporidae	Acropora	sp.	Acropora sp.	in hospite	Indian	Tanzania	Western Indian	Zanzibar	Banda Kuu	-5.425601	39.175998	2000	3	12	2007	2007	LaJeunesse_2010_J_Biogeography_37_785	NA	NA	NA
C	C109c	ITS2	NA	DGGE	NA	Cnidaria	Anthozoa	Scleractinia	Acroporidae	Acropora	sp.	Acropora sp.	in hospite	Indian	Tanzania	Western Indian	Zanzibar	Changuu	-6.070491	39.100244	1000	2	6	2007	2007	LaJeunesse_2010_J_Biogeography_37_785	NA	NA	NA
C	C115	ITS2	NA	DGGE	same_as_GU111898	Cnidaria	Anthozoa	Scleractinia	Acroporidae	Acropora	sp.	Acropora sp.	in hospite	Indian	Tanzania	Western Indian	Zanzibar	Banda Kuu	-5.425601	39.175998	2000	3	12	2007	2007	LaJeunesse_2010_J_Biogeography_37_785	NA	NA	NA
C	C115a	ITS2	NA	DGGE	same_as_GU111902	Cnidaria	Anthozoa	Scleractinia	Acroporidae	Acropora	sp.	Acropora sp.	in hospite	Indian	Tanzania	Western Indian	Zanzibar	Banda Kuu	-5.425601	39.175998	2000	3	12	2007	2007	LaJeunesse_2010_J_Biogeography_37_785	NA	NA	NA
C	C12	ITS2	NA	DGGE	AF499801	Cnidaria	Anthozoa	Scleractinia	Acroporidae	Acropora	sp.	Acropora sp.	in hospite	Caribbean	Bahamas	Exuma Islands	Lee Stocking Island	NA	23.7672556	-76.0946417	3000	12	12	1998	1999	LaJeunesse_2002_Mar_Biol_141_387	NA	NA	NA
C	C21	ITS2	NA	DGGE	same_as_AY239372	Cnidaria	Anthozoa	Scleractinia	Acroporidae	Acropora	sp.	Acropora sp.	in hospite	Aquarium	United States	Florida	Orlando	Sea World	28.410732	-81.462772	2000			NA	NA	Smith_2009_J_Phycol_45_1030	same_as_C3k_C3d_C21.C3d	NA	NO_Stat_2009_MEPS_386_83
C	C21	ITS2	NA	DGGE	same_as_AY239372	Cnidaria	Anthozoa	Scleractinia	Acroporidae	Acropora	sp.	Acropora sp.	in hospite	Aquarium	United States	Pennsylvania	State College	Penn State aquarium	40.793395	-77.860001	1000			2001	2001	Smith_2009_J_Phycol_45_1030	same_as_C3k_C3d_C21.C3d	NA	NO_Stat_2009_MEPS_386_83
C	C21	ITS2	NA	DGGE	same_as_AY239372	Cnidaria	Anthozoa	Scleractinia	Acroporidae	Acropora	sp.	Acropora sp.	in hospite	Aquarium	NA	NA	NA	Wilkes						NA	NA	Smith_2009_J_Phycol_45_1030	same_as_C3k_C3d_C21.C3d	NA	NO_Stat_2009_MEPS_386_83
C	C3	ITS2	NA	DGGE	same_as_AF499789	Cnidaria	Anthozoa	Scleractinia	Acroporidae	Acropora	sp.	Acropora sp.	in hospite	Indian	Tanzania	Western Indian	Zanzibar	Bawe	-6.094467	39.072265	1000	2	6	2007	2007	LaJeunesse_2010_J_Biogeography_37_785	NA	NA	NO_Stat_2009_MEPS_386_83
C	C3	ITS2	NA	DGGE	same_as_AF499789	Cnidaria	Anthozoa	Scleractinia	Acroporidae	Acropora	sp.	Acropora sp.	in hospite	Indian	Tanzania	Western Indian	Zanzibar	Changuu	-6.070491	39.100244	1000	2	6	2007	2007	LaJeunesse_2010_J_Biogeography_37_785	NA	NA	NO_Stat_2009_MEPS_386_83
C	C3	ITS2	NA	DGGE	same_as_AF499789	Cnidaria	Anthozoa	Scleractinia	Acroporidae	Acropora	sp.	Acropora sp.	in hospite	Indian	Tanzania	Western Indian	Zanzibar	Banda Kuu	-5.425601	39.175998	2000	3	12	2007	2007	LaJeunesse_2010_J_Biogeography_37_785	NA	NA	NO_Stat_2009_MEPS_386_83
C	C3	ITS2	NA	DGGE	same_as_AF499789	Cnidaria	Anthozoa	Scleractinia	Acroporidae	Acropora	sp.	Acropora sp.	in hospite	Pacific	Thailand	Phuket	Andaman Sea	Racha	7.364345	98.221469	2000	2	5	2007	2007	LaJeunesse_2010_J_Biogeography_37_785	NA	NA	NO_Stat_2009_MEPS_386_83
C	C3	ITS2	NA	DGGE	same_as_AF499789	Cnidaria	Anthozoa	Scleractinia	Acroporidae	Acropora	sp.	Acropora sp.	in hospite	Pacific	Thailand	Phuket	Andaman Sea	Phiphi Don	7.432416	98.464195	5900	2	6	2007	2007	LaJeunesse_2010_J_Biogeography_37_785	NA	NA	NO_Stat_2009_MEPS_386_83
C	C3	ITS2	NA	DGGE	same_as_AF499789	Cnidaria	Anthozoa	Scleractinia	Acroporidae	Acropora	sp.	Acropora sp.	in hospite	Aquarium	United States	Florida	Orlando	Sea World	28.410732	-81.462772	2000			NA	NA	Smith_2009_J_Phycol_45_1030	NA	NA	NO_Stat_2009_MEPS_386_83
C	C3	ITS2	NA	DGGE	same_as_AF499789	Cnidaria	Anthozoa	Scleractinia	Acroporidae	Acropora	sp.	Acropora sp.	in hospite	Aquarium	United States	NA	NA	R.Smith	39.504818	-102.277378	2300000			2004	2004	Smith_2009_J_Phycol_45_1030	NA	NA	NO_Stat_2009_MEPS_386_83
C	C3	ITS2	NA	DGGE	same_as_AF499789	Cnidaria	Anthozoa	Scleractinia	Acroporidae	Acropora	sp.	Acropora sp.	in hospite	Aquarium	United States	Pennsylvania	State College	Penn State aquarium	40.793395	-77.860001	1000			2001	2001	Smith_2009_J_Phycol_45_1030	NA	NA	NO_Stat_2009_MEPS_386_83
C	C38	ITS2	NA	NA	AY258482	Cnidaria	Anthozoa	Scleractinia	Acroporidae	Acropora	sp.	Acropora sp.	in hospite	Caribbean	NA	Eastern Caribbean	NA	NA	15	-61	325000	10	10	NA	NA	LaJeunesse_2005_Mol_Biol_Evol_22_570	NA	NA	NA
C	C38a	ITS2	NA	NA	AY258483	Cnidaria	Anthozoa	Scleractinia	Acroporidae	Acropora	sp.	Acropora sp.	in hospite	Caribbean	NA	Eastern Caribbean	NA	NA	15	-61	325000	10	10	NA	NA	LaJeunesse_2005_Mol_Biol_Evol_22_570	NA	NA	NA
C	C3k	ITS2	NA	DGGE	same_as_AY589737	Cnidaria	Anthozoa	Scleractinia	Acroporidae	Acropora	sp.	Acropora sp.	in hospite	Aquarium	United States	Pennsylvania	State College	Penn State aquarium	40.793395	-77.860001	1000			2001	2001	Smith_2009_J_Phycol_45_1030	NA	NA	NA
C	C3u	ITS2	NA	DGGE	same_as_GU111879	Cnidaria	Anthozoa	Scleractinia	Acroporidae	Acropora	sp.	Acropora sp.	in hospite	Indian	Tanzania	Western Indian	Zanzibar	Banda Kuu	-5.425601	39.175998	2000	3	12	2007	2007	LaJeunesse_2010_J_Biogeography_37_785	NA	NA	NA
C	C3u	ITS2	NA	DGGE	same_as_GU111879	Cnidaria	Anthozoa	Scleractinia	Acroporidae	Acropora	sp.	Acropora sp.	in hospite	Pacific	Thailand	Phuket	Andaman Sea	Phiphi Don	7.432416	98.464195	5900	2	6	2007	2007	LaJeunesse_2010_J_Biogeography_37_785	NA	NA	NA
C	C3u	ITS2	NA	DGGE	same_as_GU111879	Cnidaria	Anthozoa	Scleractinia	Acroporidae	Acropora	sp.	Acropora sp.	in hospite	Aquarium	United States	Pennsylvania	State College	Penn State aquarium	40.793395	-77.860001	1000			2001	2001	Smith_2009_J_Phycol_45_1030	NA	NA	NA
C	C3z	ITS2	NA	DGGE	same_as_GU111884	Cnidaria	Anthozoa	Scleractinia	Acroporidae	Acropora	sp.	Acropora sp.	in hospite	Indian	Tanzania	Western Indian	Zanzibar	Bawe	-6.094467	39.072265	1000	2	6	2007	2007	LaJeunesse_2010_J_Biogeography_37_785	NA	NA	NA
C	C3z	ITS2	NA	DGGE	same_as_GU111884	Cnidaria	Anthozoa	Scleractinia	Acroporidae	Acropora	sp.	Acropora sp.	in hospite	Indian	Tanzania	Western Indian	Zanzibar	Changuu	-6.070491	39.100244	1000	2	6	2007	2007	LaJeunesse_2010_J_Biogeography_37_785	NA	NA	NA
C	C3z	ITS2	NA	DGGE	same_as_GU111884	Cnidaria	Anthozoa	Scleractinia	Acroporidae	Acropora	sp.	Acropora sp.	in hospite	Pacific	Thailand	Phuket	Andaman Sea	Racha	7.364345	98.221469	2000	2	5	2007	2007	LaJeunesse_2010_J_Biogeography_37_785	NA	NA	NA
C	C40	ITS2	NA	DGGE	same_as_AY258485	Cnidaria	Anthozoa	Scleractinia	Acroporidae	Acropora	sp.	Acropora sp.	in hospite	Aquarium	United States	NA	NA	R.Smith	39.504818	-102.277378	2300000			2004	2004	Smith_2009_J_Phycol_45_1030	NA	NA	NA
C	C41	ITS	NA	sequencing	AJ311942	Cnidaria	Anthozoa	Scleractinia	Acroporidae	Acropora	sp.	Acropora sp.	in hospite	Red Sea	Israel	Gulf of Aqaba	Eilat	NA	29.5497306	34.9562056	2500			1999	1999	Pochon_2001_Mar_Biol_139_1069	in as C5B	NA	NA
C	C94	ITS2	NA	DGGE	same_as_GU111876	Cnidaria	Anthozoa	Scleractinia	Acroporidae	Acropora	sp.	Acropora sp.	in hospite	Aquarium	United States	Pennsylvania	State College	Penn State aquarium	40.793395	-77.860001	1000			2001	2001	Smith_2009_J_Phycol_45_1030	NA	NA	NA
C	C94	ITS2	NA	DGGE	same_as_GU111876	Cnidaria	Anthozoa	Scleractinia	Acroporidae	Acropora	sp.	Acropora sp.	in hospite	Aquarium	NA	NA	NA	Joshi						2001	2001	Smith_2009_J_Phycol_45_1030	NA	NA	NA
C	C94a	ITS2	NA	DGGE	Same_as_GU111877	Cnidaria	Anthozoa	Scleractinia	Acroporidae	Acropora	sp.	Acropora sp.	in hospite	Aquarium	United States	Pennsylvania	State College	Penn State aquarium	40.793395	-77.860001	1000			2001	2001	Smith_2009_J_Phycol_45_1030	NA	NA	NA
C	C94a	ITS2	NA	DGGE	Same_as_GU111877	Cnidaria	Anthozoa	Scleractinia	Acroporidae	Acropora	sp.	Acropora sp.	in hospite	Aquarium	NA	NA	NA	Joshi						2001	2001	Smith_2009_J_Phycol_45_1030	NA	NA	NA
D	D1	ITS	A0002	cloning	AF396629	Cnidaria	Anthozoa	Scleractinia	Acroporidae	Acropora	sp.	Acropora sp.	culture	Pacific	Japan	Okinawa	NA	NA	26.2334528	127.3092069	50000			NA	NA	Santos_2003_J_Eukaryotic_Microbiol_50_417	NA	NA	NO_Stat_2009_MEPS_386_83
D	D1	ITS	1655	sequencing	AJ311948	Cnidaria	Anthozoa	Scleractinia	Acroporidae	Acropora	sp.	Acropora sp.	in hospite	Pacific	United States	Mariana Islands	Guam	NA	13.32	144.47	12500			1999	1999	Pochon_2001_Mar_Biol_139_1069	NA	NA	NO_Stat_2009_MEPS_386_83
D	D1	ITS2	NA	DGGE	same_as_AF334660	Cnidaria	Anthozoa	Scleractinia	Acroporidae	Acropora	sp.	Acropora sp.	in hospite	Aquarium	United States	Pennsylvania	State College	Penn State aquarium	40.793395	-77.860001	1000			2001	2001	Smith_2009_J_Phycol_45_1030	NA	NA	NO_Stat_2009_MEPS_386_83
C	C3	ITS2	NA	DGGE	same_as_AF499789	Cnidaria	Anthozoa	Scleractinia	Acroporidae	Acropora	spicifera	Acropora spicifera	in hospite	Pacific	Thailand	Phuket	Andaman Sea	Cape Panwa	7.481125	98.244201	1000	0	5	2007	2007	LaJeunesse_2010_J_Biogeography_37_785	NA	NA	NO_Stat_2009_MEPS_386_83
C	C3u	ITS2	NA	DGGE	same_as_GU111879	Cnidaria	Anthozoa	Scleractinia	Acroporidae	Acropora	spicifera	Acropora spicifera	in hospite	Pacific	Thailand	Phuket	Andaman Sea	Cape Panwa	7.481125	98.244201	1000	0	5	2007	2007	LaJeunesse_2010_J_Biogeography_37_785	NA	NA	NA
C	C3	ITS2	NA	DGGE	same_as_AF499789	Cnidaria	Anthozoa	Scleractinia	Acroporidae	Acropora	subglabra	Acropora subglabra	in hospite	Pacific	Japan	Okinawa	Zamami Island	NA	26.2334528	127.3092069	3500	1	10	2002	2002	LaJeunesse_2004_MEPS_284_147	NA	NA	NO_Stat_2009_MEPS_386_83
C	C101	ITS2	NA	DGGE	same_as_GU111881	Cnidaria	Anthozoa	Scleractinia	Acroporidae	Acropora	subulata	Acropora subulata	in hospite	Pacific	Thailand	Phuket	Andaman Sea	Hae	7.450068	98.230912	1500	2	6	2007	2007	LaJeunesse_2010_J_Biogeography_37_785	NA	NA	NA
C	C109a	ITS2	NA	DGGE	NA	Cnidaria	Anthozoa	Scleractinia	Acroporidae	Acropora	subulata	Acropora subulata	in hospite	Indian	Tanzania	Western Indian	Zanzibar	Bawe	-6.094467	39.072265	1000	2	6	2007	2007	LaJeunesse_2010_J_Biogeography_37_785	NA	NA	NA
C	C3	ITS2	NA	DGGE	same_as_AF499789	Cnidaria	Anthozoa	Scleractinia	Acroporidae	Acropora	subulata	Acropora subulata	in hospite	Pacific	Australia	Great Barrier Reef	Heron Island	NA	-23.4441278	151.9160528	5000	3	3	2002	2002	LaJeunesse_2003_Limnol_Oceanograph_48_2046	NA	NA	NO_Stat_2009_MEPS_386_83
C	C3	ITS2	NA	DGGE	same_as_AF499789	Cnidaria	Anthozoa	Scleractinia	Acroporidae	Acropora	subulata	Acropora subulata	in hospite	Pacific	Thailand	Phuket	Andaman Sea	Phiphi Don	7.432416	98.464195	5900	2	6	2007	2007	LaJeunesse_2010_J_Biogeography_37_785	NA	NA	NO_Stat_2009_MEPS_386_83
C	C3	ITS2	NA	DGGE	same_as_AF499789	Cnidaria	Anthozoa	Scleractinia	Acroporidae	Acropora	subulata	Acropora subulata	in hospite	Pacific	Thailand	Phuket	Similan Islands	Similan	8.344871	97.381451	4500	2	12	2007	2007	LaJeunesse_2010_J_Biogeography_37_785	NA	NA	NO_Stat_2009_MEPS_386_83
C	C3u	ITS2	NA	DGGE	same_as_GU111879	Cnidaria	Anthozoa	Scleractinia	Acroporidae	Acropora	subulata	Acropora subulata	in hospite	Pacific	Thailand	Phuket	Andaman Sea	Phiphi Don	7.432416	98.464195	5900	2	6	2007	2007	LaJeunesse_2010_J_Biogeography_37_785	NA	NA	NA
C	C3z	ITS2	NA	DGGE	same_as_GU111884	Cnidaria	Anthozoa	Scleractinia	Acroporidae	Acropora	subulata	Acropora subulata	in hospite	Pacific	Thailand	Phuket	Similan Islands	Similan	8.344871	97.381451	4500	2	12	2007	2007	LaJeunesse_2010_J_Biogeography_37_785	NA	NA	NA
D	D1	ITS2	NA	DGGE	same_as_AF174574	Cnidaria	Anthozoa	Scleractinia	Acroporidae	Acropora	subulata	Acropora subulata	in hospite	Pacific	Thailand	Phuket	Andaman Sea	Phiphi Lae	7.411501	98.451796	3500	6	12	2007	2007	LaJeunesse_2010_J_Biogeography_37_785	NA	NA	NO_Stat_2009_MEPS_386_83
D	D1a	ITS2	NA	DGGE	same_as_AF499802	Cnidaria	Anthozoa	Scleractinia	Acroporidae	Acropora	subulata	Acropora subulata	in hospite	Pacific	Thailand	Phuket	Andaman Sea	Phiphi Lae	7.411501	98.451796	3500	6	12	2007	2007	LaJeunesse_2010_J_Biogeography_37_785	same_as_D1b_D5	NA	NO_Thornhill_2007_Mol_Ecol_16_5326
C	C1	ITS2	NA	DGGE	same_as_AF333515	Cnidaria	Anthozoa	Scleractinia	Acroporidae	Acropora	tenuis	Acropora tenuis	in hospite	Pacific	Australia	Great Barrier Reef	Heron Island	NA	-23.4441278	151.9160528	5000	10	10	2002	2002	LaJeunesse_2003_Limnol_Oceanograph_48_2046	NA	same_as_Symbiodinium goreaui	NO_Thornhill_2007_Mol_Ecol_16_5326
C	C1	ITS2	NA	DGGE	same_as_AF333515	Cnidaria	Anthozoa	Scleractinia	Acroporidae	Acropora	tenuis	Acropora tenuis	in hospite	Pacific	Australia	Great Barrier Reef	Curacao Island	NA	-18.6672528	146.5557028	3000	1	6	2003	2003	LaJeunesse_2004_MEPS_284_147	NA	same_as_Symbiodinium goreaui	NO_Thornhill_2007_Mol_Ecol_16_5326
C	C1	ITS2	NA	DGGE	same_as_AF333515	Cnidaria	Anthozoa	Scleractinia	Acroporidae	Acropora	tenuis	Acropora tenuis	in hospite	Pacific	Australia	Great Barrier Reef	Feather Reef	NA	-17.5328028	146.3924694	2000	10	17	2003	2003	LaJeunesse_2004_MEPS_284_147	NA	same_as_Symbiodinium goreaui	NO_Thornhill_2007_Mol_Ecol_16_5326
C	C101	ITS2	NA	DGGE	same_as_GU111881	Cnidaria	Anthozoa	Scleractinia	Acroporidae	Acropora	tenuis	Acropora tenuis	in hospite	Pacific	Thailand	Phuket	Andaman Sea	Phiphi Don	7.432416	98.464195	5900	2	6	2007	2007	LaJeunesse_2010_J_Biogeography_37_785	NA	NA	NA
C	C101	ITS2	NA	DGGE	same_as_GU111881	Cnidaria	Anthozoa	Scleractinia	Acroporidae	Acropora	tenuis	Acropora tenuis	in hospite	Pacific	Thailand	Phuket	Andaman Sea	Hae	7.450068	98.230912	1500	2	6	2007	2007	LaJeunesse_2010_J_Biogeography_37_785	NA	NA	NA
C	C21	ITS2	NA	DGGE	same_as_AY239372	Cnidaria	Anthozoa	Scleractinia	Acroporidae	Acropora	tenuis	Acropora tenuis	in hospite	Aquarium	United States	Florida	Orlando	Sea World	28.410732	-81.462772	2000			NA	NA	Smith_2009_J_Phycol_45_1030	same_as_C3k_C3d_C21.C3d	NA	NO_Stat_2009_MEPS_386_83
C	C3	ITS2	NA	DGGE	same_as_AF499789	Cnidaria	Anthozoa	Scleractinia	Acroporidae	Acropora	tenuis	Acropora tenuis	in hospite	Pacific	Australia	Great Barrier Reef	Heron Island	NA	-23.4441278	151.9160528	5000	3	3	2002	2002	LaJeunesse_2003_Limnol_Oceanograph_48_2046	NA	NA	NO_Stat_2009_MEPS_386_83
C	C3	ITS2	NA	DGGE	same_as_AF499789	Cnidaria	Anthozoa	Scleractinia	Acroporidae	Acropora	tenuis	Acropora tenuis	in hospite	Pacific	Australia	Great Barrier Reef	Heron Island	NA	-23.4441278	151.9160528	5000	10	10	2002	2002	LaJeunesse_2003_Limnol_Oceanograph_48_2046	NA	NA	NO_Stat_2009_MEPS_386_83
C	C3	ITS2	NA	DGGE	same_as_AF499789	Cnidaria	Anthozoa	Scleractinia	Acroporidae	Acropora	tenuis	Acropora tenuis	in hospite	Pacific	Australia	Great Barrier Reef	Rib Reef	NA	-18.4818972	146.8737056	1500	10	17	2003	2003	LaJeunesse_2004_MEPS_284_147	NA	NA	NO_Stat_2009_MEPS_386_83
C	C3	ITS2	NA	DGGE	same_as_AF499789	Cnidaria	Anthozoa	Scleractinia	Acroporidae	Acropora	tenuis	Acropora tenuis	in hospite	Pacific	Japan	Okinawa	Zamami Island	NA	26.2334528	127.3092069	3500	1	10	2002	2002	LaJeunesse_2004_MEPS_284_147	NA	NA	NO_Stat_2009_MEPS_386_83
C	C3	ITS2	NA	DGGE	same_as_AF499789	Cnidaria	Anthozoa	Scleractinia	Acroporidae	Acropora	tenuis	Acropora tenuis	in hospite	Indian	Tanzania	Western Indian	Zanzibar	Changuu	-6.070491	39.100244	1000	2	6	2007	2007	LaJeunesse_2010_J_Biogeography_37_785	NA	NA	NO_Stat_2009_MEPS_386_83
C	C3	ITS2	NA	DGGE	same_as_AF499789	Cnidaria	Anthozoa	Scleractinia	Acroporidae	Acropora	tenuis	Acropora tenuis	in hospite	Pacific	Thailand	Phuket	Andaman Sea	Racha	7.364345	98.221469	2000	2	5	2007	2007	LaJeunesse_2010_J_Biogeography_37_785	NA	NA	NO_Stat_2009_MEPS_386_83
C	C3	ITS2	NA	DGGE	same_as_AF499789	Cnidaria	Anthozoa	Scleractinia	Acroporidae	Acropora	tenuis	Acropora tenuis	in hospite	Pacific	Thailand	Phuket	Andaman Sea	Cape Panwa	7.481125	98.244201	1000	0	5	2007	2007	LaJeunesse_2010_J_Biogeography_37_785	NA	NA	NO_Stat_2009_MEPS_386_83
C	C3	ITS2	NA	DGGE	same_as_AF499789	Cnidaria	Anthozoa	Scleractinia	Acroporidae	Acropora	tenuis	Acropora tenuis	in hospite	Pacific	Thailand	Phuket	Similan Islands	Similan	8.344871	97.381451	4500	2	12	2007	2007	LaJeunesse_2010_J_Biogeography_37_785	NA	NA	NO_Stat_2009_MEPS_386_83
C	C3u	ITS2	NA	DGGE	same_as_GU111879	Cnidaria	Anthozoa	Scleractinia	Acroporidae	Acropora	tenuis	Acropora tenuis	in hospite	Pacific	Thailand	Phuket	Andaman Sea	Cape Panwa	7.481125	98.244201	1000	0	5	2007	2007	LaJeunesse_2010_J_Biogeography_37_785	NA	NA	NA
C	C3u	ITS2	NA	DGGE	same_as_GU111879	Cnidaria	Anthozoa	Scleractinia	Acroporidae	Acropora	tenuis	Acropora tenuis	in hospite	Pacific	Thailand	Phuket	Similan Islands	Similan	8.344871	97.381451	4500	2	12	2007	2007	LaJeunesse_2010_J_Biogeography_37_785	NA	NA	NA
C	C3z	ITS2	NA	DGGE	same_as_GU111884	Cnidaria	Anthozoa	Scleractinia	Acroporidae	Acropora	tenuis	Acropora tenuis	in hospite	Pacific	Thailand	Phuket	Andaman Sea	Racha	7.364345	98.221469	2000	2	5	2007	2007	LaJeunesse_2010_J_Biogeography_37_785	NA	NA	NA
D	D1	ITS2	NA	DGGE	same_as_AF174574	Cnidaria	Anthozoa	Scleractinia	Acroporidae	Acropora	tenuis	Acropora tenuis	in hospite	Indian	Tanzania	Western Indian	Zanzibar	Changuu	-6.070491	39.100244	1000	2	6	2007	2007	LaJeunesse_2010_J_Biogeography_37_785	NA	NA	NO_Stat_2009_MEPS_386_83
D	D2	ITS2	NA	DGGE	same_as_AY686649	Cnidaria	Anthozoa	Scleractinia	Acroporidae	Acropora	tenuis	Acropora tenuis	in hospite	Pacific	Australia	Great Barrier Reef	Feather Reef	NA	-17.5328028	146.3924694	2000	10	17	2003	2003	LaJeunesse_2004_MEPS_284_147	NA	NA	NA
C	C3	ITS2	NA	DGGE	same_as_AF499789	Cnidaria	Anthozoa	Scleractinia	Acroporidae	Acropora	torresiana	Acropora torresiana	in hospite	Pacific	Australia	Great Barrier Reef	Rib Reef	NA	-18.4818972	146.8737056	1500	1	8	2003	2003	LaJeunesse_2004_MEPS_284_147	NA	NA	NO_Stat_2009_MEPS_386_83
C	C1	ITS2	NA	DGGE	same_as_AF333515	Cnidaria	Anthozoa	Scleractinia	Acroporidae	Acropora	valida	Acropora valida	in hospite	Pacific	Japan	Okinawa	Zamami Island	NA	26.2334528	127.3092069	3500	1	10	2002	2002	LaJeunesse_2004_MEPS_284_147	NA	same_as_Symbiodinium goreaui	NO_Thornhill_2007_Mol_Ecol_16_5326
C	C101	ITS2	NA	DGGE	same_as_GU111881	Cnidaria	Anthozoa	Scleractinia	Acroporidae	Acropora	valida	Acropora valida	in hospite	Pacific	Thailand	Phuket	Andaman Sea	Phiphi Don	7.432416	98.464195	5900	2	6	2007	2007	LaJeunesse_2010_J_Biogeography_37_785	NA	NA	NA
C	C101	ITS2	NA	DGGE	Same_as_GU111881	Cnidaria	Anthozoa	Scleractinia	Acroporidae	Acropora	valida	Acropora valida	in hospite	Aquarium	United States	Pennsylvania	State College	Penn State aquarium	40.793395	-77.860001	1000			2001	2001	Smith_2009_J_Phycol_45_1030	NA	NA	NA
C	C115	ITS2	NA	DGGE	same_as_GU111898	Cnidaria	Anthozoa	Scleractinia	Acroporidae	Acropora	valida	Acropora valida	in hospite	Indian	Tanzania	Western Indian	Zanzibar	Banda Kuu	-5.425601	39.175998	2000	3	12	2007	2007	LaJeunesse_2010_J_Biogeography_37_785	NA	NA	NA
C	C115a	ITS2	NA	DGGE	GU111902	Cnidaria	Anthozoa	Scleractinia	Acroporidae	Acropora	valida	Acropora valida	in hospite	Indian	Tanzania	Western Indian	Zanzibar	Banda Kuu	-5.425601	39.175998	2000	3	12	2007	2007	LaJeunesse_2010_J_Biogeography_37_785	NA	NA	NA
C	C3	ITS2	NA	DGGE	same_as_AF499789	Cnidaria	Anthozoa	Scleractinia	Acroporidae	Acropora	valida	Acropora valida	in hospite	Pacific	Australia	Great Barrier Reef	Heron Island	NA	-23.4441278	151.9160528	5000	3	3	2002	2002	LaJeunesse_2003_Limnol_Oceanograph_48_2046	NA	NA	NO_Stat_2009_MEPS_386_83
C	C3	ITS2	NA	DGGE	same_as_AF499789	Cnidaria	Anthozoa	Scleractinia	Acroporidae	Acropora	valida	Acropora valida	in hospite	Pacific	Australia	Great Barrier Reef	Feather Reef	NA	-17.5328028	146.3924694	2000	1	8	2003	2003	LaJeunesse_2004_MEPS_284_147	NA	NA	NO_Stat_2009_MEPS_386_83
C	C3	ITS2	NA	DGGE	same_as_AF499789	Cnidaria	Anthozoa	Scleractinia	Acroporidae	Acropora	valida	Acropora valida	in hospite	Pacific	Japan	Okinawa	Zamami Island	NA	26.2334528	127.3092069	3500	1	10	2002	2002	LaJeunesse_2004_MEPS_284_147	NA	NA	NO_Stat_2009_MEPS_386_83
C	C3	ITS2	NA	DGGE	same_as_AF499789	Cnidaria	Anthozoa	Scleractinia	Acroporidae	Acropora	valida	Acropora valida	in hospite	Indian	Tanzania	Western Indian	Zanzibar	Bawe	-6.094467	39.072265	1000	2	6	2007	2007	LaJeunesse_2010_J_Biogeography_37_785	NA	NA	NO_Stat_2009_MEPS_386_83
C	C3	ITS2	NA	DGGE	same_as_AF499789	Cnidaria	Anthozoa	Scleractinia	Acroporidae	Acropora	valida	Acropora valida	in hospite	Pacific	Thailand	Phuket	Andaman Sea	Racha	7.364345	98.221469	2000	2	5	2007	2007	LaJeunesse_2010_J_Biogeography_37_785	NA	NA	NO_Stat_2009_MEPS_386_83
C	C3	ITS2	NA	DGGE	same_as_AF499789	Cnidaria	Anthozoa	Scleractinia	Acroporidae	Acropora	valida	Acropora valida	in hospite	Pacific	Thailand	Phuket	Andaman Sea	Phiphi Don	7.432416	98.464195	5900	2	6	2007	2007	LaJeunesse_2010_J_Biogeography_37_785	NA	NA	NO_Stat_2009_MEPS_386_83
C	C3	ITS2	NA	DGGE	same_as_AF499789	Cnidaria	Anthozoa	Scleractinia	Acroporidae	Acropora	valida	Acropora valida	in hospite	Pacific	Thailand	Phuket	Andaman Sea	Cape Panwa	7.481125	98.244201	1000	0	5	2007	2007	LaJeunesse_2010_J_Biogeography_37_785	NA	NA	NO_Stat_2009_MEPS_386_83
C	C3	ITS2	NA	DGGE	same_as_AF499789	Cnidaria	Anthozoa	Scleractinia	Acroporidae	Acropora	valida	Acropora valida	in hospite	Aquarium	United States	Florida	Orlando	Sea World	28.410732	-81.462772	2000			NA	NA	Smith_2009_J_Phycol_45_1030	NA	NA	NO_Stat_2009_MEPS_386_83
C	C3	ITS2	NA	DGGE	same_as_AF499789	Cnidaria	Anthozoa	Scleractinia	Acroporidae	Acropora	valida	Acropora valida	in hospite	Aquarium	United States	Pennsylvania	State College	Penn State aquarium	40.793395	-77.860001	1000			2001	2001	Smith_2009_J_Phycol_45_1030	NA	NA	NO_Stat_2009_MEPS_386_83
C	C3k	ITS2	NA	DGGE	same_as_AY589737	Cnidaria	Anthozoa	Scleractinia	Acroporidae	Acropora	valida	Acropora valida	in hospite	Aquarium	United States	Pennsylvania	State College	Penn State aquarium	40.793395	-77.860001	1000			2001	2001	Smith_2009_J_Phycol_45_1030	NA	NA	NA
C	C3u	ITS2	NA	DGGE	same_as_GU111879	Cnidaria	Anthozoa	Scleractinia	Acroporidae	Acropora	valida	Acropora valida	in hospite	Pacific	Thailand	Phuket	Andaman Sea	Phiphi Don	7.432416	98.464195	5900	2	6	2007	2007	LaJeunesse_2010_J_Biogeography_37_785	NA	NA	NA
C	C3u	ITS2	NA	DGGE	same_as_GU111879	Cnidaria	Anthozoa	Scleractinia	Acroporidae	Acropora	valida	Acropora valida	in hospite	Pacific	Thailand	Phuket	Andaman Sea	Cape Panwa	7.481125	98.244201	1000	0	5	2007	2007	LaJeunesse_2010_J_Biogeography_37_785	NA	NA	NA
C	C3z	ITS2	NA	DGGE	same_as_GU111884	Cnidaria	Anthozoa	Scleractinia	Acroporidae	Acropora	valida	Acropora valida	in hospite	Indian	Tanzania	Western Indian	Zanzibar	Bawe	-6.094467	39.072265	1000	2	6	2007	2007	LaJeunesse_2010_J_Biogeography_37_785	NA	NA	NA
C	C3z	ITS2	NA	DGGE	same_as_GU111884	Cnidaria	Anthozoa	Scleractinia	Acroporidae	Acropora	valida	Acropora valida	in hospite	Pacific	Thailand	Phuket	Andaman Sea	Racha	7.364345	98.221469	2000	2	5	2007	2007	LaJeunesse_2010_J_Biogeography_37_785	NA	NA	NA
C	C94	ITS2	NA	DGGE	same_as_GU111876	Cnidaria	Anthozoa	Scleractinia	Acroporidae	Acropora	valida	Acropora valida	in hospite	Aquarium	United States	Pennsylvania	State College	Penn State aquarium	40.793395	-77.860001	1000			2001	2001	Smith_2009_J_Phycol_45_1030	NA	NA	NA
C	C94a	ITS2	NA	DGGE	Same_as_GU111877	Cnidaria	Anthozoa	Scleractinia	Acroporidae	Acropora	valida	Acropora valida	in hospite	Aquarium	United States	Pennsylvania	State College	Penn State aquarium	40.793395	-77.860001	1000			2001	2001	Smith_2009_J_Phycol_45_1030	NA	NA	NA
D	D1	ITS2	NA	DGGE	same_as_AF174574	Cnidaria	Anthozoa	Scleractinia	Acroporidae	Acropora	valida	Acropora valida	in hospite	Pacific	Thailand	Phuket	Andaman Sea	Phiphi Lae	7.411501	98.451796	3500	6	12	2007	2007	LaJeunesse_2010_J_Biogeography_37_785	NA	NA	NO_Stat_2009_MEPS_386_83
D	D1a	ITS2	NA	DGGE	same_as_AF499802	Cnidaria	Anthozoa	Scleractinia	Acroporidae	Acropora	valida	Acropora valida	in hospite	Pacific	Thailand	Phuket	Andaman Sea	Phiphi Lae	7.411501	98.451796	3500	6	12	2007	2007	LaJeunesse_2010_J_Biogeography_37_785	same_as_D1b_D5	NA	NO_Thornhill_2007_Mol_Ecol_16_5326
C	C1	ITS2	NA	DGGE	same_as_AF333515	Cnidaria	Anthozoa	Scleractinia	Acroporidae	Acropora	verweyi	Acropora verweyi	in hospite	Pacific	Japan	Okinawa	Zamami Island	NA	26.2334528	127.3092069	3500	1	10	2002	2002	LaJeunesse_2004_MEPS_284_147	NA	same_as_Symbiodinium goreaui	NO_Thornhill_2007_Mol_Ecol_16_5326
C	C3	ITS2	NA	DGGE	same_as_AF499789	Cnidaria	Anthozoa	Scleractinia	Acroporidae	Acropora	yongei	Acropora yongei	in hospite	Pacific	Australia	Great Barrier Reef	Feather Reef	NA	-17.5328028	146.3924694	2000	1	8	2003	2003	LaJeunesse_2004_MEPS_284_147	NA	NA	NO_Stat_2009_MEPS_386_83
C	C3	ITS2	NA	DGGE	same_as_AF499789	Cnidaria	Anthozoa	Scleractinia	Acroporidae	Acropora	yongei	Acropora yongei	in hospite	Aquarium	NA	NA	NA	Delbeek	-9.64571	160.156194	80000			1991	1991	Smith_2009_J_Phycol_45_1030	NA	NA	NO_Stat_2009_MEPS_386_83
B	B1	ITS2	NA	DGGE	same_as_AF333511	Cnidaria	Anthozoa	Scleractinia	Agariciidae	Agaricia	agaricites	Agaricia agaricites	in hospite	Caribbean	Barbados	Eastern Caribbean	NA	NA	13.113952	-59.323522	14655	6	10	2005	2005	Finney_2010_Microb_Ecol_60_250	NA	same as Symbiodinium pulchrorum and Symbiodinium bermudense	NO_Thornhill_2007_Mol_Ecol_16_5326
B	B1	ITS2	NA	DGGE	same_as_AF333511	Cnidaria	Anthozoa	Scleractinia	Agariciidae	Agaricia	agaricites	Agaricia agaricites	in hospite	Caribbean	Barbados	Eastern Caribbean	NA	NA	13.113952	-59.323522	14655	10	20	2005	2005	Finney_2010_Microb_Ecol_60_250	NA	same as Symbiodinium pulchrorum and Symbiodinium bermudense	NO_Thornhill_2007_Mol_Ecol_16_5326
C	C3	ITS2	NA	DGGE	same_as_AF499789	Cnidaria	Anthozoa	Scleractinia	Agariciidae	Agaricia	agaricites	Agaricia agaricites	in hospite	Caribbean	Barbados	Eastern Caribbean	NA	NA	13.113952	-59.323522	14655	1	5	2005	2005	Finney_2010_Microb_Ecol_60_250	NA	NA	NO_Stat_2009_MEPS_386_83
C	C3	ITS2	NA	DGGE	same_as_AF499789	Cnidaria	Anthozoa	Scleractinia	Agariciidae	Agaricia	agaricites	Agaricia agaricites	in hospite	Caribbean	Barbados	Eastern Caribbean	NA	NA	13.113952	-59.323522	14655	1	5	2005	2005	Finney_2010_Microb_Ecol_60_250	NA	NA	NO_Stat_2009_MEPS_386_83
C	C3	ITS2	NA	DGGE	same_as_AF499789	Cnidaria	Anthozoa	Scleractinia	Agariciidae	Agaricia	agaricites	Agaricia agaricites	in hospite	Caribbean	Barbados	Eastern Caribbean	NA	NA	13.113952	-59.323522	14655	6	10	2005	2005	Finney_2010_Microb_Ecol_60_250	NA	NA	NO_Stat_2009_MEPS_386_83
C	C3	ITS2	NA	DGGE	same_as_AF499789	Cnidaria	Anthozoa	Scleractinia	Agariciidae	Agaricia	agaricites	Agaricia agaricites	in hospite	Caribbean	Barbados	Eastern Caribbean	NA	NA	13.113952	-59.323522	14655	6	10	2005	2005	Finney_2010_Microb_Ecol_60_250	NA	NA	NO_Stat_2009_MEPS_386_83
C	C3	ITS2	NA	DGGE	same_as_AF499789	Cnidaria	Anthozoa	Scleractinia	Agariciidae	Agaricia	agaricites	Agaricia agaricites	in hospite	Caribbean	Barbados	Eastern Caribbean	NA	NA	13.113952	-59.323522	14655	10	20	2005	2005	Finney_2010_Microb_Ecol_60_250	NA	NA	NO_Stat_2009_MEPS_386_83
C	C3	ITS2	NA	DGGE	same_as_AF499789	Cnidaria	Anthozoa	Scleractinia	Agariciidae	Agaricia	agaricites	Agaricia agaricites	in hospite	Caribbean	Belize	Western Caribbean	South Yucatan	Carrie Bow	16.480001	-88.045999	15000	1	5	2002	2003	Finney_2010_Microb_Ecol_60_250	NA	NA	NO_Stat_2009_MEPS_386_83
C	C3	ITS2	NA	DGGE	same_as_AF499789	Cnidaria	Anthozoa	Scleractinia	Agariciidae	Agaricia	agaricites	Agaricia agaricites	in hospite	Caribbean	Belize	Western Caribbean	South Yucatan	Carrie Bow	16.480001	-88.045999	15000	6	10	2002	2003	Finney_2010_Microb_Ecol_60_250	NA	NA	NO_Stat_2009_MEPS_386_83
C	C3	ITS2	NA	DGGE	same_as_AF499789	Cnidaria	Anthozoa	Scleractinia	Agariciidae	Agaricia	agaricites	Agaricia agaricites	in hospite	Caribbean	Belize	Western Caribbean	South Yucatan	Carrie Bow	16.480001	-88.045999	15000	10	20	2002	2003	Finney_2010_Microb_Ecol_60_250	NA	NA	NO_Stat_2009_MEPS_386_83
C	C3	ITS2	NA	DGGE	same_as_AF499789	Cnidaria	Anthozoa	Scleractinia	Agariciidae	Agaricia	agaricites	Agaricia agaricites	in hospite	Caribbean	Mexico	Quintana Roo	Puerto Morelos	NA	20.5	-86.52	4000	4.5	4.5	1998	1999	LaJeunesse_2002_Mar_Biol_141_387	NA	NA	NO_Stat_2009_MEPS_386_83
C	C3	ITS2	NA	DGGE	same_as_AF499789	Cnidaria	Anthozoa	Scleractinia	Agariciidae	Agaricia	agaricites	Agaricia agaricites	in hospite	NA	NA	NA	NA	NA				10	15	2002	2005	LaJeunesse_2002_Mar_Biol_141_387	NA	NA	NO_Stat_2009_MEPS_386_83
C	C3a	ITS2	NA	DGGE	same_as_AF499790	Cnidaria	Anthozoa	Scleractinia	Agariciidae	Agaricia	agaricites	Agaricia agaricites	in hospite	Caribbean	Belize	Western Caribbean	South Yucatan	Carrie Bow	16.480001	-88.045999	15000	1	5	2002	2003	Finney_2010_Microb_Ecol_60_250	NA	NA	NA
C	C3a	ITS2	NA	DGGE	same_as_AF499790	Cnidaria	Anthozoa	Scleractinia	Agariciidae	Agaricia	agaricites	Agaricia agaricites	in hospite	Caribbean	Belize	Western Caribbean	South Yucatan	Carrie Bow	16.480001	-88.045999	15000	6	10	2002	2003	Finney_2010_Microb_Ecol_60_250	NA	NA	NA
C	C3a	ITS2	NA	DGGE	same_as_AF499790	Cnidaria	Anthozoa	Scleractinia	Agariciidae	Agaricia	agaricites	Agaricia agaricites	in hospite	Caribbean	Mexico	Quintana Roo	Puerto Morelos	NA	20.5	-86.52	4000	4.5	4.5	1998	1999	LaJeunesse_2002_Mar_Biol_141_387	NA	NA	NA
C	C3b	ITS2	NA	DGGE	AF499791	Cnidaria	Anthozoa	Scleractinia	Agariciidae	Agaricia	agaricites	Agaricia agaricites	in hospite	NA	NA	NA	NA	NA				10	15	2002	2005	LaJeunesse_2002_Mar_Biol_141_387	NA	NA	NO_Stat_2009_MEPS_386_83
C	C3b	ITS2	NA	DGGE	same_as_AF499791	Cnidaria	Anthozoa	Scleractinia	Agariciidae	Agaricia	agaricites	Agaricia agaricites	in hospite	Caribbean	Barbados	Eastern Caribbean	NA	NA	13.113952	-59.323522	14655	10	20	2005	2005	Finney_2010_Microb_Ecol_60_250	NA	NA	NO_Stat_2009_MEPS_386_83
C	C3q	ITS2	NA	DGGE	GU907655	Cnidaria	Anthozoa	Scleractinia	Agariciidae	Agaricia	agaricites	Agaricia agaricites	in hospite	Caribbean	Barbados	Eastern Caribbean	NA	NA	13.113952	-59.323522	14655	1	5	2005	2005	Finney_2010_Microb_Ecol_60_250	NA	NA	NA
C	C3q	ITS2	NA	DGGE	same_as_GU907655	Cnidaria	Anthozoa	Scleractinia	Agariciidae	Agaricia	agaricites	Agaricia agaricites	in hospite	Caribbean	Barbados	Eastern Caribbean	NA	NA	13.113952	-59.323522	14655	6	10	2005	2005	Finney_2010_Microb_Ecol_60_250	NA	NA	NA
C	C3q	ITS2	NA	DGGE	same_as_GU907655	Cnidaria	Anthozoa	Scleractinia	Agariciidae	Agaricia	agaricites	Agaricia agaricites	in hospite	Caribbean	Barbados	Eastern Caribbean	NA	NA	13.113952	-59.323522	14655	10	20	2005	2005	Finney_2010_Microb_Ecol_60_250	NA	NA	NA
C	C52	ITS2	NA	DGGE	same_as_AY589757	Cnidaria	Anthozoa	Scleractinia	Agariciidae	Agaricia	agaricites	Agaricia agaricites	in hospite	Caribbean	Belize	Western Caribbean	South Yucatan	Carrie Bow	16.480001	-88.045999	15000	10	20	2002	2003	Finney_2010_Microb_Ecol_60_250	NA	NA	NA
C	C3	ITS2	NA	DGGE	same_as_AF499789	Cnidaria	Anthozoa	Scleractinia	Agariciidae	Agaricia	agaricites f. agaricites	Agaricia agaricites f. agaricites	in hospite	Caribbean	Mexico	Quintana Roo	Puerto Morelos	NA	20.5	-86.52	4000	15	15	1998	1999	LaJeunesse_2002_Mar_Biol_141_387	NA	NA	NO_Stat_2009_MEPS_386_83
C	C3a	ITS2	NA	DGGE	AF499790	Cnidaria	Anthozoa	Scleractinia	Agariciidae	Agaricia	agaricites f. agaricites	Agaricia agaricites f. agaricites	in hospite	Caribbean	Mexico	Quintana Roo	Puerto Morelos	NA	20.5	-86.52	4000	15	15	1998	1999	LaJeunesse_2002_Mar_Biol_141_387	NA	NA	NA
C	C3	ITS2	NA	DGGE	same_as_AF499789	Cnidaria	Anthozoa	Scleractinia	Agariciidae	Agaricia	agaricites f. danai	Agaricia agaricites f. danai	in hospite	Caribbean	Mexico	Quintana Roo	Puerto Morelos	NA	20.5	-86.52	4000	4.5	4.5	1998	1999	LaJeunesse_2002_Mar_Biol_141_387	NA	NA	NO_Stat_2009_MEPS_386_83
C	C3a	ITS2	NA	DGGE	same_as_AF499790	Cnidaria	Anthozoa	Scleractinia	Agariciidae	Agaricia	agaricites f. danai	Agaricia agaricites f. danai	in hospite	Caribbean	Mexico	Quintana Roo	Puerto Morelos	NA	20.5	-86.52	4000	4.5	4.5	1998	1999	LaJeunesse_2002_Mar_Biol_141_387	NA	NA	NA
B	B1	ITS2	NA	DGGE	same_as_AF333511	Cnidaria	Anthozoa	Scleractinia	Agariciidae	Agaricia	fragilis	Agaricia fragilis	in hospite	Caribbean	Barbados	Eastern Caribbean	NA	NA	13.113952	-59.323522	14655	10	20	2005	2005	Finney_2010_Microb_Ecol_60_250	NA	same as Symbiodinium pulchrorum and Symbiodinium bermudense	NO_Thornhill_2007_Mol_Ecol_16_5326
C	C3	ITS2	NA	DGGE	same_as_AF499789	Cnidaria	Anthozoa	Scleractinia	Agariciidae	Agaricia	fragilis	Agaricia fragilis	in hospite	Caribbean	Barbados	Eastern Caribbean	NA	NA	13.113952	-59.323522	14655	10	20	2005	2005	Finney_2010_Microb_Ecol_60_250	NA	NA	NO_Stat_2009_MEPS_386_83
C	C3	ITS2	NA	DGGE	same_as_AF499789	Cnidaria	Anthozoa	Scleractinia	Agariciidae	Agaricia	fragilis	Agaricia fragilis	in hospite	Caribbean	Belize	Western Caribbean	South Yucatan	Carrie Bow	16.480001	-88.045999	15000	10	20	2002	2003	Finney_2010_Microb_Ecol_60_250	NA	NA	NO_Stat_2009_MEPS_386_83
C	C3	ITS2	NA	DGGE	same_as_AF499789	Cnidaria	Anthozoa	Scleractinia	Agariciidae	Agaricia	fragilis	Agaricia fragilis	in hospite	Caribbean	Mexico	Quintana Roo	Puerto Morelos	NA	20.5	-86.52	4000	11	11	1998	1999	LaJeunesse_2002_Mar_Biol_141_387	NA	NA	NO_Stat_2009_MEPS_386_83
C	C3a	ITS2	NA	DGGE	same_as_AF499790	Cnidaria	Anthozoa	Scleractinia	Agariciidae	Agaricia	fragilis	Agaricia fragilis	in hospite	Caribbean	Mexico	Quintana Roo	Puerto Morelos	NA	20.5	-86.52	4000	11	11	1998	1999	LaJeunesse_2002_Mar_Biol_141_387	NA	NA	NA
C	NA	ITS2	NA	DGGE	NA	Cnidaria	Anthozoa	Scleractinia	Agariciidae	Agaricia	fragilis	Agaricia fragilis	in hospite	Caribbean	Colombia	Cartagena	NA	NA	10.141381	-75.930156	75000	8	22	2006	2006	Camargo_2009_Biodivers_Conserv_18_935	NA	NA	NA
B	B1	ITS2	NA	DGGE	same_as_AF333511	Cnidaria	Anthozoa	Scleractinia	Agariciidae	Agaricia	humilis	Agaricia humilis	in hospite	Caribbean	Barbados	Eastern Caribbean	NA	NA	13.113952	-59.323522	14655	6	10	2005	2005	Finney_2010_Microb_Ecol_60_250	NA	same as Symbiodinium pulchrorum and Symbiodinium bermudense	NO_Thornhill_2007_Mol_Ecol_16_5326
B	B1	ITS2	NA	DGGE	same_as_AF333511	Cnidaria	Anthozoa	Scleractinia	Agariciidae	Agaricia	humilis	Agaricia humilis	in hospite	Caribbean	Barbados	Eastern Caribbean	NA	NA	13.113952	-59.323522	14655	10	20	2005	2005	Finney_2010_Microb_Ecol_60_250	NA	same as Symbiodinium pulchrorum and Symbiodinium bermudense	NO_Thornhill_2007_Mol_Ecol_16_5326
C	C1	ITS2	NA	DGGE	same_as_AF333515	Cnidaria	Anthozoa	Scleractinia	Agariciidae	Agaricia	humilis	Agaricia humilis	in hospite	Caribbean	Mexico	Quintana Roo	Puerto Morelos	NA	20.5	-86.52	4000	2.5	2.5	1998	1999	LaJeunesse_2002_Mar_Biol_141_387	NA	same_as_Symbiodinium goreaui	NO_Thornhill_2007_Mol_Ecol_16_5326
C	C3	ITS2	NA	DGGE	same_as_AF499789	Cnidaria	Anthozoa	Scleractinia	Agariciidae	Agaricia	humilis	Agaricia humilis	in hospite	Caribbean	Barbados	Eastern Caribbean	NA	NA	13.113952	-59.323522	14655	1	5	2005	2005	Finney_2010_Microb_Ecol_60_250	NA	NA	NO_Stat_2009_MEPS_386_83
C	C3	ITS2	NA	DGGE	same_as_AF499789	Cnidaria	Anthozoa	Scleractinia	Agariciidae	Agaricia	humilis	Agaricia humilis	in hospite	Caribbean	Barbados	Eastern Caribbean	NA	NA	13.113952	-59.323522	14655	6	10	2005	2005	Finney_2010_Microb_Ecol_60_250	NA	NA	NO_Stat_2009_MEPS_386_83
C	C3	ITS2	NA	DGGE	same_as_AF499789	Cnidaria	Anthozoa	Scleractinia	Agariciidae	Agaricia	humilis	Agaricia humilis	in hospite	Caribbean	Barbados	Eastern Caribbean	NA	NA	13.113952	-59.323522	14655	10	20	2005	2005	Finney_2010_Microb_Ecol_60_250	NA	NA	NO_Stat_2009_MEPS_386_83
C	C3	ITS2	NA	DGGE	same_as_AF499789	Cnidaria	Anthozoa	Scleractinia	Agariciidae	Agaricia	humilis	Agaricia humilis	in hospite	Caribbean	Belize	Western Caribbean	South Yucatan	Carrie Bow	16.480001	-88.045999	15000	1	5	2002	2003	Finney_2010_Microb_Ecol_60_250	NA	NA	NO_Stat_2009_MEPS_386_83
C	C3	ITS2	NA	DGGE	same_as_AF499789	Cnidaria	Anthozoa	Scleractinia	Agariciidae	Agaricia	humilis	Agaricia humilis	in hospite	Caribbean	Mexico	Quintana Roo	Puerto Morelos	NA	20.5	-86.52	4000	2.5	2.5	1998	1999	LaJeunesse_2002_Mar_Biol_141_387	NA	NA	NO_Stat_2009_MEPS_386_83
C	C3a	ITS2	NA	DGGE	same_as_AF499790	Cnidaria	Anthozoa	Scleractinia	Agariciidae	Agaricia	humilis	Agaricia humilis	in hospite	Caribbean	Belize	Western Caribbean	South Yucatan	Carrie Bow	16.480001	-88.045999	15000	1	5	2002	2003	Finney_2010_Microb_Ecol_60_250	NA	NA	NA
C	C3a	ITS2	NA	DGGE	same_as_AF499790	Cnidaria	Anthozoa	Scleractinia	Agariciidae	Agaricia	humilis	Agaricia humilis	in hospite	Caribbean	Mexico	Quintana Roo	Puerto Morelos	NA	20.5	-86.52	4000	2.5	2.5	1998	1999	LaJeunesse_2002_Mar_Biol_141_387	NA	NA	NA
C	C3b	ITS2	NA	DGGE	same_as_AF499791	Cnidaria	Anthozoa	Scleractinia	Agariciidae	Agaricia	humilis	Agaricia humilis	in hospite	Caribbean	Barbados	Eastern Caribbean	NA	NA	13.113952	-59.323522	14655	10	20	2005	2005	Finney_2010_Microb_Ecol_60_250	NA	NA	NO_Stat_2009_MEPS_386_83
D	D1	ITS2	NA	DGGE	same_as_AF334660	Cnidaria	Anthozoa	Scleractinia	Agariciidae	Agaricia	humilis	Agaricia humilis	in hospite	Caribbean	Mexico	Quintana Roo	Puerto Morelos	NA	20.5	-86.52	4000	2.5	2.5	1998	1999	LaJeunesse_2002_Mar_Biol_141_387	NA	NA	NO_Stat_2009_MEPS_386_83
D	D1a	ITS2	NA	DGGE	same_as_AF499802	Cnidaria	Anthozoa	Scleractinia	Agariciidae	Agaricia	humilis	Agaricia humilis	in hospite	Caribbean	Mexico	Quintana Roo	Puerto Morelos	NA	20.5	-86.52	4000	2.5	2.5	1998	1999	LaJeunesse_2002_Mar_Biol_141_387	same_as_D1b_D5	NA	NO_Thornhill_2007_Mol_Ecol_16_5326
C	C3	ITS2	NA	DGGE	same_as_AF499789	Cnidaria	Anthozoa	Scleractinia	Agariciidae	Agaricia	lamarcki	Agaricia lamarcki	in hospite	Caribbean	Barbados	Eastern Caribbean	NA	NA	13.113952	-59.323522	14655	10	20	2005	2005	Finney_2010_Microb_Ecol_60_250	NA	NA	NO_Stat_2009_MEPS_386_83
C	C3b	ITS2	NA	DGGE	same_as_AF499791	Cnidaria	Anthozoa	Scleractinia	Agariciidae	Agaricia	lamarcki	Agaricia lamarcki	in hospite	Caribbean	Barbados	Eastern Caribbean	NA	NA	13.113952	-59.323522	14655	10	20	2005	2005	Finney_2010_Microb_Ecol_60_250	NA	NA	NO_Stat_2009_MEPS_386_83
C	C3	ITS2	NA	DGGE	same_as_AF499789	Cnidaria	Anthozoa	Scleractinia	Agariciidae	Agaricia	sp.	Agaricia sp.	in hospite	Caribbean	United States	Florida	Florida Keys	NA	24.776438	-80.717769	80000	6	6	2006	2006	Correa_2009_Coral_Reefs_28_437	NA	NA	NO_Stat_2009_MEPS_386_83
C	C3a	ITS2	NA	DGGE	same_as_AF499790	Cnidaria	Anthozoa	Scleractinia	Agariciidae	Agaricia	sp.	Agaricia sp.	in hospite	Caribbean	United States	Florida	Florida Keys	NA	24.776438	-80.717769	80000	6	6	2006	2006	Correa_2009_Coral_Reefs_28_437	NA	NA	NA
C	C52	ITS2	NA	NA	AY589757	Cnidaria	Anthozoa	Scleractinia	Agariciidae	Agaricia	sp.	Agaricia sp.	in hospite	Caribbean	NA	Western Caribbean	NA	NA	14.5	-82.5	1000000	25	25	NA	NA	LaJeunesse_2005_Mol_Biol_Evol_22_570	NA	NA	NA
C	C3	ITS2	NA	DGGE	same_as_AF499789	Cnidaria	Anthozoa	Scleractinia	Agariciidae	Agaricia	tenuifolia	Agaricia tenuifolia	in hospite	Caribbean	Belize	Western Caribbean	South Yucatan	Carrie Bow	16.480001	-88.045999	15000	1	5	2002	2003	Finney_2010_Microb_Ecol_60_250	NA	NA	NO_Stat_2009_MEPS_386_83
C	C3	ITS2	NA	DGGE	same_as_AF499789	Cnidaria	Anthozoa	Scleractinia	Agariciidae	Agaricia	tenuifolia	Agaricia tenuifolia	in hospite	Caribbean	Belize	Western Caribbean	South Yucatan	Carrie Bow	16.480001	-88.045999	15000	6	10	2002	2003	Finney_2010_Microb_Ecol_60_250	NA	NA	NO_Stat_2009_MEPS_386_83
C	C3	ITS2	NA	DGGE	same_as_AF499789	Cnidaria	Anthozoa	Scleractinia	Agariciidae	Agaricia	tenuifolia	Agaricia tenuifolia	in hospite	Caribbean	Belize	Western Caribbean	South Yucatan	Carrie Bow	16.480001	-88.045999	15000	10	20	2002	2003	Finney_2010_Microb_Ecol_60_250	NA	NA	NO_Stat_2009_MEPS_386_83
C	C3	ITS2	NA	DGGE	same_as_AF499789	Cnidaria	Anthozoa	Scleractinia	Agariciidae	Agaricia	tenuifolia	Agaricia tenuifolia	in hospite	Caribbean	Mexico	Quintana Roo	Puerto Morelos	NA	20.5	-86.52	4000	4.5	4.5	1998	1999	LaJeunesse_2002_Mar_Biol_141_387	NA	NA	NO_Stat_2009_MEPS_386_83
C	C3a	ITS2	NA	DGGE	same_as_AF499790	Cnidaria	Anthozoa	Scleractinia	Agariciidae	Agaricia	tenuifolia	Agaricia tenuifolia	in hospite	Caribbean	Belize	Western Caribbean	South Yucatan	Carrie Bow	16.480001	-88.045999	15000	1	5	2002	2003	Finney_2010_Microb_Ecol_60_250	NA	NA	NA
C	C3a	ITS2	NA	DGGE	same_as_AF499790	Cnidaria	Anthozoa	Scleractinia	Agariciidae	Agaricia	tenuifolia	Agaricia tenuifolia	in hospite	Caribbean	Belize	Western Caribbean	South Yucatan	Carrie Bow	16.480001	-88.045999	15000	6	10	2002	2003	Finney_2010_Microb_Ecol_60_250	NA	NA	NA
C	C3a	ITS2	NA	DGGE	same_as_AF499790	Cnidaria	Anthozoa	Scleractinia	Agariciidae	Agaricia	tenuifolia	Agaricia tenuifolia	in hospite	Caribbean	Belize	Western Caribbean	South Yucatan	Carrie Bow	16.480001	-88.045999	15000	10	20	2002	2003	Finney_2010_Microb_Ecol_60_250	NA	NA	NA
C	C3a	ITS2	NA	DGGE	same_as_AF499790	Cnidaria	Anthozoa	Scleractinia	Agariciidae	Agaricia	tenuifolia	Agaricia tenuifolia	in hospite	Caribbean	Mexico	Quintana Roo	Puerto Morelos	NA	20.5	-86.52	4000	4.5	4.5	1998	1999	LaJeunesse_2002_Mar_Biol_141_387	NA	NA	NA
C	NA	ITS2	NA	DGGE	NA	Cnidaria	Anthozoa	Scleractinia	Agariciidae	Agaricia	tenuifolia	Agaricia tenuifolia	in hospite	Caribbean	Colombia	Cartagena	NA	NA	10.141381	-75.930156	75000	8	36	2006	2006	Camargo_2009_Biodivers_Conserv_18_935	NA	NA	NA
C	C3	ITS2	NA	DGGE	same_as_AF499789	Cnidaria	Anthozoa	Scleractinia	Agariciidae	Agaricia	undata	Agaricia undata	in hospite	Caribbean	Belize	Western Caribbean	South Yucatan	Carrie Bow	16.480001	-88.045999	15000	10	20	2002	2003	Finney_2010_Microb_Ecol_60_250	NA	NA	NO_Stat_2009_MEPS_386_83
C	C1	ITS2	NA	DGGE	same_as_AF333515	Cnidaria	Anthozoa	Scleractinia	Poritidae	Alveopora	fenestrata	Alveopora fenestrata	in hospite	Pacific	Australia	Great Barrier Reef	Rib Reef	NA	-18.4818972	146.8737056	1500	1	8	2003	2003	LaJeunesse_2004_MEPS_284_147	NA	same_as_Symbiodinium goreaui	NO_Thornhill_2007_Mol_Ecol_16_5326
C	C27	ITS2	NA	DGGE	same_as_AY239379	Cnidaria	Anthozoa	Scleractinia	Poritidae	Alveopora	sp.	Alveopora sp.	in hospite	Pacific	Japan	Okinawa	Zamami Island	NA	26.2334528	127.3092069	3500	1	10	2002	2002	LaJeunesse_2004_MEPS_284_147	same_as_C30 (type1)	NA	NO_Stat_2009_MEPS_386_83
C	C63a	ITS2	NA	NA	AY589767	Cnidaria	Anthozoa	Scleractinia	Poritidae	Alveopora	sp.	Alveopora sp.	in hospite	Pacific	NA	Western Pacific	NA	NA	13	150	5000000			NA	NA	LaJeunesse_2005_Mol_Biol_Evol_22_570	in as C31b	NA	NA
C	C64	ITS2	NA	DGGE	same_as_AY589768	Cnidaria	Anthozoa	Scleractinia	Poritidae	Alveopora	sp.	Alveopora sp.	in hospite	Indian	Tanzania	Western Indian	Zanzibar	Banda Kuu	-5.425601	39.175998	2000	3	12	2007	2007	LaJeunesse_2010_J_Biogeography_37_785	NA	NA	NA
C	C15	ITS2	NA	DGGE	same_as_AY239369	Cnidaria	Anthozoa	Scleractinia	Acroporidae	Anacropora	spinosa	Anacropora spinosa	in hospite	Aquarium	United States	Florida	Orlando	Sea World	28.410732	-81.462772	2000			NA	NA	Smith_2009_J_Phycol_45_1030	NA	NA	NO_Stat_2009_MEPS_386_83
B	B2	ITS2	NA	DGGE	same_as_EU315253	Cnidaria	Anthozoa	Scleractinia	Rhizangiidae	Astrangia	poculata	Astrangia poculata	in hospite	Atlantic	United States	Georgia	NA	J Reef	31.344119	-81.124905	50000	18.3	21.3	2005	2005	Thornhill_2008_J_Phycol_44_1126	same_as_B2.1	NA	NO_Hunter_2007_J_Phycology_43_120
B	B2	ITS2	NA	DGGE	same_as_EU315253	Cnidaria	Anthozoa	Scleractinia	Rhizangiidae	Astrangia	poculata	Astrangia poculata	in hospite	Atlantic	United States	Rhode Island	NA	Lower Pettaquamscutt River	41.598068	-71.384214	20000	3	3	2005	2005	Thornhill_2008_J_Phycol_44_1126	same_as_B2.1	NA	NO_Hunter_2007_J_Phycology_43_120
B	B2	ITS2	NA	DGGE	same_as_EU315253	Cnidaria	Anthozoa	Scleractinia	Rhizangiidae	Astrangia	poculata	Astrangia poculata	in hospite	Atlantic	United States	Rhode Island	NA	Ft. Wetherill	41.598068	-71.384214	20000	3	7	2005	2005	Thornhill_2008_J_Phycol_44_1126	same_as_B2.1	NA	NO_Hunter_2007_J_Phycology_43_120
C	C1	ITS2	NA	DGGE	same_as_AF333515	Cnidaria	Anthozoa	Scleractinia	Acroporidae	Astreopora	myriophthalma	Astreopora myriophthalma	in hospite	Pacific	Australia	Great Barrier Reef	Heron Island	NA	-23.4441278	151.9160528	5000	3	3	2002	2002	LaJeunesse_2003_Limnol_Oceanograph_48_2046	NA	same_as_Symbiodinium goreaui	NO_Thornhill_2007_Mol_Ecol_16_5326
C	C1	ITS2	NA	DGGE	same_as_AF333515	Cnidaria	Anthozoa	Scleractinia	Acroporidae	Astreopora	myriophthalma	Astreopora myriophthalma	in hospite	Pacific	Japan	Okinawa	Zamami Island	NA	26.2334528	127.3092069	3500	1	10	2002	2002	LaJeunesse_2004_MEPS_284_147	NA	same_as_Symbiodinium goreaui	NO_Thornhill_2007_Mol_Ecol_16_5326
C	C1	ITS2	NA	DGGE	same_as_AF333515	Cnidaria	Anthozoa	Scleractinia	Acroporidae	Astreopora	myriophthalma	Astreopora myriophthalma	in hospite	Indian	Tanzania	Western Indian	Zanzibar	Bawe	-6.094467	39.072265	1000	2	6	2007	2007	LaJeunesse_2010_J_Biogeography_37_785	NA	same_as_Symbiodinium goreaui	NO_Thornhill_2007_Mol_Ecol_16_5326
C	C1	ITS2	NA	DGGE	same_as_AF333515	Cnidaria	Anthozoa	Scleractinia	Acroporidae	Astreopora	myriophthalma	Astreopora myriophthalma	in hospite	Pacific	Thailand	Phuket	Andaman Sea	Racha	7.364345	98.221469	2000	2	5	2007	2007	LaJeunesse_2010_J_Biogeography_37_785	NA	same_as_Symbiodinium goreaui	NO_Thornhill_2007_Mol_Ecol_16_5326
C	C1b	ITS2	NA	DGGE	same_as_AY239363	Cnidaria	Anthozoa	Scleractinia	Acroporidae	Astreopora	myriophthalma	Astreopora myriophthalma	in hospite	Indian	Tanzania	Western Indian	Zanzibar	Bawe	-6.094467	39.072265	1000	2	6	2007	2007	LaJeunesse_2010_J_Biogeography_37_785	same_as_C1e_C1ca	NA	NA
C	C1b	ITS2	NA	DGGE	same_as_AY239363	Cnidaria	Anthozoa	Scleractinia	Acroporidae	Astreopora	myriophthalma	Astreopora myriophthalma	in hospite	Pacific	Thailand	Phuket	Andaman Sea	Racha	7.364345	98.221469	2000	2	5	2007	2007	LaJeunesse_2010_J_Biogeography_37_785	same_as_C1e_C1ca	NA	NA
D	D1	ITS2	NA	DGGE	same_as_AF174574	Cnidaria	Anthozoa	Scleractinia	Acroporidae	Astreopora	myriophthalma	Astreopora myriophthalma	in hospite	Pacific	Thailand	Phuket	Andaman Sea	Phiphi Lae	7.411501	98.451796	3500	6	12	2007	2007	LaJeunesse_2010_J_Biogeography_37_785	NA	NA	NO_Stat_2009_MEPS_386_83
D	D1	ITS2	NA	DGGE	same_as_AF174574	Cnidaria	Anthozoa	Scleractinia	Acroporidae	Astreopora	myriophthalma	Astreopora myriophthalma	in hospite	Pacific	Thailand	Phuket	Andaman Sea	Phiphi Don	7.432416	98.464195	5900	2	6	2007	2007	LaJeunesse_2010_J_Biogeography_37_785	NA	NA	NO_Stat_2009_MEPS_386_83
D	D1	ITS2	NA	DGGE	same_as_AF174574	Cnidaria	Anthozoa	Scleractinia	Acroporidae	Astreopora	myriophthalma	Astreopora myriophthalma	in hospite	Pacific	Thailand	Phuket	Andaman Sea	Cape Panwa	7.481125	98.244201	1000	0	5	2007	2007	LaJeunesse_2010_J_Biogeography_37_785	NA	NA	NO_Stat_2009_MEPS_386_83
D	D1a	ITS2	NA	DGGE	same_as_AF499802	Cnidaria	Anthozoa	Scleractinia	Acroporidae	Astreopora	myriophthalma	Astreopora myriophthalma	in hospite	Pacific	Thailand	Phuket	Andaman Sea	Phiphi Lae	7.411501	98.451796	3500	6	12	2007	2007	LaJeunesse_2010_J_Biogeography_37_785	same_as_D1b_D5	NA	NO_Thornhill_2007_Mol_Ecol_16_5326
D	D1a	ITS2	NA	DGGE	same_as_AF499802	Cnidaria	Anthozoa	Scleractinia	Acroporidae	Astreopora	myriophthalma	Astreopora myriophthalma	in hospite	Pacific	Thailand	Phuket	Andaman Sea	Phiphi Don	7.432416	98.464195	5900	2	6	2007	2007	LaJeunesse_2010_J_Biogeography_37_785	same_as_D1b_D5	NA	NO_Thornhill_2007_Mol_Ecol_16_5326
D	D1a	ITS2	NA	DGGE	same_as_AF499802	Cnidaria	Anthozoa	Scleractinia	Acroporidae	Astreopora	myriophthalma	Astreopora myriophthalma	in hospite	Pacific	Thailand	Phuket	Andaman Sea	Cape Panwa	7.481125	98.244201	1000	0	5	2007	2007	LaJeunesse_2010_J_Biogeography_37_785	same_as_D1b_D5	NA	NO_Thornhill_2007_Mol_Ecol_16_5326
C	C3	ITS2	NA	DGGE	same_as_AF499789	Cnidaria	Anthozoa	Scleractinia	Mussidae	Australomussa	rowleyensis	Australomussa rowleyensis	in hospite	Pacific	Thailand	Phuket	Andaman Sea	Phiphi Lae	7.411501	98.451796	3500	6	12	2007	2007	LaJeunesse_2010_J_Biogeography_37_785	NA	NA	NO_Stat_2009_MEPS_386_83
C	C3	ITS2	NA	DGGE	same_as_AF499789	Cnidaria	Anthozoa	Scleractinia	Mussidae	Australomussa	rowleyensis	Australomussa rowleyensis	in hospite	Pacific	Thailand	Phuket	Andaman Sea	Phiphi Don	7.432416	98.464195	5900	2	6	2007	2007	LaJeunesse_2010_J_Biogeography_37_785	NA	NA	NO_Stat_2009_MEPS_386_83
C	C3u	ITS2	NA	DGGE	same_as_GU111879	Cnidaria	Anthozoa	Scleractinia	Mussidae	Australomussa	rowleyensis	Australomussa rowleyensis	in hospite	Pacific	Thailand	Phuket	Andaman Sea	Phiphi Lae	7.411501	98.451796	3423	6	12	2007	2007	LaJeunesse_2010_J_Biogeography_37_785	NA	NA	NA
C	C3u	ITS2	NA	DGGE	same_as_GU111879	Cnidaria	Anthozoa	Scleractinia	Mussidae	Australomussa	rowleyensis	Australomussa rowleyensis	in hospite	Pacific	Thailand	Phuket	Andaman Sea	Phiphi Don	7.432416	98.464195	5900	2	6	2007	2007	LaJeunesse_2010_J_Biogeography_37_785	NA	NA	NA
C	C3	ITS2	NA	NA	same_as_AF499789	Cnidaria	Anthozoa	Scleractinia	Faviidae	Barabattoia	sp.	Barabattoia sp.	in hospite	NA	NA	NA	NA	NA				4	20	NA	NA	LaJeunesse_2005_Mol_Biol_Evol_22_570	NA	NA	NO_Stat_2009_MEPS_386_83
C	C3h	ITS2	NA	NA	same_as_AY239365	Cnidaria	Anthozoa	Scleractinia	Faviidae	Barabattoia	sp.	Barabattoia sp.	in hospite	NA	NA	NA	NA	NA				4	20	NA	NA	LaJeunesse_2005_Mol_Biol_Evol_22_570	NA	NA	NA
C	C1	ITS2	NA	DGGE	same_as_AF333515	Cnidaria	Anthozoa	Scleractinia	Faviidae	Caulastrea	chalcidicum	Caulastrea chalcidicum	in hospite	Pacific	Japan	Okinawa	Zamami Island	NA	26.2334528	127.3092069	3500	1	10	2002	2002	LaJeunesse_2004_MEPS_284_147	NA	same_as_Symbiodinium goreaui	NO_Thornhill_2007_Mol_Ecol_16_5326
C	C3	ITS2	NA	DGGE	same_as_AF499789	Cnidaria	Anthozoa	Scleractinia	Faviidae	Caulastrea	furcata	Caulastrea furcata	in hospite	Pacific	Australia	Great Barrier Reef	Rib Reef	NA	-18.4818972	146.8737056	1500	10	17	2003	2003	LaJeunesse_2004_MEPS_284_147	NA	NA	NO_Stat_2009_MEPS_386_83
C	C3	ITS2	NA	DGGE	same_as_AF499789	Cnidaria	Anthozoa	Scleractinia	Faviidae	Caulastrea	furcata	Caulastrea furcata	in hospite	Pacific	Australia	Great Barrier Reef	Curacao Island	NA	-18.6672528	146.5557028	3000	1	6	2003	2003	LaJeunesse_2004_MEPS_284_147	NA	NA	NO_Stat_2009_MEPS_386_83
C	C3h	ITS2	NA	DGGE	same_as_AY239365	Cnidaria	Anthozoa	Scleractinia	Faviidae	Caulastrea	furcata	Caulastrea furcata	in hospite	Pacific	Australia	Great Barrier Reef	Curacao Island	NA	-18.6672528	146.5557028	3000	1	6	2003	2003	LaJeunesse_2004_MEPS_284_147	NA	NA	NA
B	B1	ITS2	NA	DGGE	same_as_AF333511	Cnidaria	Anthozoa	Scleractinia	Caryophylliidae	Cladocora	arbuscula	Cladocora arbuscula	in hospite	Caribbean	Mexico	Quintana Roo	Puerto Morelos	NA	20.5	-86.52	4000	2	2	1998	1999	LaJeunesse_2002_Mar_Biol_141_387	NA	same as Symbiodinium pulchrorum and Symbiodinium bermudense	NO_Thornhill_2007_Mol_Ecol_16_5326
C	C3	ITS2	NA	DGGE	same_as_AF499789	Cnidaria	Anthozoa	Scleractinia	Agariciidae	Coeloseris	mayeri	Coeloseris mayeri	in hospite	Pacific	Thailand	Phuket	Similan Islands	Similan	8.344871	97.381451	4500	2	12	2007	2007	LaJeunesse_2010_J_Biogeography_37_785	NA	NA	NO_Stat_2009_MEPS_386_83
C	C3u	ITS2	NA	DGGE	same_as_GU111879	Cnidaria	Anthozoa	Scleractinia	Agariciidae	Coeloseris	mayeri	Coeloseris mayeri	in hospite	Pacific	Thailand	Phuket	Similan Islands	Similan	8.344871	97.381451	4500	2	12	2007	2007	LaJeunesse_2010_J_Biogeography_37_785	NA	NA	NA
D	D1	ITS2	NA	DGGE	same_as_AF174574	Cnidaria	Anthozoa	Scleractinia	Agariciidae	Coeloseris	mayeri	Coeloseris mayeri	in hospite	Pacific	Thailand	Phuket	Andaman Sea	Racha	7.364345	98.221469	2000	2	5	2007	2007	LaJeunesse_2010_J_Biogeography_37_785	NA	NA	NO_Stat_2009_MEPS_386_83
D	D1	ITS2	NA	DGGE	same_as_AF174574	Cnidaria	Anthozoa	Scleractinia	Agariciidae	Coeloseris	mayeri	Coeloseris mayeri	in hospite	Pacific	Thailand	Phuket	Andaman Sea	Phiphi Don	7.432416	98.464195	5900	2	6	2007	2007	LaJeunesse_2010_J_Biogeography_37_785	NA	NA	NO_Stat_2009_MEPS_386_83
D	D1	ITS2	NA	DGGE	same_as_AF174574	Cnidaria	Anthozoa	Scleractinia	Agariciidae	Coeloseris	mayeri	Coeloseris mayeri	in hospite	Pacific	Thailand	Phuket	Andaman Sea	Hae	7.450068	98.230912	1500	2	6	2007	2007	LaJeunesse_2010_J_Biogeography_37_785	NA	NA	NO_Stat_2009_MEPS_386_83
D	D1	ITS2	NA	DGGE	same_as_AF174574	Cnidaria	Anthozoa	Scleractinia	Agariciidae	Coeloseris	mayeri	Coeloseris mayeri	in hospite	Pacific	Thailand	Phuket	Andaman Sea	Cape Panwa	7.481125	98.244201	1000	0	5	2007	2007	LaJeunesse_2010_J_Biogeography_37_785	NA	NA	NO_Stat_2009_MEPS_386_83
D	D1a	ITS2	NA	DGGE	same_as_AF499802	Cnidaria	Anthozoa	Scleractinia	Agariciidae	Coeloseris	mayeri	Coeloseris mayeri	in hospite	Pacific	Thailand	Phuket	Andaman Sea	Racha	7.364345	98.221469	2000	2	5	2007	2007	LaJeunesse_2010_J_Biogeography_37_785	same_as_D1b_D5	NA	NO_Thornhill_2007_Mol_Ecol_16_5326
D	D1a	ITS2	NA	DGGE	same_as_AF499802	Cnidaria	Anthozoa	Scleractinia	Agariciidae	Coeloseris	mayeri	Coeloseris mayeri	in hospite	Pacific	Thailand	Phuket	Andaman Sea	Phiphi Don	7.432416	98.464195	5900	2	6	2007	2007	LaJeunesse_2010_J_Biogeography_37_785	same_as_D1b_D5	NA	NO_Thornhill_2007_Mol_Ecol_16_5326
D	D1a	ITS2	NA	DGGE	same_as_AF499802	Cnidaria	Anthozoa	Scleractinia	Agariciidae	Coeloseris	mayeri	Coeloseris mayeri	in hospite	Pacific	Thailand	Phuket	Andaman Sea	Hae	7.450068	98.230912	1500	2	6	2007	2007	LaJeunesse_2010_J_Biogeography_37_785	same_as_D1b_D5	NA	NO_Thornhill_2007_Mol_Ecol_16_5326
D	D1a	ITS2	NA	DGGE	same_as_AF499802	Cnidaria	Anthozoa	Scleractinia	Agariciidae	Coeloseris	mayeri	Coeloseris mayeri	in hospite	Pacific	Thailand	Phuket	Andaman Sea	Cape Panwa	7.481125	98.244201	1000	0	5	2007	2007	LaJeunesse_2010_J_Biogeography_37_785	same_as_D1b_D5	NA	NO_Thornhill_2007_Mol_Ecol_16_5326
G	G1	ITS2	NA	DGGE	same_as_AM748597	Cnidaria	Anthozoa	Scleractinia	Agariciidae	Coeloseris	mayeri	Coeloseris mayeri	in hospite	Pacific	Thailand	Phuket	Andaman Sea	Cape Panwa	7.481125	98.244201	1000	0	5	2007	2007	LaJeunesse_2010_J_Biogeography_37_785	NA	NA	NA
C	C36	ITS2	NA	NA	AY258480	Cnidaria	Anthozoa	Scleractinia	Agariciidae	Coeloseris	sp.	Coeloseris sp.	in hospite	Indian	NA	Western Indian	NA	NA	0	58	3000000	2	2	NA	NA	LaJeunesse_2005_Mol_Biol_Evol_22_570	NA	NA	NA
B	B1	ITS2	NA	DGGE	same_as_AF333511	Cnidaria	Anthozoa	Scleractinia	Faviidae	Colpophyllia	natans	Colpophyllia natans	in hospite	Caribbean	United States	US Virgin Islands	NA	NA	18.296119	-64.890936	14000	20	20	2007	2007	Correa_2009_Coral_Reefs_28_437	NA	NA	NO_Thornhill_2007_Mol_Ecol_16_5326
B	B1	ITS2	NA	DGGE	same_as_AF333511	Cnidaria	Anthozoa	Scleractinia	Faviidae	Colpophyllia	natans	Colpophyllia natans	in hospite	Caribbean	United States	Florida	Florida Keys	NA	24.776438	-80.717769	80000	3	3	2006	2006	Correa_2009_Coral_Reefs_28_437	NA	NA	NO_Thornhill_2007_Mol_Ecol_16_5326
B	B1	ITS2	NA	DGGE	same_as_AF333511	Cnidaria	Anthozoa	Scleractinia	Faviidae	Colpophyllia	natans	Colpophyllia natans	in hospite	Caribbean	Barbados	Eastern Caribbean	NA	NA	13.113952	-59.323522	14655	1	5	2005	2005	Finney_2010_Microb_Ecol_60_250	NA	same as Symbiodinium pulchrorum and Symbiodinium bermudense	NO_Thornhill_2007_Mol_Ecol_16_5326
B	B1	ITS2	NA	DGGE	same_as_AF333511	Cnidaria	Anthozoa	Scleractinia	Faviidae	Colpophyllia	natans	Colpophyllia natans	in hospite	Caribbean	Barbados	Eastern Caribbean	NA	NA	13.113952	-59.323522	14655	6	10	2005	2005	Finney_2010_Microb_Ecol_60_250	NA	same as Symbiodinium pulchrorum and Symbiodinium bermudense	NO_Thornhill_2007_Mol_Ecol_16_5326
B	B1	ITS2	NA	DGGE	same_as_AF333511	Cnidaria	Anthozoa	Scleractinia	Faviidae	Colpophyllia	natans	Colpophyllia natans	in hospite	Caribbean	Barbados	Eastern Caribbean	NA	NA	13.113952	-59.323522	14655	10	20	2005	2005	Finney_2010_Microb_Ecol_60_250	NA	same as Symbiodinium pulchrorum and Symbiodinium bermudense	NO_Thornhill_2007_Mol_Ecol_16_5326
B	B6	ITS2	NA	DGGE	AF499783	Cnidaria	Anthozoa	Scleractinia	Faviidae	Colpophyllia	natans	Colpophyllia natans	in hospite	Caribbean	Belize	Western Caribbean	South Yucatan	Carrie Bow	16.480001	-88.045999	15000	6	10	2002	2003	Finney_2010_Microb_Ecol_60_250	NA	NA	NA
B	B6	ITS2	NA	DGGE	AF499783	Cnidaria	Anthozoa	Scleractinia	Faviidae	Colpophyllia	natans	Colpophyllia natans	in hospite	Caribbean	Belize	Western Caribbean	South Yucatan	Carrie Bow	16.480001	-88.045999	15000	10	20	2002	2003	Finney_2010_Microb_Ecol_60_250	NA	NA	NA
B	B6	ITS2	NA	DGGE	AF499783	Cnidaria	Anthozoa	Scleractinia	Faviidae	Colpophyllia	natans	Colpophyllia natans	in hospite	Caribbean	Mexico	Quintana Roo	Puerto Morelos	NA	20.5	-86.52	4000	4	4	1998	1999	LaJeunesse_2002_Mar_Biol_141_387	NA	NA	NA
B	B6	ITS2	NA	DGGE	same_as_AF499783	Cnidaria	Anthozoa	Scleractinia	Faviidae	Colpophyllia	natans	Colpophyllia natans	in hospite	Caribbean	Bahamas	Exuma Islands	Lee Stocking Island	NA	23.7672556	-76.0946417	3000	12	12	1998	1999	LaJeunesse_2002_Mar_Biol_141_387	NA	NA	NA
B	B9	ITS2	NA	DGGE	AF499786	Cnidaria	Anthozoa	Scleractinia	Faviidae	Colpophyllia	natans	Colpophyllia natans	in hospite	Caribbean	Bahamas	Exuma Islands	Lee Stocking Island	NA	23.7672556	-76.0946417	3000	12	12	1998	1999	LaJeunesse_2002_Mar_Biol_141_387	NA	NA	NA
C	C1	ITS2	NA	DGGE	same_as_AF333515	Cnidaria	Anthozoa	Scleractinia	Faviidae	Colpophyllia	natans	Colpophyllia natans	in hospite	Caribbean	United States	US Virgin Islands	NA	NA	18.296119	-64.890936	14000	20	20	2007	2007	Correa_2009_Coral_Reefs_28_437	NA	same_as_Symbiodinium goreaui	NO_Thornhill_2007_Mol_Ecol_16_5326
C	C1	ITS2	NA	DGGE	same_as_AF333515	Cnidaria	Anthozoa	Scleractinia	Faviidae	Colpophyllia	natans	Colpophyllia natans	in hospite	Caribbean	Mexico	Quintana Roo	Puerto Morelos	NA	20.5	-86.52	4000	4	4	1998	1999	LaJeunesse_2002_Mar_Biol_141_387	NA	same_as_Symbiodinium goreaui	NO_Thornhill_2007_Mol_Ecol_16_5326
C	C3	ITS2	NA	DGGE	same_as_AF499789	Cnidaria	Anthozoa	Scleractinia	Faviidae	Colpophyllia	natans	Colpophyllia natans	in hospite	Caribbean	United States	US Virgin Islands	NA	NA	18.296119	-64.890936	14000	23	23	2007	2007	Correa_2009_Coral_Reefs_28_437	NA	NA	NO_Stat_2009_MEPS_386_83
C	C3L	ITS2	NA	DGGE	same_as_AY589738	Cnidaria	Anthozoa	Scleractinia	Faviidae	Colpophyllia	natans	Colpophyllia natans	in hospite	Caribbean	United States	US Virgin Islands	NA	NA	18.296119	-64.890936	14000	23	23	2007	2007	Correa_2009_Coral_Reefs_28_437	NA	NA	NA
D	D1	ITS2	NA	DGGE	same_as_AF334660	Cnidaria	Anthozoa	Scleractinia	Faviidae	Colpophyllia	natans	Colpophyllia natans	in hospite	Caribbean	Barbados	Eastern Caribbean	NA	NA	13.113952	-59.323522	14655	1	5	2005	2005	Finney_2010_Microb_Ecol_60_250	NA	NA	NO_Stat_2009_MEPS_386_83
D	D1	ITS2	NA	DGGE	same_as_AF334660	Cnidaria	Anthozoa	Scleractinia	Faviidae	Colpophyllia	natans	Colpophyllia natans	in hospite	Caribbean	Barbados	Eastern Caribbean	NA	NA	13.113952	-59.323522	14655	10	20	2005	2005	Finney_2010_Microb_Ecol_60_250	NA	NA	NO_Stat_2009_MEPS_386_83
D	D1a	ITS2	NA	DGGE	same_as_AF499802	Cnidaria	Anthozoa	Scleractinia	Faviidae	Colpophyllia	natans	Colpophyllia natans	in hospite	Caribbean	Barbados	Eastern Caribbean	NA	NA	13.113952	-59.323522	14655	1	5	2005	2005	Finney_2010_Microb_Ecol_60_250	same_as_D1b_D5	NA	NO_Thornhill_2007_Mol_Ecol_16_5326
D	D1a	ITS2	NA	DGGE	same_as_AF499802	Cnidaria	Anthozoa	Scleractinia	Faviidae	Colpophyllia	natans	Colpophyllia natans	in hospite	Caribbean	Barbados	Eastern Caribbean	NA	NA	13.113952	-59.323522	14655	10	20	2005	2005	Finney_2010_Microb_Ecol_60_250	same_as_D1b_D5	NA	NO_Thornhill_2007_Mol_Ecol_16_5326
C	C3	ITS2	NA	NA	same_as_AF499789	Cnidaria	Anthozoa	Scleractinia	Faviidae	Colpophyllia	sp.	Colpophyllia sp.	in hospite	Caribbean	NA	Central Caribbean	NA	NA	15	-74	1000000	25	25	NA	NA	LaJeunesse_2005_Mol_Biol_Evol_22_570	NA	NA	NO_Stat_2009_MEPS_386_83
C	C3L	ITS2	NA	NA	same_as_AY589738	Cnidaria	Anthozoa	Scleractinia	Faviidae	Colpophyllia	sp.	Colpophyllia sp.	in hospite	Caribbean	NA	Central Caribbean	NA	NA	15	-74	1000000	25	25	NA	NA	LaJeunesse_2005_Mol_Biol_Evol_22_570	NA	NA	NA
C	C1	ITS2	NA	DGGE	same_as_AF333515	Cnidaria	Anthozoa	Scleractinia	Siderastreidae	Coscinaraea	columna	Coscinaraea columna	in hospite	Pacific	Australia	Great Barrier Reef	Heron Island	NA	-23.4441278	151.9160528	5000	3	3	2002	2002	LaJeunesse_2003_Limnol_Oceanograph_48_2046	NA	same_as_Symbiodinium goreaui	NO_Thornhill_2007_Mol_Ecol_16_5326
C	C1	ITS2	NA	DGGE	same_as_AF333515	Cnidaria	Anthozoa	Scleractinia	Siderastreidae	Coscinaraea	columna	Coscinaraea columna	in hospite	Pacific	Australia	Great Barrier Reef	Heron Island	NA	-23.4441278	151.9160528	5000	10	10	2002	2002	LaJeunesse_2003_Limnol_Oceanograph_48_2046	NA	same_as_Symbiodinium goreaui	NO_Thornhill_2007_Mol_Ecol_16_5326
C	C1	ITS2	NA	DGGE	same_as_AF333515	Cnidaria	Anthozoa	Scleractinia	Siderastreidae	Coscinaraea	columna	Coscinaraea columna	in hospite	Pacific	Australia	Great Barrier Reef	Rib Reef	NA	-18.4818972	146.8737056	1500	10	17	2003	2003	LaJeunesse_2004_MEPS_284_147	NA	same_as_Symbiodinium goreaui	NO_Thornhill_2007_Mol_Ecol_16_5326
C	C1	ITS2	NA	DGGE	same_as_AF333515	Cnidaria	Anthozoa	Scleractinia	Siderastreidae	Coscinaraea	columna	Coscinaraea columna	in hospite	Pacific	Australia	Great Barrier Reef	Feather Reef	NA	-17.5328028	146.3924694	2000	10	17	2003	2003	LaJeunesse_2004_MEPS_284_147	NA	same_as_Symbiodinium goreaui	NO_Thornhill_2007_Mol_Ecol_16_5326
C	C1	ITS2	NA	DGGE	same_as_AF333515	Cnidaria	Anthozoa	Scleractinia	Siderastreidae	Coscinaraea	columna	Coscinaraea columna	in hospite	Pacific	Australia	Great Barrier Reef	Feather Reef	NA	-17.5328028	146.3924694	2000	10	17	2003	2003	LaJeunesse_2004_MEPS_284_147	NA	same_as_Symbiodinium goreaui	NO_Thornhill_2007_Mol_Ecol_16_5326
C	C1	ITS2	NA	DGGE	same_as_AF333515	Cnidaria	Anthozoa	Scleractinia	Siderastreidae	Coscinaraea	columna	Coscinaraea columna	in hospite	Indian	Tanzania	Western Indian	Zanzibar	Banda Kuu	-5.425601	39.175998	2000	3	12	2007	2007	LaJeunesse_2010_J_Biogeography_37_785	NA	same_as_Symbiodinium goreaui	NO_Thornhill_2007_Mol_Ecol_16_5326
C	C1b	ITS2	NA	DGGE	same_as_AY239363	Cnidaria	Anthozoa	Scleractinia	Siderastreidae	Coscinaraea	columna	Coscinaraea columna	in hospite	Indian	Tanzania	Western Indian	Zanzibar	Banda Kuu	-5.425601	39.175998	2000	3	12	2007	2007	LaJeunesse_2010_J_Biogeography_37_785	same_as_C1e_C1ca	NA	NA
C	C1f	ITS2	NA	DGGE	same_as_AY258490	Cnidaria	Anthozoa	Scleractinia	Siderastreidae	Coscinaraea	columna	Coscinaraea columna	in hospite	Indian	Tanzania	Western Indian	Zanzibar	Banda Kuu	-5.425601	39.175998	2000	3	12	2007	2007	LaJeunesse_2010_J_Biogeography_37_785	NA	NA	NO_Stat_2009_MEPS_386_83
C	C3	ITS2	NA	DGGE	same_as_AF499789	Cnidaria	Anthozoa	Scleractinia	Siderastreidae	Coscinaraea	columna	Coscinaraea columna	in hospite	Indian	Tanzania	Western Indian	Zanzibar	Banda Kuu	-5.425601	39.175998	2000	3	12	2007	2007	LaJeunesse_2010_J_Biogeography_37_785	NA	NA	NO_Stat_2009_MEPS_386_83
C	C3u	ITS2	NA	DGGE	same_as_GU111879	Cnidaria	Anthozoa	Scleractinia	Siderastreidae	Coscinaraea	columna	Coscinaraea columna	in hospite	Indian	Tanzania	Western Indian	Zanzibar	Banda Kuu	-5.425601	39.175998	2000	3	12	2007	2007	LaJeunesse_2010_J_Biogeography_37_785	NA	NA	NA
C	C1	ITS2	NA	DGGE	same_as_AF333515	Cnidaria	Anthozoa	Scleractinia	Siderastreidae	Coscinaraea	crassa	Coscinaraea crassa	in hospite	Indian	Tanzania	Western Indian	Zanzibar	Banda Kuu	-5.425601	39.175998	2000	3	12	2007	2007	LaJeunesse_2010_J_Biogeography_37_785	NA	same_as_Symbiodinium goreaui	NO_Thornhill_2007_Mol_Ecol_16_5326
C	C1b	ITS2	NA	DGGE	same_as_AY239363	Cnidaria	Anthozoa	Scleractinia	Siderastreidae	Coscinaraea	crassa	Coscinaraea crassa	in hospite	Indian	Tanzania	Western Indian	Zanzibar	Banda Kuu	-5.425601	39.175998	2000	3	12	2007	2007	LaJeunesse_2010_J_Biogeography_37_785	same_as_C1e_C1ca	NA	NA
C	C1f	ITS2	NA	DGGE	same_as_AY258490	Cnidaria	Anthozoa	Scleractinia	Siderastreidae	Coscinaraea	crassa	Coscinaraea crassa	in hospite	Indian	Tanzania	Western Indian	Zanzibar	Banda Kuu	-5.425601	39.175998	2000	3	12	2007	2007	LaJeunesse_2010_J_Biogeography_37_785	NA	NA	NO_Stat_2009_MEPS_386_83
C	C1	ITS2	NA	DGGE	same_as_AF333515	Cnidaria	Anthozoa	Scleractinia	Siderastreidae	Coscinaraea	exesa	Coscinaraea exesa	in hospite	Pacific	Australia	Great Barrier Reef	Rib Reef	NA	-18.4818972	146.8737056	1500	10	17	2003	2003	LaJeunesse_2004_MEPS_284_147	NA	same_as_Symbiodinium goreaui	NO_Thornhill_2007_Mol_Ecol_16_5326
C	C27	ITS2	NA	DGGE	same_as_AY239379	Cnidaria	Anthozoa	Scleractinia	Siderastreidae	Coscinaraea	exesa	Coscinaraea exesa	in hospite	Pacific	Australia	Great Barrier Reef	Rib Reef	NA	-18.4818972	146.8737056	1500	10	17	2003	2003	LaJeunesse_2004_MEPS_284_147	same_as_C30 (type1)	NA	NO_Stat_2009_MEPS_386_83
B	B40	ITS2	NA	DGGE	EU099825	Cnidaria	Anthozoa	Scleractinia	Siderastreidae	Coscinaraea	marshae	Coscinaraea marshae	in hospite	Indian	Australia	Western Australia	Rottnest Island	NA	-32.023786	115.550522	15000	0	7	2005	2005	Silverstein_2011_MEPS_422_63	NA	NA	NA
B	B18	ITS2	NA	DGGE	same_as_AY258471	Cnidaria	Anthozoa	Scleractinia	Siderastreidae	Coscinaraea	mcneilli	Coscinaraea mcneilli	in hospite	Indian	Australia	Western Australia	Dunsborough	NA	-33.596592	115.125443	15000	0	15	2005	2005	Silverstein_2011_MEPS_422_63	NA	NA	NA
C	C7	ITS2	NA	DGGE	same_as_AF499797	Cnidaria	Anthozoa	Scleractinia	Siderastreidae	Coscinaraea	mcneilli	Coscinaraea mcneilli	in hospite	Indian	Australia	Western Australia	Dunsborough	NA	-33.596592	115.125443	15000	0	15	2005	2005	Silverstein_2011_MEPS_422_63	NA	NA	NA
C	C7d	ITS2	NA	DGGE	HQ385808	Cnidaria	Anthozoa	Scleractinia	Siderastreidae	Coscinaraea	mcneilli	Coscinaraea mcneilli	in hospite	Indian	Australia	Western Australia	Dunsborough	NA	-33.596592	115.125443	15000	0	15	2005	2005	Silverstein_2011_MEPS_422_63	NA	NA	NA
C	C1	ITS2	NA	DGGE	same_as_AF333515	Cnidaria	Anthozoa	Scleractinia	Siderastreidae	Coscinaraea	monile	Coscinaraea monile	in hospite	Indian	Tanzania	Western Indian	Zanzibar	Banda Kuu	-5.425601	39.175998	2000	3	12	2007	2007	LaJeunesse_2010_J_Biogeography_37_785	NA	same_as_Symbiodinium goreaui	NO_Thornhill_2007_Mol_Ecol_16_5326
C	C1b	ITS2	NA	DGGE	same_as_AY239363	Cnidaria	Anthozoa	Scleractinia	Siderastreidae	Coscinaraea	monile	Coscinaraea monile	in hospite	Indian	Tanzania	Western Indian	Zanzibar	Banda Kuu	-5.425601	39.175998	2000	3	12	2007	2007	LaJeunesse_2010_J_Biogeography_37_785	same_as_C1e_C1ca	NA	NA
C	C1y	ITS2	NA	DGGE	NA	Cnidaria	Anthozoa	Scleractinia	Siderastreidae	Coscinaraea	monile	Coscinaraea monile	in hospite	Indian	Tanzania	Western Indian	Zanzibar	Banda Kuu	-5.425601	39.175998	2000	3	12	2007	2007	LaJeunesse_2010_J_Biogeography_37_785	NA	NA	NA
C	C1	ITS2	NA	DGGE	same_as_AF333515	Cnidaria	Anthozoa	Scleractinia	Siderastreidae	Coscinaraea	sp.	Coscinaraea sp.	in hospite	Pacific	Australia	Great Barrier Reef	Rib Reef	NA	-18.4818972	146.8737056	1500	10	17	2003	2003	LaJeunesse_2004_MEPS_284_147	NA	same_as_Symbiodinium goreaui	NO_Thornhill_2007_Mol_Ecol_16_5326
C	C1	ITS2	NA	DGGE	same_as_AF333515	Cnidaria	Anthozoa	Scleractinia	Siderastreidae	Coscinaraea	sp.	Coscinaraea sp.	in hospite	Indian	Tanzania	Western Indian	Zanzibar	Banda Kuu	-5.425601	39.175998	2000	3	12	2007	2007	LaJeunesse_2010_J_Biogeography_37_785	NA	same_as_Symbiodinium goreaui	NO_Thornhill_2007_Mol_Ecol_16_5326
C	C1b	ITS2	NA	DGGE	same_as_AY239363	Cnidaria	Anthozoa	Scleractinia	Siderastreidae	Coscinaraea	sp.	Coscinaraea sp.	in hospite	Indian	Tanzania	Western Indian	Zanzibar	Banda Kuu	-5.425601	39.175998	2000	3	12	2007	2007	LaJeunesse_2010_J_Biogeography_37_785	same_as_C1e_C1ca	NA	NA
C	C1y	ITS2	NA	DGGE	NA	Cnidaria	Anthozoa	Scleractinia	Siderastreidae	Coscinaraea	sp.	Coscinaraea sp.	in hospite	Indian	Tanzania	Western Indian	Zanzibar	Banda Kuu	-5.425601	39.175998	2000	3	12	2007	2007	LaJeunesse_2010_J_Biogeography_37_785	NA	NA	NA
C	C1	ITS2	NA	DGGE	same_as_AF333515	Cnidaria	Anthozoa	Scleractinia	Siderastreidae	Coscinaraea	wellsi	Coscinaraea wellsi	in hospite	Pacific	United States	Hawaiian Islands	Oahu	NA	21.5	-158	50000	10	20	NA	NA	LaJeunesse_2004_Coral_Reefs_23_596	NA	same_as_Symbiodinium goreaui	NO_Thornhill_2007_Mol_Ecol_16_5326
C	C1	ITS2	458X	sequencing	FM877426	Cnidaria	Anthozoa	Scleractinia	Fungiidae	Ctenactis	echinata	Ctenactis echinata	in hospite	Pacific	United States	Mariana Islands	Guam	NA	13.50385	144.723552	30000			1999	1999	Pochon_2010_J_Phycol_46_53	NA	same_as_Symbiodinium goreaui	NA
C	C1	ITS2	NA	DGGE	same_as_AF333515	Cnidaria	Anthozoa	Scleractinia	Fungiidae	Cycloseris	sp.	Cycloseris sp.	in hospite	Indian	Tanzania	Western Indian	Zanzibar	Banda Kuu	-5.425601	39.175998	2000	3	12	2007	2007	LaJeunesse_2010_J_Biogeography_37_785	NA	same_as_Symbiodinium goreaui	NO_Thornhill_2007_Mol_Ecol_16_5326
C	C1	ITS2	NA	DGGE	same_as_AF333515	Cnidaria	Anthozoa	Scleractinia	Fungiidae	Cycloseris	vaughani	Cycloseris vaughani	in hospite	Pacific	United States	Hawaiian Islands	Oahu	NA	21.5	-158	50000	20	20	NA	NA	LaJeunesse_2004_Coral_Reefs_23_596	NA	same_as_Symbiodinium goreaui	NO_Thornhill_2007_Mol_Ecol_16_5326
C	C1c	ITS2	NA	DGGE	same_as_AY239364	Cnidaria	Anthozoa	Scleractinia	Fungiidae	Cycloseris	vaughani	Cycloseris vaughani	in hospite	Pacific	United States	Hawaiian Islands	Oahu	NA	21.5	-158	50000	20	20	NA	NA	LaJeunesse_2004_Coral_Reefs_23_596	same_as_C45_C1c.C45	NA	NA
C	C3	ITS2	NA	DGGE	same_as_AF499789	Cnidaria	Anthozoa	Scleractinia	Mussidae	Cynarina	lacrymalis	Cynarina lacrymalis	in hospite	Pacific	Australia	Great Barrier Reef	Feather Reef	NA	-17.5328028	146.3924694	2000	10	17	2003	2003	LaJeunesse_2004_MEPS_284_147	NA	NA	NO_Stat_2009_MEPS_386_83
C	C3h	ITS2	NA	DGGE	same_as_AY239365	Cnidaria	Anthozoa	Scleractinia	Mussidae	Cynarina	lacrymalis	Cynarina lacrymalis	in hospite	Pacific	Australia	Great Barrier Reef	Feather Reef	NA	-17.5328028	146.3924694	2000	10	17	2003	2003	LaJeunesse_2004_MEPS_284_147	NA	NA	NA
C	C40	ITS2	NA	DGGE	same_as_AY258485	Cnidaria	Anthozoa	Scleractinia	Faviidae	Cyphastrea	chalcidicum	Cyphastrea chalcidicum	in hospite	Indian	Australia	Western Australia	Ningaloo	NA	-23.097835	113.624526	50000	0	7	2005	2005	Silverstein_2011_MEPS_422_63	NA	NA	NA
C	C1	ITS2	NA	DGGE	same_as_AF333515	Cnidaria	Anthozoa	Scleractinia	Faviidae	Cyphastrea	decadia	Cyphastrea decadia	in hospite	Pacific	Australia	Great Barrier Reef	Rib Reef	NA	-18.4818972	146.8737056	1500	10	17	2003	2003	LaJeunesse_2004_MEPS_284_147	NA	same_as_Symbiodinium goreaui	NO_Thornhill_2007_Mol_Ecol_16_5326
C	C1	ITS2	NA	DGGE	same_as_AF333515	Cnidaria	Anthozoa	Scleractinia	Faviidae	Cyphastrea	japonica	Cyphastrea japonica	in hospite	Pacific	Japan	Okinawa	Zamami Island	NA	26.2334528	127.3092069	3500	1	10	2002	2002	LaJeunesse_2004_MEPS_284_147	NA	same_as_Symbiodinium goreaui	NO_Thornhill_2007_Mol_Ecol_16_5326
C	C1	ITS2	NA	DGGE	same_as_AF333515	Cnidaria	Anthozoa	Scleractinia	Faviidae	Cyphastrea	microphthalma	Cyphastrea microphthalma	in hospite	Pacific	Australia	Great Barrier Reef	Feather Reef	NA	-17.5328028	146.3924694	2000	10	17	2003	2003	LaJeunesse_2004_MEPS_284_147	NA	same_as_Symbiodinium goreaui	NO_Thornhill_2007_Mol_Ecol_16_5326
C	C1	ITS2	NA	DGGE	same_as_AF333515	Cnidaria	Anthozoa	Scleractinia	Faviidae	Cyphastrea	ocellina	Cyphastrea ocellina	in hospite	Pacific	United States	Hawaiian Islands	Oahu	NA	21.5	-158	50000	2	2	NA	NA	LaJeunesse_2004_Coral_Reefs_23_596	NA	same_as_Symbiodinium goreaui	NO_Thornhill_2007_Mol_Ecol_16_5326
C	C1f	ITS2	NA	DGGE	same_as_AY258490	Cnidaria	Anthozoa	Scleractinia	Faviidae	Cyphastrea	ocellina	Cyphastrea ocellina	in hospite	Pacific	United States	Hawaiian Islands	Oahu	NA	21.5	-158	50000	2	2	NA	NA	LaJeunesse_2004_Coral_Reefs_23_596	NA	NA	NO_Stat_2009_MEPS_386_83
C	C1	ITS2	NA	DGGE	same_as_AF333515	Cnidaria	Anthozoa	Scleractinia	Faviidae	Cyphastrea	serailia	Cyphastrea serailia	in hospite	Pacific	Australia	Great Barrier Reef	Heron Island	NA	-23.4441278	151.9160528	5000	3	3	2002	2002	LaJeunesse_2003_Limnol_Oceanograph_48_2046	NA	same_as_Symbiodinium goreaui	NO_Thornhill_2007_Mol_Ecol_16_5326
C	C1	ITS2	NA	DGGE	same_as_AF333515	Cnidaria	Anthozoa	Scleractinia	Faviidae	Cyphastrea	serailia	Cyphastrea serailia	in hospite	Pacific	Australia	Great Barrier Reef	Heron Island	NA	-23.4441278	151.9160528	5000	10	10	2002	2002	LaJeunesse_2003_Limnol_Oceanograph_48_2046	NA	same_as_Symbiodinium goreaui	NO_Thornhill_2007_Mol_Ecol_16_5326
C	C1	ITS2	NA	DGGE	same_as_AF333515	Cnidaria	Anthozoa	Scleractinia	Faviidae	Cyphastrea	serailia	Cyphastrea serailia	in hospite	Pacific	Australia	Great Barrier Reef	Rib Reef	NA	-18.4818972	146.8737056	1500	10	17	2003	2003	LaJeunesse_2004_MEPS_284_147	NA	same_as_Symbiodinium goreaui	NO_Thornhill_2007_Mol_Ecol_16_5326
C	C1	ITS2	NA	DGGE	same_as_AF333515	Cnidaria	Anthozoa	Scleractinia	Faviidae	Cyphastrea	serailia	Cyphastrea serailia	in hospite	Pacific	Australia	Great Barrier Reef	Feather Reef	NA	-17.5328028	146.3924694	2000	1	8	2003	2003	LaJeunesse_2004_MEPS_284_147	NA	same_as_Symbiodinium goreaui	NO_Thornhill_2007_Mol_Ecol_16_5326
C	C1i	ITS2	NA	DGGE	AY589731	Cnidaria	Anthozoa	Scleractinia	Faviidae	Cyphastrea	serailia	Cyphastrea serailia	in hospite	Pacific	Australia	Great Barrier Reef	Heron Island	NA	-23.4441278	151.9160528	5000	10	10	2002	2002	LaJeunesse_2003_Limnol_Oceanograph_48_2046	NA	NA	NA
C	C3	ITS2	NA	DGGE	same_as_AF499789	Cnidaria	Anthozoa	Scleractinia	Faviidae	Cyphastrea	serailia	Cyphastrea serailia	in hospite	Pacific	Australia	Great Barrier Reef	Feather Reef	NA	-17.5328028	146.3924694	2000	10	17	2003	2003	LaJeunesse_2004_MEPS_284_147	NA	NA	NO_Stat_2009_MEPS_386_83
C	C3	ITS2	NA	DGGE	same_as_AF499789	Cnidaria	Anthozoa	Scleractinia	Faviidae	Cyphastrea	serailia	Cyphastrea serailia	in hospite	Pacific	Thailand	Phuket	Andaman Sea	Phiphi Lae	7.411501	98.451796	3500	6	12	2007	2007	LaJeunesse_2010_J_Biogeography_37_785	NA	NA	NO_Stat_2009_MEPS_386_83
C	C3	ITS2	NA	DGGE	same_as_AF499789	Cnidaria	Anthozoa	Scleractinia	Faviidae	Cyphastrea	serailia	Cyphastrea serailia	in hospite	Pacific	Thailand	Phuket	Andaman Sea	Phiphi Don	7.432416	98.464195	5900	2	6	2007	2007	LaJeunesse_2010_J_Biogeography_37_785	NA	NA	NO_Stat_2009_MEPS_386_83
C	C3u	ITS2	NA	DGGE	same_as_GU111879	Cnidaria	Anthozoa	Scleractinia	Faviidae	Cyphastrea	serailia	Cyphastrea serailia	in hospite	Pacific	Thailand	Phuket	Andaman Sea	Phiphi Lae	7.411501	98.451796	3500	6	12	2007	2007	LaJeunesse_2010_J_Biogeography_37_785	NA	NA	NA
C	C3u	ITS2	NA	DGGE	same_as_GU111879	Cnidaria	Anthozoa	Scleractinia	Faviidae	Cyphastrea	serailia	Cyphastrea serailia	in hospite	Pacific	Thailand	Phuket	Andaman Sea	Phiphi Don	7.432416	98.464195	5900	2	6	2007	2007	LaJeunesse_2010_J_Biogeography_37_785	NA	NA	NA
D	D1	ITS2	NA	DGGE	same_as_AF174574	Cnidaria	Anthozoa	Scleractinia	Faviidae	Cyphastrea	serailia	Cyphastrea serailia	in hospite	Pacific	Thailand	Phuket	Andaman Sea	Phiphi Lae	7.411501	98.451796	3500	6	12	2007	2007	LaJeunesse_2010_J_Biogeography_37_785	NA	NA	NO_Stat_2009_MEPS_386_83
D	D1a	ITS2	NA	DGGE	same_as_AF499802	Cnidaria	Anthozoa	Scleractinia	Faviidae	Cyphastrea	serailia	Cyphastrea serailia	in hospite	Pacific	Thailand	Phuket	Andaman Sea	Phiphi Lae	7.411501	98.451796	3500	6	12	2007	2007	LaJeunesse_2010_J_Biogeography_37_785	same_as_D1b_D5	NA	NO_Thornhill_2007_Mol_Ecol_16_5326
C	C1	ITS2	NA	NA	same_as_AF333515	Cnidaria	Anthozoa	Scleractinia	Faviidae	Cyphastrea	sp.	Cyphastrea sp.	in hospite	Pacific	NA	Central Pacific	NA	NA	0	-160	5000000	2	15	NA	NA	LaJeunesse_2005_Mol_Biol_Evol_22_570	NA	same_as_Symbiodinium goreaui	NO_Thornhill_2007_Mol_Ecol_16_5326
C	C1e	ITS2	NA	NA	same_as_AY258489	Cnidaria	Anthozoa	Scleractinia	Faviidae	Cyphastrea	sp.	Cyphastrea sp.	in hospite	Pacific	NA	Central Pacific	NA	NA	0	-160	5000000	2	15	NA	NA	LaJeunesse_2005_Mol_Biol_Evol_22_570	same_as_C1b_C1ca	NA	NA
C	C21	ITS2	NA	DGGE	same_as_AY239372	Cnidaria	Anthozoa	Scleractinia	Faviidae	Cyphastrea	sp.	Cyphastrea sp.	in hospite	Pacific	Japan	Okinawa	Zamami Island	NA	26.2334528	127.3092069	3500	1	10	2002	2002	LaJeunesse_2004_MEPS_284_147	same_as_C3k_C3d_C21.C3d	NA	NO_Stat_2009_MEPS_386_83
C	C21a	ITS2	NA	DGGE	same_as_AY589744	Cnidaria	Anthozoa	Scleractinia	Faviidae	Cyphastrea	sp.	Cyphastrea sp.	in hospite	Pacific	Japan	Okinawa	Zamami Island	NA	26.2334528	127.3092069	3500	1	10	2002	2002	LaJeunesse_2004_MEPS_284_147	NA	NA	NA
C	C3	ITS2	NA	DGGE	same_as_AF499789	Cnidaria	Anthozoa	Scleractinia	Faviidae	Cyphastrea	sp.	Cyphastrea sp.	in hospite	Pacific	Thailand	Phuket	Andaman Sea	Racha	7.364345	98.221469	2000	2	5	2007	2007	LaJeunesse_2010_J_Biogeography_37_785	NA	NA	NO_Stat_2009_MEPS_386_83
C	C3	ITS2	NA	DGGE	same_as_AF499789	Cnidaria	Anthozoa	Scleractinia	Faviidae	Cyphastrea	sp.	Cyphastrea sp.	in hospite	Pacific	Thailand	Phuket	Similan Islands	Similan	8.344871	97.381451	4500	2	12	2007	2007	LaJeunesse_2010_J_Biogeography_37_785	NA	NA	NO_Stat_2009_MEPS_386_83
C	C3u	ITS2	NA	DGGE	same_as_GU111879	Cnidaria	Anthozoa	Scleractinia	Faviidae	Cyphastrea	sp.	Cyphastrea sp.	in hospite	Pacific	Thailand	Phuket	Andaman Sea	Racha	7.364345	98.221469	2000	2	5	2007	2007	LaJeunesse_2010_J_Biogeography_37_785	NA	NA	NA
C	C3u	ITS2	NA	DGGE	same_as_GU111879	Cnidaria	Anthozoa	Scleractinia	Faviidae	Cyphastrea	sp.	Cyphastrea sp.	in hospite	Pacific	Thailand	Phuket	Similan Islands	Similan	8.344871	97.381451	4500	2	12	2007	2007	LaJeunesse_2010_J_Biogeography_37_785	NA	NA	NA
B	B1	ITS2	NA	DGGE	same_as_AF333511	Cnidaria	Anthozoa	Scleractinia	Meandrinidae	Dendrogyra	cylindrus	Dendrogyra cylindrus	in hospite	Caribbean	Barbados	Eastern Caribbean	NA	NA	13.113952	-59.323522	14655	10	20	2005	2005	Finney_2010_Microb_Ecol_60_250	NA	same as Symbiodinium pulchrorum and Symbiodinium bermudense	NO_Thornhill_2007_Mol_Ecol_16_5326
B	B1	ITS2	NA	DGGE	same_as_AF333511	Cnidaria	Anthozoa	Scleractinia	Meandrinidae	Dendrogyra	cylindrus	Dendrogyra cylindrus	in hospite	Caribbean	Belize	Western Caribbean	South Yucatan	Carrie Bow	16.480001	-88.045999	15000	6	10	2002	2003	Finney_2010_Microb_Ecol_60_250	NA	same as Symbiodinium pulchrorum and Symbiodinium bermudense	NO_Thornhill_2007_Mol_Ecol_16_5326
B	B1	ITS2	NA	DGGE	same_as_AF333511	Cnidaria	Anthozoa	Scleractinia	Meandrinidae	Dendrogyra	cylindrus	Dendrogyra cylindrus	in hospite	Caribbean	Mexico	Quintana Roo	Puerto Morelos	NA	20.5	-86.52	4000	4	4	1998	1999	LaJeunesse_2002_Mar_Biol_141_387	NA	same as Symbiodinium pulchrorum and Symbiodinium bermudense	NO_Thornhill_2007_Mol_Ecol_16_5326
B	B1k	ITS2	NA	DGGE	GU907638	Cnidaria	Anthozoa	Scleractinia	Meandrinidae	Dendrogyra	cylindrus	Dendrogyra cylindrus	in hospite	Caribbean	Barbados	Eastern Caribbean	NA	NA	13.113952	-59.323522	14655	10	20	2005	2005	Finney_2010_Microb_Ecol_60_250	NA	NA	NA
B	B1	ITS2	NA	DGGE	same_as_AF333511	Cnidaria	Anthozoa	Scleractinia	Meandrinidae	Dichocoenia	stokesi	Dichocoenia stokesi	in hospite	Caribbean	United States	US Virgin Islands	NA	NA	18.296119	-64.890936	14000	6	6	2007	2007	Correa_2009_Coral_Reefs_28_437	NA	NA	NO_Thornhill_2007_Mol_Ecol_16_5326
B	B1	ITS2	NA	DGGE	same_as_AF333511	Cnidaria	Anthozoa	Scleractinia	Meandrinidae	Dichocoenia	stokesi	Dichocoenia stokesi	in hospite	Caribbean	United States	Florida	Florida Keys	NA	24.776438	-80.717769	80000	7	7	2006	2006	Correa_2009_Coral_Reefs_28_437	NA	NA	NO_Thornhill_2007_Mol_Ecol_16_5326
B	B1	ITS2	NA	DGGE	same_as_AF333511	Cnidaria	Anthozoa	Scleractinia	Meandrinidae	Dichocoenia	stokesi	Dichocoenia stokesi	in hospite	Caribbean	Barbados	Eastern Caribbean	NA	NA	13.113952	-59.323522	14655	1	5	2005	2005	Finney_2010_Microb_Ecol_60_250	NA	same as Symbiodinium pulchrorum and Symbiodinium bermudense	NO_Thornhill_2007_Mol_Ecol_16_5326
B	B1	ITS2	NA	DGGE	same_as_AF333511	Cnidaria	Anthozoa	Scleractinia	Meandrinidae	Dichocoenia	stokesi	Dichocoenia stokesi	in hospite	Caribbean	Barbados	Eastern Caribbean	NA	NA	13.113952	-59.323522	14655	6	10	2005	2005	Finney_2010_Microb_Ecol_60_250	NA	same as Symbiodinium pulchrorum and Symbiodinium bermudense	NO_Thornhill_2007_Mol_Ecol_16_5326
B	B1	ITS2	NA	DGGE	same_as_AF333511	Cnidaria	Anthozoa	Scleractinia	Meandrinidae	Dichocoenia	stokesi	Dichocoenia stokesi	in hospite	Caribbean	Barbados	Eastern Caribbean	NA	NA	13.113952	-59.323522	14655	10	20	2005	2005	Finney_2010_Microb_Ecol_60_250	NA	same as Symbiodinium pulchrorum and Symbiodinium bermudense	NO_Thornhill_2007_Mol_Ecol_16_5326
B	B1	ITS2	NA	DGGE	same_as_AF333511	Cnidaria	Anthozoa	Scleractinia	Meandrinidae	Dichocoenia	stokesi	Dichocoenia stokesi	in hospite	Caribbean	Barbados	Eastern Caribbean	NA	NA	13.113952	-59.323522	14655	10	20	2005	2005	Finney_2010_Microb_Ecol_60_250	NA	same as Symbiodinium pulchrorum and Symbiodinium bermudense	NO_Thornhill_2007_Mol_Ecol_16_5326
B	B1	ITS2	NA	DGGE	same_as_AF333511	Cnidaria	Anthozoa	Scleractinia	Meandrinidae	Dichocoenia	stokesi	Dichocoenia stokesi	in hospite	Caribbean	Belize	Western Caribbean	South Yucatan	Carrie Bow	16.480001	-88.045999	15000	6	10	2002	2003	Finney_2010_Microb_Ecol_60_250	NA	same as Symbiodinium pulchrorum and Symbiodinium bermudense	NO_Thornhill_2007_Mol_Ecol_16_5326
B	B1	ITS2	NA	DGGE	same_as_AF333511	Cnidaria	Anthozoa	Scleractinia	Meandrinidae	Dichocoenia	stokesi	Dichocoenia stokesi	in hospite	Caribbean	Belize	Western Caribbean	South Yucatan	Carrie Bow	16.480001	-88.045999	15000	10	20	2002	2003	Finney_2010_Microb_Ecol_60_250	NA	same as Symbiodinium pulchrorum and Symbiodinium bermudense	NO_Thornhill_2007_Mol_Ecol_16_5326
B	B1	ITS2	NA	DGGE	same_as_AF333511	Cnidaria	Anthozoa	Scleractinia	Meandrinidae	Dichocoenia	stokesi	Dichocoenia stokesi	in hospite	Caribbean	Mexico	Quintana Roo	Puerto Morelos	NA	20.5	-86.52	4000	2.5	2.5	1998	1999	LaJeunesse_2002_Mar_Biol_141_387	NA	same as Symbiodinium pulchrorum and Symbiodinium bermudense	NO_Thornhill_2007_Mol_Ecol_16_5326
B	B20	ITS2	NA	DGGE	GU907642	Cnidaria	Anthozoa	Scleractinia	Meandrinidae	Dichocoenia	stokesi	Dichocoenia stokesi	in hospite	Caribbean	Belize	Western Caribbean	South Yucatan	Carrie Bow	16.480001	-88.045999	15000	10	20	2002	2003	Finney_2010_Microb_Ecol_60_250	NA	NA	NA
C	C81	ITS2	NA	DGGE	same_as_GU907657	Cnidaria	Anthozoa	Scleractinia	Meandrinidae	Dichocoenia	stokesi	Dichocoenia stokesi	in hospite	Caribbean	Barbados	Eastern Caribbean	NA	NA	13.113952	-59.323522	14655	10	20	2005	2005	Finney_2010_Microb_Ecol_60_250	NA	NA	NA
C	C3	ITS2	NA	DGGE	same_as_AF499789	Cnidaria	Anthozoa	Scleractinia	Faviidae	Diploastrea	heliopora	Diploastrea heliopora	in hospite	Pacific	Australia	Great Barrier Reef	Rib Reef	NA	-18.4818972	146.8737056	1500	10	17	2003	2003	LaJeunesse_2004_MEPS_284_147	NA	NA	NO_Stat_2009_MEPS_386_83
C	C3	ITS2	NA	DGGE	same_as_AF499789	Cnidaria	Anthozoa	Scleractinia	Faviidae	Diploastrea	heliopora	Diploastrea heliopora	in hospite	Indian	Tanzania	Western Indian	Zanzibar	Banda Kuu	-5.425601	39.175998	2000	3	12	2007	2007	LaJeunesse_2010_J_Biogeography_37_785	NA	NA	NO_Stat_2009_MEPS_386_83
C	C3	ITS2	NA	DGGE	same_as_AF499789	Cnidaria	Anthozoa	Scleractinia	Faviidae	Diploastrea	heliopora	Diploastrea heliopora	in hospite	Pacific	Thailand	Phuket	Andaman Sea	Racha	7.364345	98.221469	2000	2	5	2007	2007	LaJeunesse_2010_J_Biogeography_37_785	NA	NA	NO_Stat_2009_MEPS_386_83
C	C3	ITS2	NA	DGGE	same_as_AF499789	Cnidaria	Anthozoa	Scleractinia	Faviidae	Diploastrea	heliopora	Diploastrea heliopora	in hospite	Pacific	Thailand	Phuket	Andaman Sea	Cape Panwa	7.481125	98.244201	1000	0	5	2007	2007	LaJeunesse_2010_J_Biogeography_37_785	NA	NA	NO_Stat_2009_MEPS_386_83
C	C3u	ITS2	NA	DGGE	same_as_GU111879	Cnidaria	Anthozoa	Scleractinia	Faviidae	Diploastrea	heliopora	Diploastrea heliopora	in hospite	Indian	Tanzania	Western Indian	Zanzibar	Banda Kuu	-5.425601	39.175998	2000	3	12	2007	2007	LaJeunesse_2010_J_Biogeography_37_785	NA	NA	NA
C	C3u	ITS2	NA	DGGE	same_as_GU111879	Cnidaria	Anthozoa	Scleractinia	Faviidae	Diploastrea	heliopora	Diploastrea heliopora	in hospite	Pacific	Thailand	Phuket	Andaman Sea	Racha	7.364345	98.221469	2000	2	5	2007	2007	LaJeunesse_2010_J_Biogeography_37_785	NA	NA	NA
C	C3u	ITS2	NA	DGGE	same_as_GU111879	Cnidaria	Anthozoa	Scleractinia	Faviidae	Diploastrea	heliopora	Diploastrea heliopora	in hospite	Pacific	Thailand	Phuket	Andaman Sea	Cape Panwa	7.481125	98.244201	1000	0	5	2007	2007	LaJeunesse_2010_J_Biogeography_37_785	NA	NA	NA
D	D1	ITS2	NA	DGGE	same_as_AF334660	Cnidaria	Anthozoa	Scleractinia	Faviidae	Diploastrea	heliopora	Diploastrea heliopora	in hospite	Indian	Tanzania	Western Indian	Zanzibar	Banda Kuu	-5.425601	39.175998	2000	3	12	2007	2007	LaJeunesse_2010_J_Biogeography_37_785	NA	NA	NO_Stat_2009_MEPS_386_83
D	D1	ITS2	NA	DGGE	same_as_AF334660	Cnidaria	Anthozoa	Scleractinia	Faviidae	Diploastrea	heliopora	Diploastrea heliopora	in hospite	Pacific	Thailand	Phuket	Andaman Sea	Phiphi Lae	7.411501	98.451796	3500	6	12	2007	2007	LaJeunesse_2010_J_Biogeography_37_785	NA	NA	NO_Stat_2009_MEPS_386_83
D	D1	ITS2	NA	DGGE	same_as_AF334660	Cnidaria	Anthozoa	Scleractinia	Faviidae	Diploastrea	heliopora	Diploastrea heliopora	in hospite	Pacific	Thailand	Phuket	Andaman Sea	Phiphi Don	7.432416	98.464195	5900	2	6	2007	2007	LaJeunesse_2010_J_Biogeography_37_785	NA	NA	NO_Stat_2009_MEPS_386_83
D	D1	ITS2	NA	DGGE	same_as_AF334660	Cnidaria	Anthozoa	Scleractinia	Faviidae	Diploastrea	heliopora	Diploastrea heliopora	in hospite	Pacific	Thailand	Phuket	Andaman Sea	Cape Panwa	7.481125	98.244201	1000	0	5	2007	2007	LaJeunesse_2010_J_Biogeography_37_785	NA	NA	NO_Stat_2009_MEPS_386_83
D	D1a	ITS2	NA	DGGE	same_as_AF499802	Cnidaria	Anthozoa	Scleractinia	Faviidae	Diploastrea	heliopora	Diploastrea heliopora	in hospite	Indian	Tanzania	Western Indian	Zanzibar	Banda Kuu	-5.425601	39.175998	2000	3	12	2007	2007	LaJeunesse_2010_J_Biogeography_37_785	same_as_D1b_D5	NA	NO_Thornhill_2007_Mol_Ecol_16_5326
D	D1a	ITS2	NA	DGGE	same_as_AF499802	Cnidaria	Anthozoa	Scleractinia	Faviidae	Diploastrea	heliopora	Diploastrea heliopora	in hospite	Pacific	Thailand	Phuket	Andaman Sea	Phiphi Lae	7.411501	98.451796	3500	6	12	2007	2007	LaJeunesse_2010_J_Biogeography_37_785	same_as_D1b_D5	NA	NO_Thornhill_2007_Mol_Ecol_16_5326
D	D1a	ITS2	NA	DGGE	same_as_AF499802	Cnidaria	Anthozoa	Scleractinia	Faviidae	Diploastrea	heliopora	Diploastrea heliopora	in hospite	Pacific	Thailand	Phuket	Andaman Sea	Phiphi Don	7.432416	98.464195	5900	2	6	2007	2007	LaJeunesse_2010_J_Biogeography_37_785	same_as_D1b_D5	NA	NO_Thornhill_2007_Mol_Ecol_16_5326
D	D1a	ITS2	NA	DGGE	same_as_AF499802	Cnidaria	Anthozoa	Scleractinia	Faviidae	Diploastrea	heliopora	Diploastrea heliopora	in hospite	Pacific	Thailand	Phuket	Andaman Sea	Cape Panwa	7.481125	98.244201	1000	0	5	2007	2007	LaJeunesse_2010_J_Biogeography_37_785	same_as_D1b_D5	NA	NO_Thornhill_2007_Mol_Ecol_16_5326
C	C39	ITS2	NA	NA	same_as_AY258484	Cnidaria	Anthozoa	Scleractinia	Faviidae	Diploastrea	sp.	Diploastrea sp.	in hospite	Red Sea	NA	NA	NA	NA	22	38	1000000	6	7	NA	NA	LaJeunesse_2005_Mol_Biol_Evol_22_570	NA	NA	NO_Hunter_2007_J_Phycology_43_120
C	C40	ITS2	NA	NA	AY258485	Cnidaria	Anthozoa	Scleractinia	Faviidae	Diploastrea	sp.	Diploastrea sp.	in hospite	Pacific	NA	Western Pacific	NA	NA	13	150	5000000	2	15	NA	NA	LaJeunesse_2005_Mol_Biol_Evol_22_570	NA	NA	NA
B	B1	ITS2	NA	DGGE	same_as_AF333511	Cnidaria	Anthozoa	Scleractinia	Faviidae	Diploria	clivosa	Diploria clivosa	in hospite	Caribbean	Colombia	Cartagena	NA	NA	10.141381	-75.930156	75000	7	22	2006	2006	Camargo_2009_Biodivers_Conserv_18_935	NA	NA	NO_Thornhill_2007_Mol_Ecol_16_5326
B	B1	ITS2	NA	DGGE	same_as_AF333511	Cnidaria	Anthozoa	Scleractinia	Faviidae	Diploria	clivosa	Diploria clivosa	in hospite	Caribbean	Barbados	Eastern Caribbean	NA	NA	13.113952	-59.323522	14655	1	5	2005	2005	Finney_2010_Microb_Ecol_60_250	NA	same as Symbiodinium pulchrorum and Symbiodinium bermudense	NO_Thornhill_2007_Mol_Ecol_16_5326
B	B1	ITS2	NA	DGGE	same_as_AF333511	Cnidaria	Anthozoa	Scleractinia	Faviidae	Diploria	clivosa	Diploria clivosa	in hospite	Caribbean	Barbados	Eastern Caribbean	NA	NA	13.113952	-59.323522	14655	6	10	2005	2005	Finney_2010_Microb_Ecol_60_250	NA	same as Symbiodinium pulchrorum and Symbiodinium bermudense	NO_Thornhill_2007_Mol_Ecol_16_5326
B	B1	ITS2	NA	DGGE	same_as_AF333511	Cnidaria	Anthozoa	Scleractinia	Faviidae	Diploria	clivosa	Diploria clivosa	in hospite	Caribbean	Barbados	Eastern Caribbean	NA	NA	13.113952	-59.323522	14655	10	20	2005	2005	Finney_2010_Microb_Ecol_60_250	NA	same as Symbiodinium pulchrorum and Symbiodinium bermudense	NO_Thornhill_2007_Mol_Ecol_16_5326
B	B1	ITS2	NA	DGGE	same_as_AF333511	Cnidaria	Anthozoa	Scleractinia	Faviidae	Diploria	clivosa	Diploria clivosa	in hospite	Caribbean	Belize	Western Caribbean	South Yucatan	Carrie Bow	16.480001	-88.045999	15000	1	5	2002	2003	Finney_2010_Microb_Ecol_60_250	NA	same as Symbiodinium pulchrorum and Symbiodinium bermudense	NO_Thornhill_2007_Mol_Ecol_16_5326
B	B1	ITS2	NA	DGGE	same_as_AF333511	Cnidaria	Anthozoa	Scleractinia	Faviidae	Diploria	clivosa	Diploria clivosa	in hospite	Caribbean	Mexico	Quintana Roo	Puerto Morelos	NA	20.5	-86.52	4000	2.5	2.5	1998	1999	LaJeunesse_2002_Mar_Biol_141_387	NA	same as Symbiodinium pulchrorum and Symbiodinium bermudense	NO_Thornhill_2007_Mol_Ecol_16_5326
D	D1	ITS2	NA	DGGE	same_as_AF334660	Cnidaria	Anthozoa	Scleractinia	Faviidae	Diploria	clivosa	Diploria clivosa	in hospite	Caribbean	Barbados	Eastern Caribbean	NA	NA	13.113952	-59.323522	14655	1	5	2005	2005	Finney_2010_Microb_Ecol_60_250	NA	NA	NO_Stat_2009_MEPS_386_83
D	D1a	ITS2	NA	DGGE	same_as_AF499802	Cnidaria	Anthozoa	Scleractinia	Faviidae	Diploria	clivosa	Diploria clivosa	in hospite	Caribbean	Barbados	Eastern Caribbean	NA	NA	13.113952	-59.323522	14655	1	5	2005	2005	Finney_2010_Microb_Ecol_60_250	same_as_D1b_D5	NA	NO_Thornhill_2007_Mol_Ecol_16_5326
B	B1	ITS2	NA	DGGE	same_as_AF333511	Cnidaria	Anthozoa	Scleractinia	Faviidae	Diploria	labyrinthiformis	Diploria labyrinthiformis	in hospite	Caribbean	United States	Florida	Florida Keys	NA	24.776438	-80.717769	80000	4	4	2006	2006	Correa_2009_Coral_Reefs_28_437	NA	NA	NO_Thornhill_2007_Mol_Ecol_16_5326
B	B1	ITS2	NA	DGGE	same_as_AF333511	Cnidaria	Anthozoa	Scleractinia	Faviidae	Diploria	labyrinthiformis	Diploria labyrinthiformis	in hospite	Caribbean	Barbados	Eastern Caribbean	NA	NA	13.113952	-59.323522	14655	6	10	2005	2005	Finney_2010_Microb_Ecol_60_250	NA	same as Symbiodinium pulchrorum and Symbiodinium bermudense	NO_Thornhill_2007_Mol_Ecol_16_5326
B	B1	ITS2	NA	DGGE	same_as_AF333511	Cnidaria	Anthozoa	Scleractinia	Faviidae	Diploria	labyrinthiformis	Diploria labyrinthiformis	in hospite	Caribbean	Belize	Western Caribbean	South Yucatan	Carrie Bow	16.480001	-88.045999	15000	6	10	2002	2003	Finney_2010_Microb_Ecol_60_250	NA	same as Symbiodinium pulchrorum and Symbiodinium bermudense	NO_Thornhill_2007_Mol_Ecol_16_5326
B	B1	ITS2	NA	DGGE	same_as_AF333511	Cnidaria	Anthozoa	Scleractinia	Faviidae	Diploria	labyrinthiformis	Diploria labyrinthiformis	in hospite	Caribbean	Mexico	Quintana Roo	Puerto Morelos	NA	20.5	-86.52	4000	12	12	1998	1999	LaJeunesse_2002_Mar_Biol_141_387	NA	same as Symbiodinium pulchrorum and Symbiodinium bermudense	NO_Thornhill_2007_Mol_Ecol_16_5326
C	C3	ITS2	NA	DGGE	same_as_AF499789	Cnidaria	Anthozoa	Scleractinia	Faviidae	Diploria	labyrinthiformis	Diploria labyrinthiformis	in hospite	Caribbean	Barbados	Eastern Caribbean	NA	NA	13.113952	-59.323522	14655	10	20	2005	2005	Finney_2010_Microb_Ecol_60_250	NA	NA	NO_Stat_2009_MEPS_386_83
C	C34	ITS2	NA	DGGE	same_as_AY258499	Cnidaria	Anthozoa	Scleractinia	Faviidae	Diploria	labyrinthiformis	Diploria labyrinthiformis	in hospite	Caribbean	Barbados	Eastern Caribbean	NA	NA	13.113952	-59.323522	14655	6	10	2005	2005	Finney_2010_Microb_Ecol_60_250	NA	NA	NA
C	C81	ITS2	NA	DGGE	same_as_GU907657	Cnidaria	Anthozoa	Scleractinia	Faviidae	Diploria	labyrinthiformis	Diploria labyrinthiformis	in hospite	Caribbean	Barbados	Eastern Caribbean	NA	NA	13.113952	-59.323522	14655	6	10	2005	2005	Finney_2010_Microb_Ecol_60_250	NA	NA	NA
C	C81	ITS2	NA	DGGE	same_as_GU907657	Cnidaria	Anthozoa	Scleractinia	Faviidae	Diploria	labyrinthiformis	Diploria labyrinthiformis	in hospite	Caribbean	Barbados	Eastern Caribbean	NA	NA	13.113952	-59.323522	14655	10	20	2005	2005	Finney_2010_Microb_Ecol_60_250	NA	NA	NA
D	D1	ITS2	NA	DGGE	same_as_AF334660	Cnidaria	Anthozoa	Scleractinia	Faviidae	Diploria	labyrinthiformis	Diploria labyrinthiformis	in hospite	Caribbean	Barbados	Eastern Caribbean	NA	NA	13.113952	-59.323522	14655	6	10	2005	2005	Finney_2010_Microb_Ecol_60_250	NA	NA	NO_Stat_2009_MEPS_386_83
D	D1a	ITS2	NA	DGGE	same_as_AF499802	Cnidaria	Anthozoa	Scleractinia	Faviidae	Diploria	labyrinthiformis	Diploria labyrinthiformis	in hospite	Caribbean	Barbados	Eastern Caribbean	NA	NA	13.113952	-59.323522	14655	6	10	2005	2005	Finney_2010_Microb_Ecol_60_250	same_as_D1b_D5	NA	NO_Thornhill_2007_Mol_Ecol_16_5326
D	D1a	ITS2	NA	DGGE	same_as_AF499802	Cnidaria	Anthozoa	Scleractinia	Faviidae	Diploria	labyrinthiformis	Diploria labyrinthiformis	in hospite	Caribbean	Barbados	Eastern Caribbean	NA	NA	13.113952	-59.323522	14655	10	20	2005	2005	Finney_2010_Microb_Ecol_60_250	same_as_D1b_D5	NA	NO_Thornhill_2007_Mol_Ecol_16_5326
D	D1a	ITS2	NA	DGGE	same_as_AF499802	Cnidaria	Anthozoa	Scleractinia	Faviidae	Diploria	labyrinthiformis	Diploria labyrinthiformis	in hospite	Caribbean	Barbados	Eastern Caribbean	NA	NA	13.113952	-59.323522	14655	10	20	2005	2005	Finney_2010_Microb_Ecol_60_250	same_as_D1b_D5	NA	NO_Thornhill_2007_Mol_Ecol_16_5326
C	C3	ITS2	NA	NA	same_as_AF499789	Cnidaria	Anthozoa	Scleractinia	Faviidae	Diploria	sp.	Diploria sp.	in hospite	Caribbean	NA	Western Caribbean	NA	NA	14.5	-82.5	1000000	25	25	NA	NA	LaJeunesse_2005_Mol_Biol_Evol_22_570	NA	NA	NO_Stat_2009_MEPS_386_83
C	C3	ITS2	NA	NA	same_as_AF499789	Cnidaria	Anthozoa	Scleractinia	Faviidae	Diploria	sp.	Diploria sp.	in hospite	Caribbean	NA	Central Caribbean	NA	NA	15	-74	1000000	25	25	NA	NA	LaJeunesse_2005_Mol_Biol_Evol_22_570	NA	NA	NO_Stat_2009_MEPS_386_83
C	C3L	ITS2	NA	NA	AY589738	Cnidaria	Anthozoa	Scleractinia	Faviidae	Diploria	sp.	Diploria sp.	in hospite	Caribbean	NA	Western Caribbean	NA	NA	14.5	-82.5	1000000	25	25	NA	NA	LaJeunesse_2005_Mol_Biol_Evol_22_570	NA	NA	NA
C	C3L	ITS2	NA	NA	same_as_AY589738	Cnidaria	Anthozoa	Scleractinia	Faviidae	Diploria	sp.	Diploria sp.	in hospite	Caribbean	NA	Central Caribbean	NA	NA	15	-74	1000000	25	25	NA	NA	LaJeunesse_2005_Mol_Biol_Evol_22_570	NA	NA	NA
C	C50	ITS2	NA	NA	AY589755	Cnidaria	Anthozoa	Scleractinia	Faviidae	Diploria	sp.	Diploria sp.	in hospite	Caribbean	NA	Northern Caribbean	NA	NA	19	-75	1000000	15	15	NA	NA	LaJeunesse_2005_Mol_Biol_Evol_22_570	NA	NA	NA
B	B1	ITS2	NA	DGGE	same_as_AF333511	Cnidaria	Anthozoa	Scleractinia	Faviidae	Diploria	strigosa	Diploria strigosa	in hospite	Caribbean	United States	US Virgin Islands	NA	NA	18.296119	-64.890936	14000	1	8	2007	2007	Correa_2009_Coral_Reefs_28_437	NA	NA	NO_Thornhill_2007_Mol_Ecol_16_5326
B	B1	ITS2	NA	DGGE	same_as_AF333511	Cnidaria	Anthozoa	Scleractinia	Faviidae	Diploria	strigosa	Diploria strigosa	in hospite	Caribbean	United States	US Virgin Islands	NA	NA	18.296119	-64.890936	14000	11	11	2007	2007	Correa_2009_Coral_Reefs_28_437	NA	NA	NO_Thornhill_2007_Mol_Ecol_16_5326
B	B1	ITS2	NA	DGGE	same_as_AF333511	Cnidaria	Anthozoa	Scleractinia	Faviidae	Diploria	strigosa	Diploria strigosa	in hospite	Caribbean	United States	Florida	Florida Keys	NA	24.776438	-80.717769	80000	4	4	2006	2006	Correa_2009_Coral_Reefs_28_437	NA	NA	NO_Thornhill_2007_Mol_Ecol_16_5326
B	B1	ITS2	NA	DGGE	same_as_AF333511	Cnidaria	Anthozoa	Scleractinia	Faviidae	Diploria	strigosa	Diploria strigosa	in hospite	Caribbean	Barbados	Eastern Caribbean	NA	NA	13.113952	-59.323522	14655	1	5	2005	2005	Finney_2010_Microb_Ecol_60_250	NA	same as Symbiodinium pulchrorum and Symbiodinium bermudense	NO_Thornhill_2007_Mol_Ecol_16_5326
B	B1	ITS2	NA	DGGE	same_as_AF333511	Cnidaria	Anthozoa	Scleractinia	Faviidae	Diploria	strigosa	Diploria strigosa	in hospite	Caribbean	Barbados	Eastern Caribbean	NA	NA	13.113952	-59.323522	14655	6	10	2005	2005	Finney_2010_Microb_Ecol_60_250	NA	same as Symbiodinium pulchrorum and Symbiodinium bermudense	NO_Thornhill_2007_Mol_Ecol_16_5326
B	B1	ITS2	NA	DGGE	same_as_AF333511	Cnidaria	Anthozoa	Scleractinia	Faviidae	Diploria	strigosa	Diploria strigosa	in hospite	Caribbean	Barbados	Eastern Caribbean	NA	NA	13.113952	-59.323522	14655	10	20	2005	2005	Finney_2010_Microb_Ecol_60_250	NA	same as Symbiodinium pulchrorum and Symbiodinium bermudense	NO_Thornhill_2007_Mol_Ecol_16_5326
B	B1	ITS2	NA	DGGE	same_as_AF333511	Cnidaria	Anthozoa	Scleractinia	Faviidae	Diploria	strigosa	Diploria strigosa	in hospite	Caribbean	Belize	Western Caribbean	South Yucatan	Carrie Bow	16.480001	-88.045999	1500	6	10	2002	2003	Finney_2010_Microb_Ecol_60_250	NA	same as Symbiodinium pulchrorum and Symbiodinium bermudense	NO_Thornhill_2007_Mol_Ecol_16_5326
B	B1	ITS2	NA	DGGE	same_as_AF333511	Cnidaria	Anthozoa	Scleractinia	Faviidae	Diploria	strigosa	Diploria strigosa	in hospite	Caribbean	Belize	Western Caribbean	South Yucatan	Carrie Bow	16.480001	-88.045999	15000	10	20	2002	2003	Finney_2010_Microb_Ecol_60_250	NA	same as Symbiodinium pulchrorum and Symbiodinium bermudense	NO_Thornhill_2007_Mol_Ecol_16_5326
B	B1	ITS2	NA	DGGE	same_as_AF333511	Cnidaria	Anthozoa	Scleractinia	Faviidae	Diploria	strigosa	Diploria strigosa	in hospite	Caribbean	Mexico	Quintana Roo	Puerto Morelos	NA	20.5	-86.52	4000	2.5	2.5	1998	1999	LaJeunesse_2002_Mar_Biol_141_387	NA	same as Symbiodinium pulchrorum and Symbiodinium bermudense	NO_Thornhill_2007_Mol_Ecol_16_5326
B	B24	ITS2	NA	DGGE	GU907643	Cnidaria	Anthozoa	Scleractinia	Faviidae	Diploria	strigosa	Diploria strigosa	in hospite	Caribbean	Belize	Western Caribbean	South Yucatan	Carrie Bow	16.480001	-88.045999	15000	6	10	2002	2003	Finney_2010_Microb_Ecol_60_250	NA	NA	NA
B	B35	ITS2	NA	DGGE	NA	Cnidaria	Anthozoa	Scleractinia	Faviidae	Diploria	strigosa	Diploria strigosa	in hospite	Caribbean	Barbados	Eastern Caribbean	NA	NA	13.113952	-59.323522	14655	10	20	2005	2005	Finney_2010_Microb_Ecol_60_250	NA	NA	NA
B	B38	ITS2	NA	DGGE	GU907651	Cnidaria	Anthozoa	Scleractinia	Faviidae	Diploria	strigosa	Diploria strigosa	in hospite	Caribbean	Belize	Western Caribbean	South Yucatan	Carrie Bow	16.480001	-88.045999	15000	10	20	2002	2003	Finney_2010_Microb_Ecol_60_250	B21	NA	NA
C	C1	ITS2	NA	DGGE	same_as_AF333515	Cnidaria	Anthozoa	Scleractinia	Faviidae	Diploria	strigosa	Diploria strigosa	in hospite	Caribbean	Mexico	Quintana Roo	Puerto Morelos	NA	20.5	-86.52	4000	2.5	2.5	1998	1999	LaJeunesse_2002_Mar_Biol_141_387	NA	same_as_Symbiodinium goreaui	NO_Thornhill_2007_Mol_Ecol_16_5326
C	C3	ITS2	NA	DGGE	same_as_AF499789	Cnidaria	Anthozoa	Scleractinia	Faviidae	Diploria	strigosa	Diploria strigosa	in hospite	Caribbean	Barbados	Eastern Caribbean	NA	NA	13.113952	-59.323522	14655	10	20	2005	2005	Finney_2010_Microb_Ecol_60_250	NA	NA	NO_Stat_2009_MEPS_386_83
C	C3	ITS2	NA	DGGE	same_as_AF499789	Cnidaria	Anthozoa	Scleractinia	Faviidae	Diploria	strigosa	Diploria strigosa	in hospite	Caribbean	Belize	Western Caribbean	South Yucatan	Carrie Bow	16.480001	-88.045999	15000	10	20	2002	2003	Finney_2010_Microb_Ecol_60_250	NA	NA	NO_Stat_2009_MEPS_386_83
C	C3L	ITS2	NA	DGGE	same_as_AY589738	Cnidaria	Anthozoa	Scleractinia	Faviidae	Diploria	strigosa	Diploria strigosa	in hospite	Caribbean	Belize	Western Caribbean	South Yucatan	Carrie Bow	16.480001	-88.045999	15000	10	20	2002	2003	Finney_2010_Microb_Ecol_60_250	NA	NA	NA
C	C21	ITS2	NA	DGGE	same_as_AY239372	Cnidaria	Anthozoa	Scleractinia	Pectiniidae	Echinophyllia	aspera	Echinophyllia aspera	in hospite	Pacific	Australia	Great Barrier Reef	Heron Island	NA	-23.4441278	151.9160528	5000	3	3	2002	2002	LaJeunesse_2003_Limnol_Oceanograph_48_2046	same_as_C3k_C3d_C21.C3d	NA	NO_Stat_2009_MEPS_386_83
C	C21	ITS2	NA	DGGE	same_as_AY239372	Cnidaria	Anthozoa	Scleractinia	Pectiniidae	Echinophyllia	aspera	Echinophyllia aspera	in hospite	Pacific	Australia	Great Barrier Reef	Heron Island	NA	-23.4441278	151.9160528	5000	10	10	2002	2002	LaJeunesse_2003_Limnol_Oceanograph_48_2046	same_as_C3k_C3d_C21.C3d	NA	NO_Stat_2009_MEPS_386_83
C	C3	ITS2	NA	DGGE	same_as_AF499789	Cnidaria	Anthozoa	Scleractinia	Pectiniidae	Echinophyllia	aspera	Echinophyllia aspera	in hospite	Pacific	Australia	Great Barrier Reef	Curacao Island	NA	-18.6672528	146.5557028	3000	1	6	2003	2003	LaJeunesse_2004_MEPS_284_147	NA	NA	NO_Stat_2009_MEPS_386_83
C	C3	ITS2	NA	DGGE	same_as_AF499789	Cnidaria	Anthozoa	Scleractinia	Pectiniidae	Echinophyllia	aspera	Echinophyllia aspera	in hospite	Pacific	Australia	Great Barrier Reef	Feather Reef	NA	-17.5328028	146.3924694	2000	1	8	2003	2003	LaJeunesse_2004_MEPS_284_147	NA	NA	NO_Stat_2009_MEPS_386_83
C	C3	ITS2	NA	DGGE	same_as_AF499789	Cnidaria	Anthozoa	Scleractinia	Pectiniidae	Echinophyllia	aspera	Echinophyllia aspera	in hospite	Indian	Tanzania	Western Indian	Zanzibar	Banda Kuu	-5.425601	39.175998	2000	3	12	2007	2007	LaJeunesse_2010_J_Biogeography_37_785	NA	NA	NO_Stat_2009_MEPS_386_83
C	C3	ITS2	NA	DGGE	same_as_AF499789	Cnidaria	Anthozoa	Scleractinia	Pectiniidae	Echinophyllia	aspera	Echinophyllia aspera	in hospite	Pacific	Thailand	Phuket	Andaman Sea	Phiphi Lae	7.411501	98.451796	3500	6	12	2007	2007	LaJeunesse_2010_J_Biogeography_37_785	NA	NA	NO_Stat_2009_MEPS_386_83
C	C3	ITS2	NA	DGGE	same_as_AF499789	Cnidaria	Anthozoa	Scleractinia	Pectiniidae	Echinophyllia	aspera	Echinophyllia aspera	in hospite	Pacific	Thailand	Phuket	Andaman Sea	Phiphi Don	7.432416	98.464195	5900	2	6	2007	2007	LaJeunesse_2010_J_Biogeography_37_785	NA	NA	NO_Stat_2009_MEPS_386_83
C	C3	ITS2	NA	DGGE	same_as_AF499789	Cnidaria	Anthozoa	Scleractinia	Pectiniidae	Echinophyllia	aspera	Echinophyllia aspera	in hospite	Pacific	Thailand	Phuket	Andaman Sea	Hae	7.450068	98.230912	1500	2	6	2007	2007	LaJeunesse_2010_J_Biogeography_37_785	NA	NA	NO_Stat_2009_MEPS_386_83
C	C3	ITS2	NA	DGGE	same_as_AF499789	Cnidaria	Anthozoa	Scleractinia	Pectiniidae	Echinophyllia	aspera	Echinophyllia aspera	in hospite	Pacific	Thailand	Phuket	Andaman Sea	Cape Panwa	7.481125	98.244201	1000	0	5	2007	2007	LaJeunesse_2010_J_Biogeography_37_785	NA	NA	NO_Stat_2009_MEPS_386_83
C	C3h	ITS2	NA	DGGE	same_as_AY239365	Cnidaria	Anthozoa	Scleractinia	Pectiniidae	Echinophyllia	aspera	Echinophyllia aspera	in hospite	Pacific	Australia	Great Barrier Reef	Curacao Island	NA	-18.6672528	146.5557028	3000	1	6	2003	2003	LaJeunesse_2004_MEPS_284_147	NA	NA	NA
C	C3ha	ITS2	NA	DGGE	same_as_AY589736	Cnidaria	Anthozoa	Scleractinia	Pectiniidae	Echinophyllia	aspera	Echinophyllia aspera	in hospite	Pacific	Australia	Great Barrier Reef	Feather Reef	NA	-17.5328028	146.3924694	2000	1	8	2003	2003	LaJeunesse_2004_MEPS_284_147	NA	NA	NA
C	C3u	ITS2	NA	DGGE	same_as_GU111879	Cnidaria	Anthozoa	Scleractinia	Pectiniidae	Echinophyllia	aspera	Echinophyllia aspera	in hospite	Indian	Tanzania	Western Indian	Zanzibar	Banda Kuu	-5.425601	39.175998	2000	3	12	2007	2007	LaJeunesse_2010_J_Biogeography_37_785	NA	NA	NA
C	C3u	ITS2	NA	DGGE	same_as_GU111879	Cnidaria	Anthozoa	Scleractinia	Pectiniidae	Echinophyllia	aspera	Echinophyllia aspera	in hospite	Pacific	Thailand	Phuket	Andaman Sea	Phiphi Lae	7.411501	98.451796	3500	6	12	2007	2007	LaJeunesse_2010_J_Biogeography_37_785	NA	NA	NA
C	C3u	ITS2	NA	DGGE	same_as_GU111879	Cnidaria	Anthozoa	Scleractinia	Pectiniidae	Echinophyllia	aspera	Echinophyllia aspera	in hospite	Pacific	Thailand	Phuket	Andaman Sea	Phiphi Don	7.432416	98.464195	5900	2	6	2007	2007	LaJeunesse_2010_J_Biogeography_37_785	NA	NA	NA
C	C3u	ITS2	NA	DGGE	same_as_GU111879	Cnidaria	Anthozoa	Scleractinia	Pectiniidae	Echinophyllia	aspera	Echinophyllia aspera	in hospite	Pacific	Thailand	Phuket	Andaman Sea	Hae	7.450068	98.230912	1500	2	6	2007	2007	LaJeunesse_2010_J_Biogeography_37_785	NA	NA	NA
C	C3u	ITS2	NA	DGGE	same_as_GU111879	Cnidaria	Anthozoa	Scleractinia	Pectiniidae	Echinophyllia	aspera	Echinophyllia aspera	in hospite	Pacific	Thailand	Phuket	Andaman Sea	Cape Panwa	7.481125	98.244201	1000	0	5	2007	2007	LaJeunesse_2010_J_Biogeography_37_785	NA	NA	NA
C	C3	ITS2	NA	DGGE	same_as_AF499789	Cnidaria	Anthozoa	Scleractinia	Pectiniidae	Echinophyllia	echinata	Echinophyllia echinata	in hospite	Pacific	Australia	Great Barrier Reef	Feather Reef	NA	-17.5328028	146.3924694	2000	10	17	2003	2003	LaJeunesse_2004_MEPS_284_147	NA	NA	NO_Stat_2009_MEPS_386_83
C	C3	ITS2	NA	DGGE	same_as_AF499789	Cnidaria	Anthozoa	Scleractinia	Pectiniidae	Echinophyllia	echinata	Echinophyllia echinata	in hospite	Indian	Tanzania	Western Indian	Zanzibar	Banda Kuu	-5.425601	39.175998	2000	3	12	2007	2007	LaJeunesse_2010_J_Biogeography_37_785	NA	NA	NO_Stat_2009_MEPS_386_83
C	C3aa	ITS2	NA	DGGE	GU111880	Cnidaria	Anthozoa	Scleractinia	Pectiniidae	Echinophyllia	echinata	Echinophyllia echinata	in hospite	Indian	Tanzania	Western Indian	Zanzibar	Banda Kuu	-5.425601	39.175998	2000	3	12	2007	2007	LaJeunesse_2010_J_Biogeography_37_785	NA	NA	NA
C	C3h	ITS2	NA	DGGE	same_as_AY239365	Cnidaria	Anthozoa	Scleractinia	Pectiniidae	Echinophyllia	echinata	Echinophyllia echinata	in hospite	Pacific	Australia	Great Barrier Reef	Feather Reef	NA	-17.5328028	146.3924694	2000	10	17	2003	2003	LaJeunesse_2004_MEPS_284_147	NA	NA	NA
C	C3u	ITS2	NA	DGGE	same_as_GU111879	Cnidaria	Anthozoa	Scleractinia	Pectiniidae	Echinophyllia	echinata	Echinophyllia echinata	in hospite	Indian	Tanzania	Western Indian	Zanzibar	Banda Kuu	-5.425601	39.175998	2000	3	12	2007	2007	LaJeunesse_2010_J_Biogeography_37_785	NA	NA	NA
C	C1	ITS2	NA	DGGE	same_as_AF333515	Cnidaria	Anthozoa	Scleractinia	Pectiniidae	Echinophyllia	echinoporoides	Echinophyllia echinoporoides	in hospite	Pacific	Australia	Great Barrier Reef	Rib Reef	NA	-18.4818972	146.8737056	1500	10	17	2003	2003	LaJeunesse_2004_MEPS_284_147	NA	same_as_Symbiodinium goreaui	NO_Thornhill_2007_Mol_Ecol_16_5326
C	C3	ITS2	NA	DGGE	same_as_AF499789	Cnidaria	Anthozoa	Scleractinia	Pectiniidae	Echinophyllia	orpheensis	Echinophyllia orpheensis	in hospite	Pacific	Australia	Great Barrier Reef	Feather Reef	NA	-17.5328028	146.3924694	2000	10	17	2003	2003	LaJeunesse_2004_MEPS_284_147	NA	NA	NO_Stat_2009_MEPS_386_83
C	C3h	ITS2	NA	DGGE	same_as_AY239365	Cnidaria	Anthozoa	Scleractinia	Pectiniidae	Echinophyllia	orpheensis	Echinophyllia orpheensis	in hospite	Pacific	Australia	Great Barrier Reef	Feather Reef	NA	-17.5328028	146.3924694	2000	10	17	2003	2003	LaJeunesse_2004_MEPS_284_147	NA	NA	NA
C	C21	ITS2	NA	DGGE	same_as_AY239372	Cnidaria	Anthozoa	Scleractinia	Pectiniidae	Echinophyllia	sp.	Echinophyllia sp.	in hospite	Pacific	Japan	Okinawa	Zamami Island	NA	26.2334528	127.3092069	3500	1	10	2002	2002	LaJeunesse_2004_MEPS_284_147	same_as_C3k_C3d_C21.C3d	NA	NO_Stat_2009_MEPS_386_83
C	C21a	ITS2	NA	DGGE	same_as_AY589744	Cnidaria	Anthozoa	Scleractinia	Pectiniidae	Echinophyllia	sp.	Echinophyllia sp.	in hospite	Pacific	Japan	Okinawa	Zamami Island	NA	26.2334528	127.3092069	3500	1	10	2002	2002	LaJeunesse_2004_MEPS_284_147	NA	NA	NA
C	C3	ITS2	NA	DGGE	same_as_AF499789	Cnidaria	Anthozoa	Scleractinia	Faviidae	Echinopora	gemmacea	Echinopora gemmacea	in hospite	Pacific	Australia	Great Barrier Reef	Curacao Island	NA	-18.6672528	146.5557028	3000	1	6	2003	2003	LaJeunesse_2004_MEPS_284_147	NA	NA	NO_Stat_2009_MEPS_386_83
C	C3	ITS2	NA	DGGE	same_as_AF499789	Cnidaria	Anthozoa	Scleractinia	Faviidae	Echinopora	gemmacea	Echinopora gemmacea	in hospite	Pacific	Australia	Great Barrier Reef	Feather Reef	NA	-17.5328028	146.3924694	2000	10	17	2003	2003	LaJeunesse_2004_MEPS_284_147	NA	NA	NO_Stat_2009_MEPS_386_83
C	C3	ITS2	NA	DGGE	same_as_AF499789	Cnidaria	Anthozoa	Scleractinia	Faviidae	Echinopora	gemmacea	Echinopora gemmacea	in hospite	Pacific	Australia	Great Barrier Reef	Feather Reef	NA	-17.5328028	146.3924694	2000	10	17	2003	2003	LaJeunesse_2004_MEPS_284_147	NA	NA	NO_Stat_2009_MEPS_386_83
C	C3	ITS2	NA	DGGE	same_as_AF499789	Cnidaria	Anthozoa	Scleractinia	Faviidae	Echinopora	gemmacea	Echinopora gemmacea	in hospite	Indian	Tanzania	Western Indian	Zanzibar	Bawe	-6.094467	39.072265	1000	2	6	2007	2007	LaJeunesse_2010_J_Biogeography_37_785	NA	NA	NO_Stat_2009_MEPS_386_83
C	C3	ITS2	NA	DGGE	same_as_AF499789	Cnidaria	Anthozoa	Scleractinia	Faviidae	Echinopora	gemmacea	Echinopora gemmacea	in hospite	Pacific	Thailand	Phuket	Andaman Sea	Phiphi Lae	7.411501	98.451796	3500	6	12	2007	2007	LaJeunesse_2010_J_Biogeography_37_785	NA	NA	NO_Stat_2009_MEPS_386_83
C	C3	ITS2	NA	DGGE	same_as_AF499789	Cnidaria	Anthozoa	Scleractinia	Faviidae	Echinopora	gemmacea	Echinopora gemmacea	in hospite	Pacific	Thailand	Phuket	Andaman Sea	Phiphi Don	7.432416	98.464195	5900	2	6	2007	2007	LaJeunesse_2010_J_Biogeography_37_785	NA	NA	NO_Stat_2009_MEPS_386_83
C	C3h	ITS2	NA	DGGE	same_as_AY239365	Cnidaria	Anthozoa	Scleractinia	Faviidae	Echinopora	gemmacea	Echinopora gemmacea	in hospite	Pacific	Australia	Great Barrier Reef	Feather Reef	NA	-17.5328028	146.3924694	2000	10	17	2003	2003	LaJeunesse_2004_MEPS_284_147	NA	NA	NA
C	C3u	ITS2	NA	DGGE	same_as_GU111879	Cnidaria	Anthozoa	Scleractinia	Faviidae	Echinopora	gemmacea	Echinopora gemmacea	in hospite	Indian	Tanzania	Western Indian	Zanzibar	Bawe	-6.094467	39.072265	1000	2	6	2007	2007	LaJeunesse_2010_J_Biogeography_37_785	NA	NA	NA
C	C3u	ITS2	NA	DGGE	same_as_GU111879	Cnidaria	Anthozoa	Scleractinia	Faviidae	Echinopora	gemmacea	Echinopora gemmacea	in hospite	Pacific	Thailand	Phuket	Andaman Sea	Phiphi Lae	7.411501	98.451796	3500	6	12	2007	2007	LaJeunesse_2010_J_Biogeography_37_785	NA	NA	NA
C	C3u	ITS2	NA	DGGE	same_as_GU111879	Cnidaria	Anthozoa	Scleractinia	Faviidae	Echinopora	gemmacea	Echinopora gemmacea	in hospite	Pacific	Thailand	Phuket	Andaman Sea	Phiphi Don	7.432416	98.464195	5900	2	6	2007	2007	LaJeunesse_2010_J_Biogeography_37_785	NA	NA	NA
D	D1	ITS2	NA	DGGE	same_as_AF334660	Cnidaria	Anthozoa	Scleractinia	Faviidae	Echinopora	gemmacea	Echinopora gemmacea	in hospite	Pacific	Thailand	Phuket	Andaman Sea	Phiphi Don	7.432416	98.464195	5900	2	6	2007	2007	LaJeunesse_2010_J_Biogeography_37_785	NA	NA	NO_Stat_2009_MEPS_386_83
D	D1a	ITS2	NA	DGGE	same_as_AF499802	Cnidaria	Anthozoa	Scleractinia	Faviidae	Echinopora	gemmacea	Echinopora gemmacea	in hospite	Pacific	Thailand	Phuket	Andaman Sea	Phiphi Don	7.432416	98.464195	5900	2	6	2007	2007	LaJeunesse_2010_J_Biogeography_37_785	same_as_D1b_D5	NA	NO_Thornhill_2007_Mol_Ecol_16_5326
C	C3	ITS2	NA	DGGE	same_as_AF499789	Cnidaria	Anthozoa	Scleractinia	Faviidae	Echinopora	hirsutissima	Echinopora hirsutissima	in hospite	Pacific	Australia	Great Barrier Reef	Curacao Island	NA	-18.6672528	146.5557028	3000	1	6	2003	2003	LaJeunesse_2004_MEPS_284_147	NA	NA	NO_Stat_2009_MEPS_386_83
C	C3	ITS2	NA	DGGE	same_as_AF499789	Cnidaria	Anthozoa	Scleractinia	Faviidae	Echinopora	hirsutissima	Echinopora hirsutissima	in hospite	Indian	Tanzania	Western Indian	Zanzibar	Changuu	-6.070491	39.100244	1000	2	6	2007	2007	LaJeunesse_2010_J_Biogeography_37_785	NA	NA	NO_Stat_2009_MEPS_386_83
C	C3h	ITS2	NA	DGGE	same_as_AY239365	Cnidaria	Anthozoa	Scleractinia	Faviidae	Echinopora	hirsutissima	Echinopora hirsutissima	in hospite	Pacific	Australia	Great Barrier Reef	Curacao Island	NA	-18.6672528	146.5557028	3000	1	6	2003	2003	LaJeunesse_2004_MEPS_284_147	NA	NA	NA
C	C3u	ITS2	NA	DGGE	same_as_GU111879	Cnidaria	Anthozoa	Scleractinia	Faviidae	Echinopora	hirsutissima	Echinopora hirsutissima	in hospite	Indian	Tanzania	Western Indian	Zanzibar	Changuu	-6.070491	39.100244	1000	2	6	2007	2007	LaJeunesse_2010_J_Biogeography_37_785	NA	NA	NA
C	C40	ITS2	NA	DGGE	same_as_AY258485	Cnidaria	Anthozoa	Scleractinia	Faviidae	Echinopora	hirsutissima	Echinopora hirsutissima	in hospite	Pacific	Australia	Great Barrier Reef	Feather Reef	NA	-17.5328028	146.3924694	2000	1	8	2003	2003	LaJeunesse_2004_MEPS_284_147	NA	NA	NA
D	D1	ITS2	NA	DGGE	same_as_AF334660	Cnidaria	Anthozoa	Scleractinia	Faviidae	Echinopora	hirsutissima	Echinopora hirsutissima	in hospite	Pacific	Australia	Great Barrier Reef	Heron Island	NA	-23.4441278	151.9160528	5000	3	3	2002	2002	LaJeunesse_2003_Limnol_Oceanograph_48_2046	NA	NA	NO_Stat_2009_MEPS_386_83
D	D1a	ITS2	NA	DGGE	same_as_AF499802	Cnidaria	Anthozoa	Scleractinia	Faviidae	Echinopora	hirsutissima	Echinopora hirsutissima	in hospite	Pacific	Australia	Great Barrier Reef	Heron Island	NA	-23.4441278	151.9160528	5000	3	3	2002	2002	LaJeunesse_2003_Limnol_Oceanograph_48_2046	same_as_D1b_D5	NA	NO_Thornhill_2007_Mol_Ecol_16_5326
C	C3	ITS2	NA	DGGE	same_as_AF499789	Cnidaria	Anthozoa	Scleractinia	Faviidae	Echinopora	horrida	Echinopora horrida	in hospite	Pacific	Thailand	Phuket	Andaman Sea	Cape Panwa	7.481125	98.244201	1000	0	5	2007	2007	LaJeunesse_2010_J_Biogeography_37_785	NA	NA	NO_Stat_2009_MEPS_386_83
C	C3u	ITS2	NA	DGGE	same_as_GU111879	Cnidaria	Anthozoa	Scleractinia	Faviidae	Echinopora	horrida	Echinopora horrida	in hospite	Pacific	Thailand	Phuket	Andaman Sea	Cape Panwa	7.481125	98.244201	1000	0	5	2007	2007	LaJeunesse_2010_J_Biogeography_37_785	NA	NA	NA
C	C40	ITS2	NA	DGGE	same_as_AY258485	Cnidaria	Anthozoa	Scleractinia	Faviidae	Echinopora	horrida	Echinopora horrida	in hospite	Pacific	Australia	Great Barrier Reef	Rib Reef	NA	-18.4818972	146.8737056	1500	10	17	2003	2003	LaJeunesse_2004_MEPS_284_147	NA	NA	NA
C	C40a	ITS2	NA	DGGE	same_as_AY589747	Cnidaria	Anthozoa	Scleractinia	Faviidae	Echinopora	horrida	Echinopora horrida	in hospite	Pacific	Australia	Great Barrier Reef	Rib Reef	NA	-18.4818972	146.8737056	1500	10	17	2003	2003	LaJeunesse_2004_MEPS_284_147	NA	NA	NA
C	C1	ITS2	NA	DGGE	same_as_AF333515	Cnidaria	Anthozoa	Scleractinia	Faviidae	Echinopora	lamellosa	Echinopora lamellosa	in hospite	Pacific	Japan	Okinawa	Zamami Island	NA	26.2334528	127.3092069	3500	1	10	2002	2002	LaJeunesse_2004_MEPS_284_147	NA	same_as_Symbiodinium goreaui	NO_Thornhill_2007_Mol_Ecol_16_5326
C	C21	ITS2	NA	DGGE	AY239372	Cnidaria	Anthozoa	Scleractinia	Faviidae	Echinopora	lamellosa	Echinopora lamellosa	in hospite	Pacific	Australia	Great Barrier Reef	Heron Island	NA	-23.4441278	151.9160528	5000	10	10	2002	2002	LaJeunesse_2003_Limnol_Oceanograph_48_2046	same_as_C3k_C3d_C21.C3d	NA	NO_Stat_2009_MEPS_386_83
C	C21	ITS2	NA	DGGE	same_as_AY239372	Cnidaria	Anthozoa	Scleractinia	Faviidae	Echinopora	lamellosa	Echinopora lamellosa	in hospite	Indian	Australia	Western Australia	Ningaloo	NA	-23.097835	113.624526	50000	0	7	2005	2005	Silverstein_2011_MEPS_422_63	same_as_C3k_C3d_C21.C3d	NA	NO_Stat_2009_MEPS_386_83
C	C3	ITS2	NA	DGGE	same_as_AF499789	Cnidaria	Anthozoa	Scleractinia	Faviidae	Echinopora	lamellosa	Echinopora lamellosa	in hospite	Pacific	Australia	Great Barrier Reef	Heron Island	NA	-23.4441278	151.9160528	5000	3	3	2002	2002	LaJeunesse_2003_Limnol_Oceanograph_48_2046	NA	NA	NO_Stat_2009_MEPS_386_83
C	C3	ITS2	NA	DGGE	same_as_AF499789	Cnidaria	Anthozoa	Scleractinia	Faviidae	Echinopora	lamellosa	Echinopora lamellosa	in hospite	Pacific	Australia	Great Barrier Reef	Rib Reef	NA	-18.4818972	146.8737056	1500	1	8	2003	2003	LaJeunesse_2004_MEPS_284_147	NA	NA	NO_Stat_2009_MEPS_386_83
C	C3	ITS2	NA	DGGE	same_as_AF499789	Cnidaria	Anthozoa	Scleractinia	Faviidae	Echinopora	lamellosa	Echinopora lamellosa	in hospite	Pacific	Japan	Okinawa	Zamami Island	NA	26.2334528	127.3092069	3500	1	10	2002	2002	LaJeunesse_2004_MEPS_284_147	NA	NA	NO_Stat_2009_MEPS_386_83
C	C3	ITS2	NA	DGGE	same_as_AF499789	Cnidaria	Anthozoa	Scleractinia	Faviidae	Echinopora	lamellosa	Echinopora lamellosa	in hospite	Pacific	Thailand	Phuket	Andaman Sea	Phiphi Don	7.432416	98.464195	5900	2	6	2007	2007	LaJeunesse_2010_J_Biogeography_37_785	NA	NA	NO_Stat_2009_MEPS_386_83
C	C3	ITS2	NA	DGGE	same_as_AF499789	Cnidaria	Anthozoa	Scleractinia	Faviidae	Echinopora	lamellosa	Echinopora lamellosa	in hospite	Pacific	Thailand	Phuket	Andaman Sea	Hae	7.450068	98.230912	1500	2	6	2007	2007	LaJeunesse_2010_J_Biogeography_37_785	NA	NA	NO_Stat_2009_MEPS_386_83
C	C3	ITS2	NA	DGGE	same_as_AF499789	Cnidaria	Anthozoa	Scleractinia	Faviidae	Echinopora	lamellosa	Echinopora lamellosa	in hospite	Pacific	Thailand	Phuket	Andaman Sea	Cape Panwa	7.481125	98.244201	1000	0	5	2007	2007	LaJeunesse_2010_J_Biogeography_37_785	NA	NA	NO_Stat_2009_MEPS_386_83
C	C3	ITS2	NA	DGGE	same_as_AF499789	Cnidaria	Anthozoa	Scleractinia	Faviidae	Echinopora	lamellosa	Echinopora lamellosa	in hospite	Pacific	Thailand	Phuket	Similan Islands	Similan	8.344871	97.381451	4500	2	12	2007	2007	LaJeunesse_2010_J_Biogeography_37_785	NA	NA	NO_Stat_2009_MEPS_386_83
C	C3	ITS2	NA	DGGE	same_as_AF499789	Cnidaria	Anthozoa	Scleractinia	Faviidae	Echinopora	lamellosa	Echinopora lamellosa	in hospite	Indian	Tanzania	Western Indian	Zanzibar	Changuu	-6.070491	39.100244	1000	2	6	2007	2007	LaJeunesse_2010_J_Biogeography_37_785	NA	NA	NO_Stat_2009_MEPS_386_83
C	C3u	ITS2	NA	DGGE	same_as_GU111879	Cnidaria	Anthozoa	Scleractinia	Faviidae	Echinopora	lamellosa	Echinopora lamellosa	in hospite	Pacific	Thailand	Phuket	Andaman Sea	Phiphi Don	7.432416	98.464195	5900	2	6	2007	2007	LaJeunesse_2010_J_Biogeography_37_785	NA	NA	NA
C	C3u	ITS2	NA	DGGE	same_as_GU111879	Cnidaria	Anthozoa	Scleractinia	Faviidae	Echinopora	lamellosa	Echinopora lamellosa	in hospite	Pacific	Thailand	Phuket	Andaman Sea	Hae	7.450068	98.230912	1500	2	6	2007	2007	LaJeunesse_2010_J_Biogeography_37_785	NA	NA	NA
C	C3u	ITS2	NA	DGGE	same_as_GU111879	Cnidaria	Anthozoa	Scleractinia	Faviidae	Echinopora	lamellosa	Echinopora lamellosa	in hospite	Pacific	Thailand	Phuket	Andaman Sea	Cape Panwa	7.481125	98.244201	1000	0	5	2007	2007	LaJeunesse_2010_J_Biogeography_37_785	NA	NA	NA
C	C3u	ITS2	NA	DGGE	same_as_GU111879	Cnidaria	Anthozoa	Scleractinia	Faviidae	Echinopora	lamellosa	Echinopora lamellosa	in hospite	Pacific	Thailand	Phuket	Similan Islands	Similan	8.344871	97.381451	4500	2	12	2007	2007	LaJeunesse_2010_J_Biogeography_37_785	NA	NA	NA
C	C3u	ITS2	NA	DGGE	same_as_GU111879	Cnidaria	Anthozoa	Scleractinia	Faviidae	Echinopora	lamellosa	Echinopora lamellosa	in hospite	Indian	Tanzania	Western Indian	Zanzibar	Changuu	-6.070491	39.100244	1000	2	6	2007	2007	LaJeunesse_2010_J_Biogeography_37_785	NA	NA	NA
C	C40	ITS2	NA	DGGE	same_as_AY258485	Cnidaria	Anthozoa	Scleractinia	Faviidae	Echinopora	lamellosa	Echinopora lamellosa	in hospite	Pacific	Australia	Great Barrier Reef	Curacao Island	NA	-18.6672528	146.5557028	3000	1	6	2003	2003	LaJeunesse_2004_MEPS_284_147	NA	NA	NA
C	C40	ITS2	NA	DGGE	same_as_AY258485	Cnidaria	Anthozoa	Scleractinia	Faviidae	Echinopora	lamellosa	Echinopora lamellosa	in hospite	Pacific	Australia	Great Barrier Reef	Feather Reef	NA	-17.5328028	146.3924694	2000	1	8	2003	2003	LaJeunesse_2004_MEPS_284_147	NA	NA	NA
C	C40	ITS2	NA	DGGE	same_as_AY258485	Cnidaria	Anthozoa	Scleractinia	Faviidae	Echinopora	lamellosa	Echinopora lamellosa	in hospite	Pacific	Australia	Great Barrier Reef	Feather Reef	NA	-17.5328028	146.3924694	2000	10	17	2003	2003	LaJeunesse_2004_MEPS_284_147	NA	NA	NA
C	C40	ITS2	NA	DGGE	same_as_AY258485	Cnidaria	Anthozoa	Scleractinia	Faviidae	Echinopora	lamellosa	Echinopora lamellosa	in hospite	Indian	Australia	Western Australia	Ningaloo	NA	-23.097835	113.624526	50000	0	7	2005	2005	Silverstein_2011_MEPS_422_63	NA	NA	NA
C	C40b	ITS2	NA	DGGE	same_as_AY589748	Cnidaria	Anthozoa	Scleractinia	Faviidae	Echinopora	lamellosa	Echinopora lamellosa	in hospite	Pacific	Australia	Great Barrier Reef	Curacao Island	NA	-18.6672528	146.5557028	3000	1	6	2003	2003	LaJeunesse_2004_MEPS_284_147	NA	NA	NA
C	C3	ITS2	NA	DGGE	same_as_AF499789	Cnidaria	Anthozoa	Scleractinia	Faviidae	Echinopora	mammiformis	Echinopora mammiformis	in hospite	Pacific	Australia	Great Barrier Reef	Rib Reef	NA	-18.4818972	146.8737056	1500	1	8	2003	2003	LaJeunesse_2004_MEPS_284_147	NA	NA	NO_Stat_2009_MEPS_386_83
C	C3	ITS2	NA	DGGE	same_as_AF499789	Cnidaria	Anthozoa	Scleractinia	Faviidae	Echinopora	pacificus	Echinopora pacificus	in hospite	Pacific	Japan	Okinawa	Zamami Island	NA	26.2334528	127.3092069	3500	1	10	2002	2002	LaJeunesse_2004_MEPS_284_147	NA	NA	NO_Stat_2009_MEPS_386_83
C	C19	ITS2	NA	DGGE	same_as_AY258479	Cnidaria	Anthozoa	Scleractinia	Faviidae	Echinopora	robusta	Echinopora robusta	in hospite	Indian	Tanzania	Western Indian	Zanzibar	Bawe	-6.094467	39.072265	1000	2	6	2007	2007	LaJeunesse_2010_J_Biogeography_37_785	NA	NA	NA
C	C3	ITS2	NA	DGGE	same_as_AF499789	Cnidaria	Anthozoa	Scleractinia	Faviidae	Echinopora	robusta	Echinopora robusta	in hospite	Indian	Tanzania	Western Indian	Zanzibar	Bawe	-6.094467	39.072265	1000	2	6	2007	2007	LaJeunesse_2010_J_Biogeography_37_785	NA	NA	NO_Stat_2009_MEPS_386_83
C	C3	ITS2	NA	DGGE	same_as_AF499789	Cnidaria	Anthozoa	Scleractinia	Faviidae	Echinopora	robusta	Echinopora robusta	in hospite	Indian	Tanzania	Western Indian	Zanzibar	Banda Kuu	-5.425601	39.175998	2000	3	12	2007	2007	LaJeunesse_2010_J_Biogeography_37_785	NA	NA	NO_Stat_2009_MEPS_386_83
C	C3u	ITS2	NA	DGGE	same_as_GU111879	Cnidaria	Anthozoa	Scleractinia	Faviidae	Echinopora	robusta	Echinopora robusta	in hospite	Indian	Tanzania	Western Indian	Zanzibar	Bawe	-6.094467	39.072265	1000	2	6	2007	2007	LaJeunesse_2010_J_Biogeography_37_785	NA	NA	NA
C	C3u	ITS2	NA	DGGE	same_as_GU111879	Cnidaria	Anthozoa	Scleractinia	Faviidae	Echinopora	robusta	Echinopora robusta	in hospite	Indian	Tanzania	Western Indian	Zanzibar	Banda Kuu	-5.425601	39.175998	2000	3	12	2007	2007	LaJeunesse_2010_J_Biogeography_37_785	NA	NA	NA
C	C1	ITS2	NA	DGGE	same_as_AF333515	Cnidaria	Anthozoa	Scleractinia	Faviidae	Echinopora	sp.	Echinopora sp.	in hospite	Indian	Tanzania	Western Indian	Zanzibar	Banda Kuu	-5.425601	39.175998	2000	3	12	2007	2007	LaJeunesse_2010_J_Biogeography_37_785	NA	same_as_Symbiodinium goreaui	NO_Thornhill_2007_Mol_Ecol_16_5326
C	C3	ITS2	NA	DGGE	same_as_AF499789	Cnidaria	Anthozoa	Scleractinia	Faviidae	Echinopora	sp.	Echinopora sp.	in hospite	Indian	Tanzania	Western Indian	Zanzibar	Changuu	-6.070491	39.100244	1000	2	6	2007	2007	LaJeunesse_2010_J_Biogeography_37_785	NA	NA	NO_Stat_2009_MEPS_386_83
C	C3	ITS2	NA	DGGE	same_as_AF499789	Cnidaria	Anthozoa	Scleractinia	Faviidae	Echinopora	sp.	Echinopora sp.	in hospite	Pacific	Thailand	Phuket	Similan Islands	Similan	8.344871	97.381451	4500	2	12	2007	2007	LaJeunesse_2010_J_Biogeography_37_785	NA	NA	NO_Stat_2009_MEPS_386_83
C	C3u	ITS2	NA	DGGE	same_as_GU111879	Cnidaria	Anthozoa	Scleractinia	Faviidae	Echinopora	sp.	Echinopora sp.	in hospite	Indian	Tanzania	Western Indian	Zanzibar	Changuu	-6.070491	39.100244	1000	2	6	2007	2007	LaJeunesse_2010_J_Biogeography_37_785	NA	NA	NA
C	C3u	ITS2	NA	DGGE	same_as_GU111879	Cnidaria	Anthozoa	Scleractinia	Faviidae	Echinopora	sp.	Echinopora sp.	in hospite	Pacific	Thailand	Phuket	Similan Islands	Similan	8.344871	97.381451	4500	2	12	2007	2007	LaJeunesse_2010_J_Biogeography_37_785	NA	NA	NA
C	C89	ITS2	NA	DGGE	FJ646573	Cnidaria	Anthozoa	Scleractinia	Faviidae	Echinopora	sp.	Echinopora sp.	in hospite	Aquarium	United States	Pennsylvania	State College	Penn State aquarium	40.793395	-77.860001	1000			2001	2001	Smith_2009_J_Phycol_45_1030	NA	NA	NA
C	C3	ITS2	NA	DGGE	same_as_AF499789	Cnidaria	Anthozoa	Scleractinia	Euphyllidae	Euphyllia	ancora	Euphyllia ancora	in hospite	Pacific	Thailand	Phuket	Andaman Sea	Phiphi Lae	7.411501	98.451796	3500	6	12	2007	2007	LaJeunesse_2010_J_Biogeography_37_785	NA	NA	NO_Stat_2009_MEPS_386_83
C	C3	ITS2	NA	DGGE	same_as_AF499789	Cnidaria	Anthozoa	Scleractinia	Euphyllidae	Euphyllia	ancora	Euphyllia ancora	in hospite	Aquarium	United States	Florida	Orlando	Sea World	28.410732	-81.462772	2000			NA	NA	Smith_2009_J_Phycol_45_1030	NA	NA	NO_Stat_2009_MEPS_386_83
C	C3u	ITS2	NA	DGGE	same_as_GU111879	Cnidaria	Anthozoa	Scleractinia	Euphyllidae	Euphyllia	ancora	Euphyllia ancora	in hospite	Pacific	Thailand	Phuket	Andaman Sea	Phiphi Lae	7.411501	98.451796	3500	6	12	2007	2007	LaJeunesse_2010_J_Biogeography_37_785	NA	NA	NA
C	C3u	ITS2	NA	DGGE	same_as_GU111879	Cnidaria	Anthozoa	Scleractinia	Euphyllidae	Euphyllia	ancora	Euphyllia ancora	in hospite	Aquarium	United States	Florida	Orlando	Sea World	28.410732	-81.462772	2000			NA	NA	Smith_2009_J_Phycol_45_1030	NA	NA	NA
C	C1	ITS2	NA	DGGE	same_as_AF333515	Cnidaria	Anthozoa	Scleractinia	Caryophylliidae	Euphyllia	divisa	Euphyllia divisa	in hospite	Pacific	Australia	Great Barrier Reef	Rib Reef	NA	-18.4818972	146.8737056	1500	10	17	2003	2003	LaJeunesse_2004_MEPS_284_147	NA	same_as_Symbiodinium goreaui	NO_Thornhill_2007_Mol_Ecol_16_5326
C	C27	ITS2	NA	DGGE	same_as_AY239379	Cnidaria	Anthozoa	Scleractinia	Euphyllidae	Euphyllia	divisa	Euphyllia divisa	in hospite	Aquarium	United States	Florida	Orlando	Sea World	28.410732	-81.462772	2000			NA	NA	Smith_2009_J_Phycol_45_1030	same_as_C30 (type1)	NA	NO_Stat_2009_MEPS_386_83
C	C1	ITS2	NA	DGGE	same_as_AF333515	Cnidaria	Anthozoa	Scleractinia	Caryophylliidae	Euphyllia	glabrescens	Euphyllia glabrescens	in hospite	Pacific	Thailand	Phuket	Andaman Sea	Phiphi Lae	7.411501	98.451796	3500	6	12	2007	2007	LaJeunesse_2010_J_Biogeography_37_785	NA	same_as_Symbiodinium goreaui	NO_Thornhill_2007_Mol_Ecol_16_5326
C	C1	ITS2	NA	DGGE	same_as_AF333515	Cnidaria	Anthozoa	Scleractinia	Caryophylliidae	Euphyllia	glabrescens	Euphyllia glabrescens	in hospite	Pacific	Thailand	Phuket	Andaman Sea	Hae	7.450068	98.230912	1500	2	6	2007	2007	LaJeunesse_2010_J_Biogeography_37_785	NA	same_as_Symbiodinium goreaui	NO_Thornhill_2007_Mol_Ecol_16_5326
C	C1b	ITS2	NA	DGGE	same_as_AY239363	Cnidaria	Anthozoa	Scleractinia	Caryophylliidae	Euphyllia	glabrescens	Euphyllia glabrescens	in hospite	Pacific	Thailand	Phuket	Andaman Sea	Phiphi Lae	7.411501	98.451796	3500	6	12	2007	2007	LaJeunesse_2010_J_Biogeography_37_785	same_as_C1e_C1ca	NA	NA
C	C1b	ITS2	NA	DGGE	same_as_AY239363	Cnidaria	Anthozoa	Scleractinia	Caryophylliidae	Euphyllia	glabrescens	Euphyllia glabrescens	in hospite	Pacific	Thailand	Phuket	Andaman Sea	Hae	7.450068	98.230912	1500	2	6	2007	2007	LaJeunesse_2010_J_Biogeography_37_785	same_as_C1e_C1ca	NA	NA
D	D1	ITS2	NA	DGGE	same_as_AF334660	Cnidaria	Anthozoa	Scleractinia	Euphyllidae	Euphyllia	sp.	Euphyllia sp.	in hospite	Aquarium	United States	Pennsylvania	State College	Penn State aquarium	40.793395	-77.860001	1000			2001	2001	Smith_2009_J_Phycol_45_1030	NA	NA	NO_Stat_2009_MEPS_386_83
D	D1a	ITS2	NA	DGGE	same_as_AF499802	Cnidaria	Anthozoa	Scleractinia	Euphyllidae	Euphyllia	sp.	Euphyllia sp.	in hospite	Aquarium	United States	Pennsylvania	State College	Penn State aquarium	40.793395	-77.860001	1000			2001	2001	Smith_2009_J_Phycol_45_1030	same_as_D1b_D5	NA	NO_Thornhill_2007_Mol_Ecol_16_5326
B	B1	ITS2	NA	DGGE	same_as_AF333511	Cnidaria	Anthozoa	Scleractinia	Meandrinidae	Eusmilia	fastigiata	Eusmilia fastigiata	in hospite	Caribbean	Barbados	Eastern Caribbean	NA	NA	13.113952	-59.323522	14655	10	20	2005	2005	Finney_2010_Microb_Ecol_60_250	NA	same as Symbiodinium pulchrorum and Symbiodinium bermudense	NO_Thornhill_2007_Mol_Ecol_16_5326
B	B1	ITS2	NA	DGGE	same_as_AF333511	Cnidaria	Anthozoa	Scleractinia	Meandrinidae	Eusmilia	fastigiata	Eusmilia fastigiata	in hospite	Caribbean	Belize	Western Caribbean	South Yucatan	Carrie Bow	16.480001	-88.045999	15000	6	10	2002	2003	Finney_2010_Microb_Ecol_60_250	NA	same as Symbiodinium pulchrorum and Symbiodinium bermudense	NO_Thornhill_2007_Mol_Ecol_16_5326
B	B1	ITS2	NA	DGGE	same_as_AF333511	Cnidaria	Anthozoa	Scleractinia	Meandrinidae	Eusmilia	fastigiata	Eusmilia fastigiata	in hospite	Caribbean	Belize	Western Caribbean	South Yucatan	Carrie Bow	16.480001	-88.045999	15000	10	20	2002	2003	Finney_2010_Microb_Ecol_60_250	NA	same as Symbiodinium pulchrorum and Symbiodinium bermudense	NO_Thornhill_2007_Mol_Ecol_16_5326
B	B1	ITS2	NA	DGGE	same_as_AF333511	Cnidaria	Anthozoa	Scleractinia	Meandrinidae	Eusmilia	fastigiata	Eusmilia fastigiata	in hospite	Caribbean	Mexico	Quintana Roo	Puerto Morelos	NA	20.5	-86.52	4000	4	4	1998	1999	LaJeunesse_2002_Mar_Biol_141_387	NA	same as Symbiodinium pulchrorum and Symbiodinium bermudense	NO_Thornhill_2007_Mol_Ecol_16_5326
B	B1	ITS2	NA	DGGE	same_as_AF333511	Cnidaria	Anthozoa	Scleractinia	Meandrinidae	Eusmilia	fastigiata	Eusmilia fastigiata	in hospite	Caribbean	Mexico	Quintana Roo	Puerto Morelos	NA	20.5	-86.52	4000	12	12	1998	1999	LaJeunesse_2002_Mar_Biol_141_387	NA	same as Symbiodinium pulchrorum and Symbiodinium bermudense	NO_Thornhill_2007_Mol_Ecol_16_5326
B	B1	ITS2	NA	DGGE	same_as_AF333511	Cnidaria	Anthozoa	Scleractinia	Meandrinidae	Eusmilia	fastigiata	Eusmilia fastigiata	in hospite	Caribbean	Bahamas	Exuma Islands	Lee Stocking Island	NA	23.7672556	-76.0946417	3000	4	4	1998	1999	LaJeunesse_2002_Mar_Biol_141_387	NA	same as Symbiodinium pulchrorum and Symbiodinium bermudense	NO_Thornhill_2007_Mol_Ecol_16_5326
B	B1e	ITS2	NA	DGGE	GU907634	Cnidaria	Anthozoa	Scleractinia	Meandrinidae	Eusmilia	fastigiata	Eusmilia fastigiata	in hospite	Caribbean	Belize	Western Caribbean	South Yucatan	Carrie Bow	16.480001	-88.045999	15000	6	10	2002	2003	Finney_2010_Microb_Ecol_60_250	NA	NA	NA
C	C1	ITS2	NA	DGGE	same_as_AF333515	Cnidaria	Anthozoa	Scleractinia	Meandrinidae	Eusmilia	fastigiata	Eusmilia fastigiata	in hospite	Caribbean	Mexico	Quintana Roo	Puerto Morelos	NA	20.5	-86.52	4000	12	12	1998	1999	LaJeunesse_2002_Mar_Biol_141_387	NA	same_as_Symbiodinium goreaui	NO_Thornhill_2007_Mol_Ecol_16_5326
C	C21	ITS2	NA	DGGE	same_as_AY239372	Cnidaria	Anthozoa	Scleractinia	Faviidae	Favia	favus	Favia favus	in hospite	Pacific	Australia	Great Barrier Reef	Heron Island	NA	-23.4441278	151.9160528	5000	3	3	2002	2002	LaJeunesse_2003_Limnol_Oceanograph_48_2046	same_as_C3k_C3d_C21.C3d	NA	NO_Stat_2009_MEPS_386_83
C	C3	ITS2	NA	DGGE	same_as_AF499789	Cnidaria	Anthozoa	Scleractinia	Faviidae	Favia	favus	Favia favus	in hospite	Pacific	Thailand	Phuket	Andaman Sea	Phiphi Lae	7.411501	98.451796	3500	6	12	2007	2007	LaJeunesse_2010_J_Biogeography_37_785	NA	NA	NO_Stat_2009_MEPS_386_83
C	C3u	ITS2	NA	DGGE	same_as_GU111879	Cnidaria	Anthozoa	Scleractinia	Faviidae	Favia	favus	Favia favus	in hospite	Pacific	Thailand	Phuket	Andaman Sea	Phiphi Lae	7.411501	98.451796	3500	6	12	2007	2007	LaJeunesse_2010_J_Biogeography_37_785	NA	NA	NA
B	B1	ITS2	NA	DGGE	same_as_AF333511	Cnidaria	Anthozoa	Scleractinia	Faviidae	Favia	fragum	Favia fragum	in hospite	Caribbean	Barbados	Eastern Caribbean	NA	NA	13.113952	-59.323522	14655	1	5	2005	2005	Finney_2010_Microb_Ecol_60_250	NA	same as Symbiodinium pulchrorum and Symbiodinium bermudense	NO_Thornhill_2007_Mol_Ecol_16_5326
B	B1	ITS2	NA	DGGE	same_as_AF333511	Cnidaria	Anthozoa	Scleractinia	Faviidae	Favia	fragum	Favia fragum	in hospite	Caribbean	Barbados	Eastern Caribbean	NA	NA	13.113952	-59.323522	14655	6	10	2005	2005	Finney_2010_Microb_Ecol_60_250	NA	same as Symbiodinium pulchrorum and Symbiodinium bermudense	NO_Thornhill_2007_Mol_Ecol_16_5326
B	B1	ITS2	NA	DGGE	same_as_AF333511	Cnidaria	Anthozoa	Scleractinia	Faviidae	Favia	fragum	Favia fragum	in hospite	Caribbean	Belize	Western Caribbean	South Yucatan	Carrie Bow	16.480001	-88.045999	15000	1	5	2002	2003	Finney_2010_Microb_Ecol_60_250	NA	same as Symbiodinium pulchrorum and Symbiodinium bermudense	NO_Thornhill_2007_Mol_Ecol_16_5326
B	B1	ITS2	NA	DGGE	same_as_AF333511	Cnidaria	Anthozoa	Scleractinia	Faviidae	Favia	fragum	Favia fragum	in hospite	Caribbean	Belize	Western Caribbean	South Yucatan	Carrie Bow	16.480001	-88.045999	15000	6	10	2002	2003	Finney_2010_Microb_Ecol_60_250	NA	same as Symbiodinium pulchrorum and Symbiodinium bermudense	NO_Thornhill_2007_Mol_Ecol_16_5326
B	B1	ITS2	NA	DGGE	same_as_AF333511	Cnidaria	Anthozoa	Scleractinia	Faviidae	Favia	fragum	Favia fragum	in hospite	Caribbean	Mexico	Quintana Roo	Puerto Morelos	NA	20.5	-86.52	4000	1.5	1.5	1998	1999	LaJeunesse_2002_Mar_Biol_141_387	NA	same as Symbiodinium pulchrorum and Symbiodinium bermudense	NO_Thornhill_2007_Mol_Ecol_16_5326
B	NA	ITS	47-con	cloning	AY074986	Cnidaria	Anthozoa	Scleractinia	Faviidae	Favia	fragum	Favia fragum	in hospite	Atlantic	United Kingdom	Bermuda	NA	NA	32.3686833	-64.7897611	17500			NA	NA	Savage_2002_MEPS_244_17	NA	NA	NA
C	C1	ITS2	NA	DGGE	same_as_AF333515	Cnidaria	Anthozoa	Scleractinia	Faviidae	Favia	fragum	Favia fragum	in hospite	Caribbean	Mexico	Quintana Roo	Puerto Morelos	NA	20.5	-86.52	4000	1.5	1.5	1998	1999	LaJeunesse_2002_Mar_Biol_141_387	NA	same_as_Symbiodinium goreaui	NO_Thornhill_2007_Mol_Ecol_16_5326
C	C3	ITS2	NA	DGGE	same_as_AF499789	Cnidaria	Anthozoa	Scleractinia	Faviidae	Favia	fragum	Favia fragum	in hospite	Caribbean	Barbados	Eastern Caribbean	NA	NA	13.113952	-59.323522	14655	1	5	2005	2005	Finney_2010_Microb_Ecol_60_250	NA	NA	NO_Stat_2009_MEPS_386_83
C	C54	ITS2	NA	NA	NA	Cnidaria	Anthozoa	Scleractinia	Faviidae	Favia	fragum	Favia fragum	in hospite	Caribbean	NA	Central Caribbean	NA	NA	15	-74	1000000	12	18	NA	NA	LaJeunesse_2005_Mol_Biol_Evol_22_570	NA	NA	NA
C	C54a	ITS2	NA	NA	AY765406	Cnidaria	Anthozoa	Scleractinia	Faviidae	Favia	fragum	Favia fragum	in hospite	Caribbean	NA	Central Caribbean	NA	NA	15	-74	1000000	12	18	NA	NA	LaJeunesse_2005_Mol_Biol_Evol_22_570	NA	NA	NA
C	C81	ITS2	NA	DGGE	GU907657	Cnidaria	Anthozoa	Scleractinia	Faviidae	Favia	fragum	Favia fragum	in hospite	Caribbean	Barbados	Eastern Caribbean	NA	NA	13.113952	-59.323522	14655	10	20	2005	2005	Finney_2010_Microb_Ecol_60_250	NA	NA	NA
C	C3	ITS2	NA	DGGE	same_as_AF499789	Cnidaria	Anthozoa	Scleractinia	Faviidae	Favia	lizardensis	Favia lizardensis	in hospite	Pacific	Thailand	Phuket	Andaman Sea	Phiphi Don	7.432416	98.464195	5900	2	6	2007	2007	LaJeunesse_2010_J_Biogeography_37_785	NA	NA	NO_Stat_2009_MEPS_386_83
C	C3u	ITS2	NA	DGGE	same_as_GU111879	Cnidaria	Anthozoa	Scleractinia	Faviidae	Favia	lizardensis	Favia lizardensis	in hospite	Pacific	Thailand	Phuket	Andaman Sea	Phiphi Don	7.432416	98.464195	5900	2	6	2007	2007	LaJeunesse_2010_J_Biogeography_37_785	NA	NA	NA
C	C3	ITS2	NA	DGGE	same_as_AF499789	Cnidaria	Anthozoa	Scleractinia	Faviidae	Favia	matthaii	Favia matthaii	in hospite	Pacific	Japan	Okinawa	Zamami Island	NA	26.2334528	127.3092069	3500	1	10	2002	2002	LaJeunesse_2004_MEPS_284_147	NA	NA	NO_Stat_2009_MEPS_386_83
C	C1	ITS2	NA	DGGE	same_as_AF333515	Cnidaria	Anthozoa	Scleractinia	Faviidae	Favia	pallida	Favia pallida	in hospite	Pacific	Australia	Great Barrier Reef	Feather Reef	NA	-17.5328028	146.3924694	2000	1	8	2003	2003	LaJeunesse_2004_MEPS_284_147	NA	same_as_Symbiodinium goreaui	NO_Thornhill_2007_Mol_Ecol_16_5326
C	C3	ITS2	NA	DGGE	same_as_AF499789	Cnidaria	Anthozoa	Scleractinia	Faviidae	Favia	pallida	Favia pallida	in hospite	Pacific	Thailand	Phuket	Andaman Sea	Phiphi Don	7.432416	98.464195	5900	2	6	2007	2007	LaJeunesse_2010_J_Biogeography_37_785	NA	NA	NO_Stat_2009_MEPS_386_83
C	C3	ITS2	NA	DGGE	same_as_AF499789	Cnidaria	Anthozoa	Scleractinia	Faviidae	Favia	pallida	Favia pallida	in hospite	Pacific	Thailand	Phuket	Andaman Sea	Cape Panwa	7.481125	98.244201	1000	0	5	2007	2007	LaJeunesse_2010_J_Biogeography_37_785	NA	NA	NO_Stat_2009_MEPS_386_83
C	C3u	ITS2	NA	DGGE	same_as_GU111879	Cnidaria	Anthozoa	Scleractinia	Faviidae	Favia	pallida	Favia pallida	in hospite	Pacific	Thailand	Phuket	Andaman Sea	Phiphi Don	7.432416	98.464195	5900	2	6	2007	2007	LaJeunesse_2010_J_Biogeography_37_785	NA	NA	NA
C	C3u	ITS2	NA	DGGE	same_as_GU111879	Cnidaria	Anthozoa	Scleractinia	Faviidae	Favia	pallida	Favia pallida	in hospite	Pacific	Thailand	Phuket	Andaman Sea	Cape Panwa	7.481125	98.244201	1000	0	5	2007	2007	LaJeunesse_2010_J_Biogeography_37_785	NA	NA	NA
C	C3	ITS2	NA	DGGE	same_as_AF499789	Cnidaria	Anthozoa	Scleractinia	Faviidae	Favia	rotundata	Favia rotundata	in hospite	Pacific	Australia	Great Barrier Reef	Heron Island	NA	-23.4441278	151.9160528	5000	3	3	2002	2002	LaJeunesse_2003_Limnol_Oceanograph_48_2046	NA	NA	NO_Stat_2009_MEPS_386_83
C	C101	ITS2	NA	DGGE	same_as_GU111881	Cnidaria	Anthozoa	Scleractinia	Faviidae	Favia	sp.	Favia sp.	in hospite	Pacific	Thailand	Phuket	Similan Islands	Similan	8.344871	97.381451	4500	2	12	2007	2007	LaJeunesse_2010_J_Biogeography_37_785	NA	NA	NA
C	C3	ITS2	NA	DGGE	same_as_AF499789	Cnidaria	Anthozoa	Scleractinia	Faviidae	Favia	sp.	Favia sp.	in hospite	Pacific	Thailand	Phuket	Andaman Sea	Phiphi Lae	7.411501	98.451796	3500	6	12	2007	2007	LaJeunesse_2010_J_Biogeography_37_785	NA	NA	NO_Stat_2009_MEPS_386_83
C	C3u	ITS2	NA	DGGE	same_as_GU111879	Cnidaria	Anthozoa	Scleractinia	Faviidae	Favia	sp.	Favia sp.	in hospite	Pacific	Thailand	Phuket	Andaman Sea	Phiphi Lae	7.411501	98.451796	3500	6	12	2007	2007	LaJeunesse_2010_J_Biogeography_37_785	NA	NA	NA
D	D1	ITS2	NA	DGGE	same_as_AF174574	Cnidaria	Anthozoa	Scleractinia	Faviidae	Favia	sp.	Favia sp.	in hospite	Pacific	Thailand	Phuket	Andaman Sea	Racha	7.364345	98.221469	2000	2	5	2007	2007	LaJeunesse_2010_J_Biogeography_37_785	NA	NA	NO_Stat_2009_MEPS_386_83
D	D1a	ITS2	NA	DGGE	same_as_AF499802	Cnidaria	Anthozoa	Scleractinia	Faviidae	Favia	sp.	Favia sp.	in hospite	Pacific	Thailand	Phuket	Andaman Sea	Racha	7.364345	98.221469	2000	2	5	2007	2007	LaJeunesse_2010_J_Biogeography_37_785	same_as_D1b_D5	NA	NO_Thornhill_2007_Mol_Ecol_16_5326
C	C1	ITS2	NA	DGGE	same_as_AF333515	Cnidaria	Anthozoa	Scleractinia	Faviidae	Favia	speciosa	Favia speciosa	in hospite	Pacific	Australia	Great Barrier Reef	Curacao Island	NA	-18.6672528	146.5557028	3000	1	6	2003	2003	LaJeunesse_2004_MEPS_284_147	NA	same_as_Symbiodinium goreaui	NO_Thornhill_2007_Mol_Ecol_16_5326
C	C3	ITS2	NA	DGGE	same_as_AF499789	Cnidaria	Anthozoa	Scleractinia	Faviidae	Favia	speciosa	Favia speciosa	in hospite	Pacific	Thailand	Phuket	Andaman Sea	Phiphi Don	7.432416	98.464195	5900	2	6	2007	2007	LaJeunesse_2010_J_Biogeography_37_785	NA	NA	NO_Stat_2009_MEPS_386_83
C	C3	ITS2	NA	DGGE	same_as_AF499789	Cnidaria	Anthozoa	Scleractinia	Faviidae	Favia	speciosa	Favia speciosa	in hospite	Pacific	Thailand	Phuket	Andaman Sea	Cape Panwa	7.481125	98.244201	1000	0	5	2007	2007	LaJeunesse_2010_J_Biogeography_37_785	NA	NA	NO_Stat_2009_MEPS_386_83
C	C3u	ITS2	NA	DGGE	same_as_GU111879	Cnidaria	Anthozoa	Scleractinia	Faviidae	Favia	speciosa	Favia speciosa	in hospite	Pacific	Thailand	Phuket	Andaman Sea	Phiphi Don	7.432416	98.464195	5900	2	6	2007	2007	LaJeunesse_2010_J_Biogeography_37_785	NA	NA	NA
C	C3u	ITS2	NA	DGGE	same_as_GU111879	Cnidaria	Anthozoa	Scleractinia	Faviidae	Favia	speciosa	Favia speciosa	in hospite	Pacific	Thailand	Phuket	Andaman Sea	Cape Panwa	7.481125	98.244201	1000	0	5	2007	2007	LaJeunesse_2010_J_Biogeography_37_785	NA	NA	NA
C	C101	ITS2	NA	DGGE	same_as_GU111881	Cnidaria	Anthozoa	Scleractinia	Faviidae	Favia	stelligera	Favia stelligera	in hospite	Pacific	Thailand	Phuket	Andaman Sea	Phiphi Don	7.432416	98.464195	5900	2	6	2007	2007	LaJeunesse_2010_J_Biogeography_37_785	NA	NA	NA
C	C101	ITS2	NA	DGGE	same_as_GU111881	Cnidaria	Anthozoa	Scleractinia	Faviidae	Favia	stelligera	Favia stelligera	in hospite	Pacific	Thailand	Phuket	Similan Islands	Similan	8.344871	97.381451	4500	2	12	2007	2007	LaJeunesse_2010_J_Biogeography_37_785	NA	NA	NA
C	C3	ITS2	NA	DGGE	same_as_AF499789	Cnidaria	Anthozoa	Scleractinia	Faviidae	Favia	stelligera	Favia stelligera	in hospite	Pacific	Australia	Great Barrier Reef	Heron Island	NA	-23.4441278	151.9160528	5000	3	3	2002	2002	LaJeunesse_2003_Limnol_Oceanograph_48_2046	NA	NA	NO_Stat_2009_MEPS_386_83
C	C3	ITS2	NA	DGGE	same_as_AF499789	Cnidaria	Anthozoa	Scleractinia	Faviidae	Favia	stelligera	Favia stelligera	in hospite	Pacific	Australia	Great Barrier Reef	Feather Reef	NA	-17.5328028	146.3924694	2000	1	8	2003	2003	LaJeunesse_2004_MEPS_284_147	NA	NA	NO_Stat_2009_MEPS_386_83
C	C3	ITS2	NA	DGGE	same_as_AF499789	Cnidaria	Anthozoa	Scleractinia	Faviidae	Favia	stelligera	Favia stelligera	in hospite	Pacific	Japan	Okinawa	Zamami Island	NA	26.2334528	127.3092069	3500	1	10	2002	2002	LaJeunesse_2004_MEPS_284_147	NA	NA	NO_Stat_2009_MEPS_386_83
C	C3	ITS2	NA	DGGE	same_as_AF499789	Cnidaria	Anthozoa	Scleractinia	Faviidae	Favia	stelligera	Favia stelligera	in hospite	Pacific	Thailand	Phuket	Andaman Sea	Racha	7.364345	98.221469	2000	2	5	2007	2007	LaJeunesse_2010_J_Biogeography_37_785	NA	NA	NO_Stat_2009_MEPS_386_83
C	C3z	ITS2	NA	DGGE	same_as_GU111884	Cnidaria	Anthozoa	Scleractinia	Faviidae	Favia	stelligera	Favia stelligera	in hospite	Pacific	Thailand	Phuket	Andaman Sea	Racha	7.364345	98.221469	2000	2	5	2007	2007	LaJeunesse_2010_J_Biogeography_37_785	NA	NA	NA
C	C1	ITS2	NA	DGGE	same_as_AF333515	Cnidaria	Anthozoa	Scleractinia	Faviidae	Favites	abdita	Favites abdita	in hospite	Indian	Australia	Western Australia	Abrolhos Islands	NA	-28.695921	113.647341	50000	0	7	2005	2005	Silverstein_2011_MEPS_422_63	NA	same_as_Symbiodinium goreaui	NO_Thornhill_2007_Mol_Ecol_16_5326
C	C101	ITS2	NA	DGGE	GU111881	Cnidaria	Anthozoa	Scleractinia	Faviidae	Favites	abdita	Favites abdita	in hospite	Pacific	Thailand	Phuket	Andaman Sea	Cape Panwa	7.481125	98.244201	1000	0	5	2007	2007	LaJeunesse_2010_J_Biogeography_37_785	NA	NA	NA
C	C101	ITS2	NA	DGGE	same_as_GU111881	Cnidaria	Anthozoa	Scleractinia	Faviidae	Favites	abdita	Favites abdita	in hospite	Pacific	Thailand	Phuket	Andaman Sea	Phiphi Lae	7.411501	98.451796	3500	6	12	2007	2007	LaJeunesse_2010_J_Biogeography_37_785	NA	NA	NA
C	C129	ITS2	NA	DGGE	HQ385805	Cnidaria	Anthozoa	Scleractinia	Faviidae	Favites	abdita	Favites abdita	in hospite	Indian	Australia	Western Australia	Abrolhos Islands	NA	-28.695921	113.647341	50000	0	7	2005	2005	Silverstein_2011_MEPS_422_63	NA	NA	NA
C	C21	ITS2	Clsu1	DGGE	same_as_AY239372	Cnidaria	Anthozoa	Scleractinia	Faviidae	Favites	abdita	Favites abdita	in hospite	Pacific	Australia	Great Barrier Reef	One Tree Island	Site J	-23.497859	152.060235	200	0	4	2001	2001	Stat_2008_Coral_Reefs_27_763	same_as_C3k_C3d_C21.C3d	NA	NO_Stat_2009_MEPS_386_83
C	C21	ITS2	Clsu1	DGGE	same_as_AY239372	Cnidaria	Anthozoa	Scleractinia	Faviidae	Favites	abdita	Favites abdita	in hospite	Pacific	Australia	Great Barrier Reef	Heron Island	Site A	-23.444703	151.914355	200	0	0	2001	2001	Stat_2008_Coral_Reefs_27_763	same_as_C3k_C3d_C21.C3d	NA	NO_Stat_2009_MEPS_386_83
C	C21	ITS2	NA	DGGE	same_as_AY239372	Cnidaria	Anthozoa	Scleractinia	Faviidae	Favites	abdita	Favites abdita	in hospite	Pacific	Australia	Great Barrier Reef	One Tree Island	Site J	-23.497859	152.060235	200	0	4	2001	2001	Stat_2008_Coral_Reefs_27_763	same_as_C3k_C3d_C21.C3d	NA	NO_Stat_2009_MEPS_386_83
C	C21	ITS2	NA	DGGE	same_as_AY239372	Cnidaria	Anthozoa	Scleractinia	Faviidae	Favites	abdita	Favites abdita	in hospite	Pacific	Australia	Great Barrier Reef	One Tree Island	Site J	-23.497859	152.060235	200	0	4	2001	2001	Stat_2008_Coral_Reefs_27_763	same_as_C3k_C3d_C21.C3d	NA	NO_Stat_2009_MEPS_386_83
C	C21	ITS2	NA	DGGE	same_as_AY239372	Cnidaria	Anthozoa	Scleractinia	Faviidae	Favites	abdita	Favites abdita	in hospite	Pacific	Australia	Great Barrier Reef	Heron Island	Site A	-23.444703	151.914355	200	0	2	2001	2001	Stat_2008_Coral_Reefs_27_763	same_as_C3k_C3d_C21.C3d	NA	NO_Stat_2009_MEPS_386_83
C	C3	ITS2	Clsu3	DGGE	same_as_AF499789	Cnidaria	Anthozoa	Scleractinia	Faviidae	Favites	abdita	Favites abdita	in hospite	Pacific	Australia	Great Barrier Reef	One Tree Island	Site J	-23.497859	152.060235	200	0	4	2001	2001	Stat_2008_Coral_Reefs_27_763	NA	NA	NO_Stat_2009_MEPS_386_83
C	C3	ITS2	Clsu3	DGGE	same_as_AF499789	Cnidaria	Anthozoa	Scleractinia	Faviidae	Favites	abdita	Favites abdita	in hospite	Pacific	Australia	Great Barrier Reef	One Tree Island	Site G	-23.492868	152.072764	200	0	4	2001	2001	Stat_2008_Coral_Reefs_27_763	NA	NA	NO_Stat_2009_MEPS_386_83
C	C3	ITS2	Clsu3	DGGE	same_as_AF499789	Cnidaria	Anthozoa	Scleractinia	Faviidae	Favites	abdita	Favites abdita	in hospite	Pacific	Australia	Great Barrier Reef	One Tree Island	Site F	-23.490371	152.075065	200	0	4	2001	2001	Stat_2008_Coral_Reefs_27_763	NA	NA	NO_Stat_2009_MEPS_386_83
C	C3	ITS2	Clsu3	DGGE	same_as_AF499789	Cnidaria	Anthozoa	Scleractinia	Faviidae	Favites	abdita	Favites abdita	in hospite	Pacific	Australia	Great Barrier Reef	One Tree Island	Site I	-23.485794	152.066226	200	12	15	2001	2001	Stat_2008_Coral_Reefs_27_763	NA	NA	NO_Stat_2009_MEPS_386_83
C	C3	ITS2	Clsu3	DGGE	same_as_AF499789	Cnidaria	Anthozoa	Scleractinia	Faviidae	Favites	abdita	Favites abdita	in hospite	Pacific	Australia	Great Barrier Reef	Heron Island	Site D	-23.470744	151.940645	200	12	15	2001	2001	Stat_2008_Coral_Reefs_27_763	NA	NA	NO_Stat_2009_MEPS_386_83
C	C3	ITS2	Clsu3	DGGE	same_as_AF499789	Cnidaria	Anthozoa	Scleractinia	Faviidae	Favites	abdita	Favites abdita	in hospite	Pacific	Australia	Great Barrier Reef	Heron Island	Site A	-23.444703	151.914355	200	0	0	2001	2001	Stat_2008_Coral_Reefs_27_763	NA	NA	NO_Stat_2009_MEPS_386_83
C	C3	ITS2	Clsu3	DGGE	same_as_AF499789	Cnidaria	Anthozoa	Scleractinia	Faviidae	Favites	abdita	Favites abdita	in hospite	Pacific	Australia	Great Barrier Reef	Heron Island	Site C	-23.433464	151.944804	200	12	15	2001	2001	Stat_2008_Coral_Reefs_27_763	NA	NA	NO_Stat_2009_MEPS_386_83
C	C3	ITS2	NA	DGGE	same_as_AF499789	Cnidaria	Anthozoa	Scleractinia	Faviidae	Favites	abdita	Favites abdita	in hospite	Pacific	Australia	Great Barrier Reef	Heron Island	NA	-23.4441278	151.9160528	5000	3	3	2002	2002	LaJeunesse_2003_Limnol_Oceanograph_48_2046	NA	NA	NO_Stat_2009_MEPS_386_83
C	C3	ITS2	NA	DGGE	same_as_AF499789	Cnidaria	Anthozoa	Scleractinia	Faviidae	Favites	abdita	Favites abdita	in hospite	Pacific	Australia	Great Barrier Reef	Heron Island	NA	-23.4441278	151.9160528	5000	10	10	2002	2002	LaJeunesse_2003_Limnol_Oceanograph_48_2046	NA	NA	NO_Stat_2009_MEPS_386_83
C	C3	ITS2	NA	DGGE	same_as_AF499789	Cnidaria	Anthozoa	Scleractinia	Faviidae	Favites	abdita	Favites abdita	in hospite	Pacific	Australia	Great Barrier Reef	Feather Reef	NA	-17.5328028	146.3924694	2000	1	8	2003	2003	LaJeunesse_2004_MEPS_284_147	NA	NA	NO_Stat_2009_MEPS_386_83
C	C3	ITS2	NA	DGGE	same_as_AF499789	Cnidaria	Anthozoa	Scleractinia	Faviidae	Favites	abdita	Favites abdita	in hospite	Indian	Tanzania	Western Indian	Zanzibar	Banda Kuu	-5.425601	39.175998	2000	3	12	2007	2007	LaJeunesse_2010_J_Biogeography_37_785	NA	NA	NO_Stat_2009_MEPS_386_83
C	C3	ITS2	NA	DGGE	same_as_AF499789	Cnidaria	Anthozoa	Scleractinia	Faviidae	Favites	abdita	Favites abdita	in hospite	Pacific	Thailand	Phuket	Andaman Sea	Racha	7.364345	98.221469	2000	2	5	2007	2007	LaJeunesse_2010_J_Biogeography_37_785	NA	NA	NO_Stat_2009_MEPS_386_83
C	C3	ITS2	NA	DGGE	same_as_AF499789	Cnidaria	Anthozoa	Scleractinia	Faviidae	Favites	abdita	Favites abdita	in hospite	Pacific	Thailand	Phuket	Andaman Sea	Phiphi Lae	7.411501	98.451796	3500	6	12	2007	2007	LaJeunesse_2010_J_Biogeography_37_785	NA	NA	NO_Stat_2009_MEPS_386_83
C	C3	ITS2	NA	DGGE	same_as_AF499789	Cnidaria	Anthozoa	Scleractinia	Faviidae	Favites	abdita	Favites abdita	in hospite	Pacific	Thailand	Phuket	Andaman Sea	Phiphi Don	7.432416	98.464195	5900	2	6	2007	2007	LaJeunesse_2010_J_Biogeography_37_785	NA	NA	NO_Stat_2009_MEPS_386_83
C	C3	ITS2	NA	DGGE	same_as_AF499789	Cnidaria	Anthozoa	Scleractinia	Faviidae	Favites	abdita	Favites abdita	in hospite	Pacific	Thailand	Phuket	Andaman Sea	Cape Panwa	7.481125	98.244201	1000	0	5	2007	2007	LaJeunesse_2010_J_Biogeography_37_785	NA	NA	NO_Stat_2009_MEPS_386_83
C	C3	ITS2	NA	DGGE	same_as_AF499789	Cnidaria	Anthozoa	Scleractinia	Faviidae	Favites	abdita	Favites abdita	in hospite	Pacific	Thailand	Phuket	Similan Islands	Similan	8.344871	97.381451	4500	2	12	2007	2007	LaJeunesse_2010_J_Biogeography_37_785	NA	NA	NO_Stat_2009_MEPS_386_83
C	C3	ITS2	NA	DGGE	same_as_AF499789	Cnidaria	Anthozoa	Scleractinia	Faviidae	Favites	abdita	Favites abdita	in hospite	Pacific	Australia	Great Barrier Reef	One Tree Island	Site J	-23.497859	152.060235	200	0	4	2001	2001	Stat_2008_Coral_Reefs_27_763	NA	NA	NO_Stat_2009_MEPS_386_83
C	C3	ITS2	NA	DGGE	same_as_AF499789	Cnidaria	Anthozoa	Scleractinia	Faviidae	Favites	abdita	Favites abdita	in hospite	Pacific	Australia	Great Barrier Reef	One Tree Island	Site G	-23.492868	152.072764	200	0	4	2001	2001	Stat_2008_Coral_Reefs_27_763	NA	NA	NO_Stat_2009_MEPS_386_83
C	C3	ITS2	NA	DGGE	same_as_AF499789	Cnidaria	Anthozoa	Scleractinia	Faviidae	Favites	abdita	Favites abdita	in hospite	Pacific	Australia	Great Barrier Reef	One Tree Island	Site G	-23.492868	152.072764	200	0	4	2001	2001	Stat_2008_Coral_Reefs_27_763	NA	NA	NO_Stat_2009_MEPS_386_83
C	C3	ITS2	NA	DGGE	same_as_AF499789	Cnidaria	Anthozoa	Scleractinia	Faviidae	Favites	abdita	Favites abdita	in hospite	Pacific	Australia	Great Barrier Reef	One Tree Island	Site F	-23.490371	152.075065	200	0	4	2001	2001	Stat_2008_Coral_Reefs_27_763	NA	NA	NO_Stat_2009_MEPS_386_83
C	C3	ITS2	NA	DGGE	same_as_AF499789	Cnidaria	Anthozoa	Scleractinia	Faviidae	Favites	abdita	Favites abdita	in hospite	Pacific	Australia	Great Barrier Reef	One Tree Island	Site F	-23.490371	152.075065	200	0	4	2001	2001	Stat_2008_Coral_Reefs_27_763	NA	NA	NO_Stat_2009_MEPS_386_83
C	C3	ITS2	NA	DGGE	same_as_AF499789	Cnidaria	Anthozoa	Scleractinia	Faviidae	Favites	abdita	Favites abdita	in hospite	Pacific	Australia	Great Barrier Reef	One Tree Island	Site I	-23.485794	152.066226	200	12	15	2001	2001	Stat_2008_Coral_Reefs_27_763	NA	NA	NO_Stat_2009_MEPS_386_83
C	C3	ITS2	NA	DGGE	same_as_AF499789	Cnidaria	Anthozoa	Scleractinia	Faviidae	Favites	abdita	Favites abdita	in hospite	Pacific	Australia	Great Barrier Reef	One Tree Island	Site I	-23.485794	152.066226	200	12	15	2001	2001	Stat_2008_Coral_Reefs_27_763	NA	NA	NO_Stat_2009_MEPS_386_83
C	C3	ITS2	NA	DGGE	same_as_AF499789	Cnidaria	Anthozoa	Scleractinia	Faviidae	Favites	abdita	Favites abdita	in hospite	Pacific	Australia	Great Barrier Reef	One Tree Island	Site I	-23.485794	152.066226	200	12	15	2001	2001	Stat_2008_Coral_Reefs_27_763	NA	NA	NO_Stat_2009_MEPS_386_83
C	C3	ITS2	NA	DGGE	same_as_AF499789	Cnidaria	Anthozoa	Scleractinia	Faviidae	Favites	abdita	Favites abdita	in hospite	Pacific	Australia	Great Barrier Reef	Heron Island	Site D	-23.470744	151.940645	200	12	15	2001	2001	Stat_2008_Coral_Reefs_27_763	NA	NA	NO_Stat_2009_MEPS_386_83
C	C3	ITS2	NA	DGGE	same_as_AF499789	Cnidaria	Anthozoa	Scleractinia	Faviidae	Favites	abdita	Favites abdita	in hospite	Pacific	Australia	Great Barrier Reef	Heron Island	Site D	-23.470744	151.940645	200	12	15	2001	2001	Stat_2008_Coral_Reefs_27_763	NA	NA	NO_Stat_2009_MEPS_386_83
C	C3	ITS2	NA	DGGE	same_as_AF499789	Cnidaria	Anthozoa	Scleractinia	Faviidae	Favites	abdita	Favites abdita	in hospite	Pacific	Australia	Great Barrier Reef	Heron Island	Site D	-23.470744	151.940645	200	12	15	2001	2001	Stat_2008_Coral_Reefs_27_763	NA	NA	NO_Stat_2009_MEPS_386_83
C	C3	ITS2	NA	DGGE	same_as_AF499789	Cnidaria	Anthozoa	Scleractinia	Faviidae	Favites	abdita	Favites abdita	in hospite	Pacific	Australia	Great Barrier Reef	Heron Island	Site D	-23.470744	151.940645	200	12	15	2001	2001	Stat_2008_Coral_Reefs_27_763	NA	NA	NO_Stat_2009_MEPS_386_83
C	C3	ITS2	NA	DGGE	same_as_AF499789	Cnidaria	Anthozoa	Scleractinia	Faviidae	Favites	abdita	Favites abdita	in hospite	Pacific	Australia	Great Barrier Reef	Heron Island	Site A	-23.444703	151.914355	200	0	2	2001	2001	Stat_2008_Coral_Reefs_27_763	NA	NA	NO_Stat_2009_MEPS_386_83
C	C3	ITS2	NA	DGGE	same_as_AF499789	Cnidaria	Anthozoa	Scleractinia	Faviidae	Favites	abdita	Favites abdita	in hospite	Pacific	Australia	Great Barrier Reef	Heron Island	Site A	-23.444703	151.914355	200	0	2	2001	2001	Stat_2008_Coral_Reefs_27_763	NA	NA	NO_Stat_2009_MEPS_386_83
C	C3	ITS2	NA	DGGE	same_as_AF499789	Cnidaria	Anthozoa	Scleractinia	Faviidae	Favites	abdita	Favites abdita	in hospite	Pacific	Australia	Great Barrier Reef	Heron Island	Site A	-23.444703	151.914355	200	0	2	2001	2001	Stat_2008_Coral_Reefs_27_763	NA	NA	NO_Stat_2009_MEPS_386_83
C	C3	ITS2	NA	DGGE	same_as_AF499789	Cnidaria	Anthozoa	Scleractinia	Faviidae	Favites	abdita	Favites abdita	in hospite	Pacific	Australia	Great Barrier Reef	Heron Island	Site A	-23.444703	151.914355	200	0	2	2001	2001	Stat_2008_Coral_Reefs_27_763	NA	NA	NO_Stat_2009_MEPS_386_83
C	C3	ITS2	NA	DGGE	same_as_AF499789	Cnidaria	Anthozoa	Scleractinia	Faviidae	Favites	abdita	Favites abdita	in hospite	Pacific	Australia	Great Barrier Reef	Heron Island	Site C	-23.433464	151.944804	200	12	15	2001	2001	Stat_2008_Coral_Reefs_27_763	NA	NA	NO_Stat_2009_MEPS_386_83
C	C3h	ITS2	NA	DGGE	same_as_AY239365	Cnidaria	Anthozoa	Scleractinia	Faviidae	Favites	abdita	Favites abdita	in hospite	Pacific	Australia	Great Barrier Reef	Feather Reef	NA	-17.5328028	146.3924694	2000	1	8	2003	2003	LaJeunesse_2004_MEPS_284_147	NA	NA	NA
C	C3u	ITS2	NA	DGGE	GU111879	Cnidaria	Anthozoa	Scleractinia	Faviidae	Favites	abdita	Favites abdita	in hospite	Pacific	Thailand	Phuket	Andaman Sea	Cape Panwa	7.481125	98.244201	1000	0	5	2007	2007	LaJeunesse_2010_J_Biogeography_37_785	NA	NA	NA
C	C3u	ITS2	NA	DGGE	same_as_GU111879	Cnidaria	Anthozoa	Scleractinia	Faviidae	Favites	abdita	Favites abdita	in hospite	Pacific	Thailand	Phuket	Andaman Sea	Phiphi Lae	7.411501	98.451796	3500	6	12	2007	2007	LaJeunesse_2010_J_Biogeography_37_785	NA	NA	NA
C	C3u	ITS2	NA	DGGE	same_as_GU111879	Cnidaria	Anthozoa	Scleractinia	Faviidae	Favites	abdita	Favites abdita	in hospite	Pacific	Thailand	Phuket	Andaman Sea	Phiphi Don	7.432416	98.464195	5900	2	6	2007	2007	LaJeunesse_2010_J_Biogeography_37_785	NA	NA	NA
C	C3u	ITS2	NA	DGGE	same_as_GU111879	Cnidaria	Anthozoa	Scleractinia	Faviidae	Favites	abdita	Favites abdita	in hospite	Pacific	Thailand	Phuket	Similan Islands	Similan	8.344871	97.381451	4500	2	12	2007	2007	LaJeunesse_2010_J_Biogeography_37_785	NA	NA	NA
C	C3z	ITS2	NA	DGGE	GU111884	Cnidaria	Anthozoa	Scleractinia	Faviidae	Favites	abdita	Favites abdita	in hospite	Pacific	Thailand	Phuket	Andaman Sea	Racha	7.364345	98.221469	2000	2	5	2007	2007	LaJeunesse_2010_J_Biogeography_37_785	NA	NA	NA
C	C3z	ITS2	NA	DGGE	same_as_GU111884	Cnidaria	Anthozoa	Scleractinia	Faviidae	Favites	abdita	Favites abdita	in hospite	Pacific	Thailand	Phuket	Similan Islands	Similan	8.344871	97.381451	4500	2	12	2007	2007	LaJeunesse_2010_J_Biogeography_37_785	NA	NA	NA
D	D1	ITS2	NA	DGGE	same_as_AF334660	Cnidaria	Anthozoa	Scleractinia	Faviidae	Favites	abdita	Favites abdita	in hospite	Pacific	Thailand	Phuket	Andaman Sea	Cape Panwa	7.481125	98.244201	1000	0	5	2007	2007	LaJeunesse_2010_J_Biogeography_37_785	NA	NA	NO_Stat_2009_MEPS_386_83
D	D1	ITS2	NA	DGGE	same_as_AF334660	Cnidaria	Anthozoa	Scleractinia	Faviidae	Favites	abdita	Favites abdita	in hospite	Pacific	Thailand	Phuket	Andaman Sea	Cape Panwa	7.481125	98.244201	1000	0	5	2007	2007	LaJeunesse_2010_J_Biogeography_37_785	NA	NA	NO_Stat_2009_MEPS_386_83
D	D1	ITS2	NA	DGGE	same_as_AF334660	Cnidaria	Anthozoa	Scleractinia	Faviidae	Favites	abdita	Favites abdita	in hospite	Indian	Australia	Western Australia	Dampier	NA	-20.663799	116.70846	100000	0	7	2005	2005	Silverstein_2011_MEPS_422_63	NA	NA	NO_Stat_2009_MEPS_386_83
D	D10	ITS2	NA	DGGE	same_as_EU812741	Cnidaria	Anthozoa	Scleractinia	Faviidae	Favites	abdita	Favites abdita	in hospite	Pacific	Thailand	Phuket	Andaman Sea	Cape Panwa	7.481125	98.244201	1000	0	5	2007	2007	LaJeunesse_2010_J_Biogeography_37_785	NA	NA	NA
D	D1a	ITS2	NA	DGGE	same_as_AF499802	Cnidaria	Anthozoa	Scleractinia	Faviidae	Favites	abdita	Favites abdita	in hospite	Pacific	Thailand	Phuket	Andaman Sea	Cape Panwa	7.481125	98.244201	1000	0	5	2007	2007	LaJeunesse_2010_J_Biogeography_37_785	same_as_D1b_D5	NA	NO_Thornhill_2007_Mol_Ecol_16_5326
D	D1a	ITS2	NA	DGGE	same_as_AF499802	Cnidaria	Anthozoa	Scleractinia	Faviidae	Favites	abdita	Favites abdita	in hospite	Indian	Australia	Western Australia	Dampier	NA	-20.663799	116.70846	100000	0	7	2005	2005	Silverstein_2011_MEPS_422_63	NA	NA	NO_Thornhill_2007_Mol_Ecol_16_5326
C	C3	ITS2	NA	DGGE	same_as_AF499789	Cnidaria	Anthozoa	Scleractinia	Faviidae	Favites	chinensis	Favites chinensis	in hospite	Indian	Tanzania	Western Indian	Zanzibar	Banda Kuu	-5.425601	39.175998	2000	3	12	2007	2007	LaJeunesse_2010_J_Biogeography_37_785	NA	NA	NO_Stat_2009_MEPS_386_83
C	C3u	ITS2	NA	DGGE	same_as_GU111879	Cnidaria	Anthozoa	Scleractinia	Faviidae	Favites	chinensis	Favites chinensis	in hospite	Indian	Tanzania	Western Indian	Zanzibar	Banda Kuu	-5.425601	39.175998	2000	3	12	2007	2007	LaJeunesse_2010_J_Biogeography_37_785	NA	NA	NA
C	C3	ITS2	NA	DGGE	same_as_AF499789	Cnidaria	Anthozoa	Scleractinia	Faviidae	Favites	complanata	Favites complanata	in hospite	Pacific	Australia	Great Barrier Reef	Heron Island	NA	-23.4441278	151.9160528	5000	3	3	2002	2002	LaJeunesse_2003_Limnol_Oceanograph_48_2046	NA	NA	NO_Stat_2009_MEPS_386_83
C	C101	ITS2	NA	DGGE	same_as_GU111881	Cnidaria	Anthozoa	Scleractinia	Faviidae	Favites	halicora	Favites halicora	in hospite	Pacific	Thailand	Phuket	Andaman Sea	Racha	7.364345	98.221469	2000	2	5	2007	2007	LaJeunesse_2010_J_Biogeography_37_785	NA	NA	NA
C	C116	ITS2	NA	DGGE	GU111899	Cnidaria	Anthozoa	Scleractinia	Faviidae	Favites	halicora	Favites halicora	in hospite	Indian	Tanzania	Western Indian	Zanzibar	Banda Kuu	-5.425601	39.175998	2000	3	12	2007	2007	LaJeunesse_2010_J_Biogeography_37_785	NA	NA	NA
C	C21	ITS2	NA	DGGE	same_as_AY239372	Cnidaria	Anthozoa	Scleractinia	Faviidae	Favites	halicora	Favites halicora	in hospite	Pacific	Australia	Great Barrier Reef	Heron Island	NA	-23.4441278	151.9160528	5000	3	3	2002	2002	LaJeunesse_2003_Limnol_Oceanograph_48_2046	same_as_C3k_C3d_C21.C3d	NA	NO_Stat_2009_MEPS_386_83
C	C21	ITS2	NA	DGGE	same_as_AY239372	Cnidaria	Anthozoa	Scleractinia	Faviidae	Favites	halicora	Favites halicora	in hospite	Pacific	Japan	Okinawa	Zamami Island	NA	26.2334528	127.3092069	3500	1	10	2002	2002	LaJeunesse_2004_MEPS_284_147	same_as_C3k_C3d_C21.C3d	NA	NO_Stat_2009_MEPS_386_83
C	C21a	ITS2	NA	DGGE	same_as_AY589744	Cnidaria	Anthozoa	Scleractinia	Faviidae	Favites	halicora	Favites halicora	in hospite	Pacific	Japan	Okinawa	Zamami Island	NA	26.2334528	127.3092069	3500	1	10	2002	2002	LaJeunesse_2004_MEPS_284_147	NA	NA	NA
C	C3	ITS2	NA	DGGE	same_as_AF499789	Cnidaria	Anthozoa	Scleractinia	Faviidae	Favites	halicora	Favites halicora	in hospite	Indian	Tanzania	Western Indian	Zanzibar	Banda Kuu	-5.425601	39.175998	2000	3	12	2007	2007	LaJeunesse_2010_J_Biogeography_37_785	NA	NA	NO_Stat_2009_MEPS_386_83
C	C3	ITS2	NA	DGGE	same_as_AF499789	Cnidaria	Anthozoa	Scleractinia	Faviidae	Favites	halicora	Favites halicora	in hospite	Pacific	Thailand	Phuket	Andaman Sea	Phiphi Don	7.432416	98.464195	5900	2	6	2007	2007	LaJeunesse_2010_J_Biogeography_37_785	NA	NA	NO_Stat_2009_MEPS_386_83
C	C3u	ITS2	NA	DGGE	same_as_GU111879	Cnidaria	Anthozoa	Scleractinia	Faviidae	Favites	halicora	Favites halicora	in hospite	Indian	Tanzania	Western Indian	Zanzibar	Banda Kuu	-5.425601	39.175998	2000	3	12	2007	2007	LaJeunesse_2010_J_Biogeography_37_785	NA	NA	NA
C	C3u	ITS2	NA	DGGE	same_as_GU111879	Cnidaria	Anthozoa	Scleractinia	Faviidae	Favites	halicora	Favites halicora	in hospite	Pacific	Thailand	Phuket	Andaman Sea	Phiphi Don	7.432416	98.464195	5900	2	6	2007	2007	LaJeunesse_2010_J_Biogeography_37_785	NA	NA	NA
C	C3	ITS2	NA	DGGE	same_as_AF499789	Cnidaria	Anthozoa	Scleractinia	Faviidae	Favia	helianthoides	Favites helianthoides	in hospite	Indian	Tanzania	Western Indian	Zanzibar	Changuu	-6.070491	39.100244	1000	2	6	2007	2007	LaJeunesse_2010_J_Biogeography_37_785	NA	NA	NO_Stat_2009_MEPS_386_83
C	C3u	ITS2	NA	DGGE	same_as_GU111879	Cnidaria	Anthozoa	Scleractinia	Faviidae	Favia	helianthoides	Favites helianthoides	in hospite	Indian	Tanzania	Western Indian	Zanzibar	Changuu	-6.070491	39.100244	1000	2	6	2007	2007	LaJeunesse_2010_J_Biogeography_37_785	NA	NA	NA
C	C3	ITS2	NA	DGGE	same_as_AF499789	Cnidaria	Anthozoa	Scleractinia	Faviidae	Favites	pentagona	Favites pentagona	in hospite	Pacific	Thailand	Phuket	Andaman Sea	Racha	7.364345	98.221469	2000	2	5	2007	2007	LaJeunesse_2010_J_Biogeography_37_785	NA	NA	NO_Stat_2009_MEPS_386_83
C	C3	ITS2	NA	DGGE	same_as_AF499789	Cnidaria	Anthozoa	Scleractinia	Faviidae	Favites	pentagona	Favites pentagona	in hospite	Pacific	Thailand	Phuket	Andaman Sea	Phiphi Lae	7.411501	98.451796	3500	6	12	2007	2007	LaJeunesse_2010_J_Biogeography_37_785	NA	NA	NO_Stat_2009_MEPS_386_83
C	C3	ITS2	NA	DGGE	same_as_AF499789	Cnidaria	Anthozoa	Scleractinia	Faviidae	Favites	pentagona	Favites pentagona	in hospite	Pacific	Thailand	Phuket	Andaman Sea	Phiphi Don	7.432416	98.464195	5900	2	6	2007	2007	LaJeunesse_2010_J_Biogeography_37_785	NA	NA	NO_Stat_2009_MEPS_386_83
C	C3	ITS2	NA	DGGE	same_as_AF499789	Cnidaria	Anthozoa	Scleractinia	Faviidae	Favites	pentagona	Favites pentagona	in hospite	Pacific	Thailand	Phuket	Andaman Sea	Cape Panwa	7.481125	98.244201	1000	0	5	2007	2007	LaJeunesse_2010_J_Biogeography_37_785	NA	NA	NO_Stat_2009_MEPS_386_83
C	C3u	ITS2	NA	DGGE	same_as_GU111879	Cnidaria	Anthozoa	Scleractinia	Faviidae	Favites	pentagona	Favites pentagona	in hospite	Pacific	Thailand	Phuket	Andaman Sea	Racha	7.364345	98.221469	2000	2	5	2007	2007	LaJeunesse_2010_J_Biogeography_37_785	NA	NA	NA
C	C3u	ITS2	NA	DGGE	same_as_GU111879	Cnidaria	Anthozoa	Scleractinia	Faviidae	Favites	pentagona	Favites pentagona	in hospite	Pacific	Thailand	Phuket	Andaman Sea	Phiphi Lae	7.411501	98.451796	3500	6	12	2007	2007	LaJeunesse_2010_J_Biogeography_37_785	NA	NA	NA
C	C3u	ITS2	NA	DGGE	same_as_GU111879	Cnidaria	Anthozoa	Scleractinia	Faviidae	Favites	pentagona	Favites pentagona	in hospite	Pacific	Thailand	Phuket	Andaman Sea	Phiphi Don	7.432416	98.464195	5900	2	6	2007	2007	LaJeunesse_2010_J_Biogeography_37_785	NA	NA	NA
C	C3u	ITS2	NA	DGGE	same_as_GU111879	Cnidaria	Anthozoa	Scleractinia	Faviidae	Favites	pentagona	Favites pentagona	in hospite	Pacific	Thailand	Phuket	Andaman Sea	Cape Panwa	7.481125	98.244201	1000	0	5	2007	2007	LaJeunesse_2010_J_Biogeography_37_785	NA	NA	NA
D	D1	ITS2	NA	DGGE	same_as_AF174574	Cnidaria	Anthozoa	Scleractinia	Faviidae	Favites	pentagona	Favites pentagona	in hospite	Pacific	Thailand	Phuket	Andaman Sea	Phiphi Lae	7.411501	98.451796	3500	6	12	2007	2007	LaJeunesse_2010_J_Biogeography_37_785	NA	NA	NO_Stat_2009_MEPS_386_83
D	D1a	ITS2	NA	DGGE	same_as_AF499802	Cnidaria	Anthozoa	Scleractinia	Faviidae	Favites	pentagona	Favites pentagona	in hospite	Pacific	Thailand	Phuket	Andaman Sea	Phiphi Lae	7.411501	98.451796	3500	6	12	2007	2007	LaJeunesse_2010_J_Biogeography_37_785	same_as_D1b_D5	NA	NO_Thornhill_2007_Mol_Ecol_16_5326
C	C3	ITS2	NA	DGGE	same_as_AF499789	Cnidaria	Anthozoa	Scleractinia	Faviidae	Favites	sp.	Favites sp.	in hospite	Indian	Tanzania	Western Indian	Zanzibar	Changuu	-6.070491	39.100244	1000	2	6	2007	2007	LaJeunesse_2010_J_Biogeography_37_785	NA	NA	NO_Stat_2009_MEPS_386_83
C	C3u	ITS2	NA	DGGE	same_as_GU111879	Cnidaria	Anthozoa	Scleractinia	Faviidae	Favites	sp.	Favites sp.	in hospite	Indian	Tanzania	Western Indian	Zanzibar	Changuu	-6.070491	39.100244	1000	2	6	2007	2007	LaJeunesse_2010_J_Biogeography_37_785	NA	NA	NA
C	C41	ITS	NA	sequencing	AJ311941	Cnidaria	Anthozoa	Scleractinia	Faviidae	Favites	sp.	Favites sp.	in hospite	Red Sea	Israel	Gulf of Aqaba	Eilat	NA	29.5497306	34.9562056	2500			1999	1999	Pochon_2001_Mar_Biol_139_1069	in as C9B	NA	NA
D	D1	ITS2	NA	DGGE	same_as_AF174574	Cnidaria	Anthozoa	Scleractinia	Faviidae	Favites	sp.	Favites sp.	in hospite	Indian	Tanzania	Western Indian	Zanzibar	Changuu	-6.070491	39.100244	1000	2	6	2007	2007	LaJeunesse_2010_J_Biogeography_37_785	NA	NA	NO_Stat_2009_MEPS_386_83
D	D1a	ITS2	NA	DGGE	same_as_AF499802	Cnidaria	Anthozoa	Scleractinia	Faviidae	Favites	sp.	Favites sp.	in hospite	Indian	Tanzania	Western Indian	Zanzibar	Changuu	-6.070491	39.100244	1000	2	6	2007	2007	LaJeunesse_2010_J_Biogeography_37_785	same_as_D1b_D5	NA	NO_Thornhill_2007_Mol_Ecol_16_5326
C	C3	ITS2	NA	DGGE	same_as_AF499789	Cnidaria	Anthozoa	Scleractinia	Faviidae	Favites	stylifera	Favites stylifera	in hospite	Indian	Tanzania	Western Indian	Zanzibar	Banda Kuu	-5.425601	39.175998	2000	3	12	2007	2007	LaJeunesse_2010_J_Biogeography_37_785	NA	NA	NO_Stat_2009_MEPS_386_83
C	C3u	ITS2	NA	DGGE	same_as_GU111879	Cnidaria	Anthozoa	Scleractinia	Faviidae	Favites	stylifera	Favites stylifera	in hospite	Indian	Tanzania	Western Indian	Zanzibar	Banda Kuu	-5.425601	39.175998	2000	3	12	2007	2007	LaJeunesse_2010_J_Biogeography_37_785	NA	NA	NA
C	C3	ITS2	NA	DGGE	same_as_AF499789	Cnidaria	Anthozoa	Scleractinia	Faviidae	Favites	vasta	Favites vasta	in hospite	Indian	Tanzania	Western Indian	Zanzibar	Banda Kuu	-5.425601	39.175998	2000	3	12	2007	2007	LaJeunesse_2010_J_Biogeography_37_785	NA	NA	NO_Stat_2009_MEPS_386_83
C	C3u	ITS2	NA	DGGE	same_as_GU111879	Cnidaria	Anthozoa	Scleractinia	Faviidae	Favites	vasta	Favites vasta	in hospite	Indian	Tanzania	Western Indian	Zanzibar	Banda Kuu	-5.425601	39.175998	2000	3	12	2007	2007	LaJeunesse_2010_J_Biogeography_37_785	NA	NA	NA
C	C27	ITS2	NA	DGGE	same_as_AY239379	Cnidaria	Anthozoa	Scleractinia	Fungiidae	Fungia	danai	Fungia danai	in hospite	Pacific	Japan	Okinawa	Zamami Island	NA	26.2334528	127.3092069	3500	1	10	2002	2002	LaJeunesse_2004_MEPS_284_147	same_as_C30 (type1)	NA	NO_Stat_2009_MEPS_386_83
C	C3	ITS2	NA	DGGE	same_as_AF499789	Cnidaria	Anthozoa	Scleractinia	Fungiidae	Fungia	danai	Fungia danai	in hospite	Pacific	Thailand	Phuket	Andaman Sea	Hae	7.450068	98.230912	1500	2	6	2007	2007	LaJeunesse_2010_J_Biogeography_37_785	NA	NA	NO_Stat_2009_MEPS_386_83
C	C3	ITS2	NA	DGGE	same_as_AF499789	Cnidaria	Anthozoa	Scleractinia	Fungiidae	Fungia	danai	Fungia danai	in hospite	Pacific	Thailand	Phuket	Similan Islands	Similan	8.344871	97.381451	4500	2	12	2007	2007	LaJeunesse_2010_J_Biogeography_37_785	NA	NA	NO_Stat_2009_MEPS_386_83
C	C3u	ITS2	NA	DGGE	same_as_GU111879	Cnidaria	Anthozoa	Scleractinia	Fungiidae	Fungia	danai	Fungia danai	in hospite	Pacific	Thailand	Phuket	Andaman Sea	Hae	7.450068	98.230912	1500	2	6	2007	2007	LaJeunesse_2010_J_Biogeography_37_785	NA	NA	NA
C	C3u	ITS2	NA	DGGE	same_as_GU111879	Cnidaria	Anthozoa	Scleractinia	Fungiidae	Fungia	danai	Fungia danai	in hospite	Pacific	Thailand	Phuket	Similan Islands	Similan	8.344871	97.381451	4500	2	12	2007	2007	LaJeunesse_2010_J_Biogeography_37_785	NA	NA	NA
C	C3	ITS2	NA	DGGE	same_as_AF499789	Cnidaria	Anthozoa	Scleractinia	Fungiidae	Fungia	echinata	Fungia echinata	in hospite	Pacific	Australia	Great Barrier Reef	Curacao Island	NA	-18.6672528	146.5557028	3000	1	6	2003	2003	LaJeunesse_2004_MEPS_284_147	NA	NA	NO_Stat_2009_MEPS_386_83
C	C3	ITS2	NA	DGGE	same_as_AF499789	Cnidaria	Anthozoa	Scleractinia	Fungiidae	Fungia	echinata	Fungia echinata	in hospite	Pacific	Thailand	Phuket	Andaman Sea	Racha	7.364345	98.221469	2000	2	5	2007	2007	LaJeunesse_2010_J_Biogeography_37_785	NA	NA	NO_Stat_2009_MEPS_386_83
C	C3	ITS2	NA	DGGE	same_as_AF499789	Cnidaria	Anthozoa	Scleractinia	Fungiidae	Fungia	echinata	Fungia echinata	in hospite	Pacific	Thailand	Phuket	Andaman Sea	Phiphi Don	7.432416	98.464195	5900	2	6	2007	2007	LaJeunesse_2010_J_Biogeography_37_785	NA	NA	NO_Stat_2009_MEPS_386_83
C	C3	ITS2	NA	DGGE	same_as_AF499789	Cnidaria	Anthozoa	Scleractinia	Fungiidae	Fungia	echinata	Fungia echinata	in hospite	Pacific	Thailand	Phuket	Andaman Sea	Hae	7.450068	98.230912	1500	2	6	2007	2007	LaJeunesse_2010_J_Biogeography_37_785	NA	NA	NO_Stat_2009_MEPS_386_83
C	C3	ITS2	NA	DGGE	same_as_AF499789	Cnidaria	Anthozoa	Scleractinia	Fungiidae	Fungia	echinata	Fungia echinata	in hospite	Pacific	Thailand	Phuket	Andaman Sea	Cape Panwa	7.481125	98.244201	1000	0	5	2007	2007	LaJeunesse_2010_J_Biogeography_37_785	NA	NA	NO_Stat_2009_MEPS_386_83
C	C3	ITS2	NA	DGGE	same_as_AF499789	Cnidaria	Anthozoa	Scleractinia	Fungiidae	Fungia	echinata	Fungia echinata	in hospite	Pacific	Thailand	Phuket	Similan Islands	Similan	8.344871	97.381451	4500	2	12	2007	2007	LaJeunesse_2010_J_Biogeography_37_785	NA	NA	NO_Stat_2009_MEPS_386_83
C	C3h	ITS2	NA	DGGE	same_as_AY239365	Cnidaria	Anthozoa	Scleractinia	Fungiidae	Fungia	echinata	Fungia echinata	in hospite	Pacific	Australia	Great Barrier Reef	Curacao Island	NA	-18.6672528	146.5557028	3000	1	6	2003	2003	LaJeunesse_2004_MEPS_284_147	NA	NA	NA
C	C3u	ITS2	NA	DGGE	same_as_GU111879	Cnidaria	Anthozoa	Scleractinia	Fungiidae	Fungia	echinata	Fungia echinata	in hospite	Pacific	Thailand	Phuket	Andaman Sea	Racha	7.364345	98.221469	2000	2	5	2007	2007	LaJeunesse_2010_J_Biogeography_37_785	NA	NA	NA
C	C3u	ITS2	NA	DGGE	same_as_GU111879	Cnidaria	Anthozoa	Scleractinia	Fungiidae	Fungia	echinata	Fungia echinata	in hospite	Pacific	Thailand	Phuket	Andaman Sea	Phiphi Don	7.432416	98.464195	5900	2	6	2007	2007	LaJeunesse_2010_J_Biogeography_37_785	NA	NA	NA
C	C3u	ITS2	NA	DGGE	same_as_GU111879	Cnidaria	Anthozoa	Scleractinia	Fungiidae	Fungia	echinata	Fungia echinata	in hospite	Pacific	Thailand	Phuket	Andaman Sea	Hae	7.450068	98.230912	1500	2	6	2007	2007	LaJeunesse_2010_J_Biogeography_37_785	NA	NA	NA
C	C3u	ITS2	NA	DGGE	same_as_GU111879	Cnidaria	Anthozoa	Scleractinia	Fungiidae	Fungia	echinata	Fungia echinata	in hospite	Pacific	Thailand	Phuket	Andaman Sea	Cape Panwa	7.481125	98.244201	1000	0	5	2007	2007	LaJeunesse_2010_J_Biogeography_37_785	NA	NA	NA
C	C3u	ITS2	NA	DGGE	same_as_GU111879	Cnidaria	Anthozoa	Scleractinia	Fungiidae	Fungia	echinata	Fungia echinata	in hospite	Pacific	Thailand	Phuket	Similan Islands	Similan	8.344871	97.381451	4500	2	12	2007	2007	LaJeunesse_2010_J_Biogeography_37_785	NA	NA	NA
D	D1	ITS2	NA	DGGE	same_as_AF334660	Cnidaria	Anthozoa	Scleractinia	Fungiidae	Fungia	echinata	Fungia echinata	in hospite	Pacific	Thailand	Phuket	Andaman Sea	Cape Panwa	7.481125	98.244201	1000	0	5	2007	2007	LaJeunesse_2010_J_Biogeography_37_785	NA	NA	NO_Stat_2009_MEPS_386_83
D	D1a	ITS2	NA	DGGE	same_as_AF499802	Cnidaria	Anthozoa	Scleractinia	Fungiidae	Fungia	echinata	Fungia echinata	in hospite	Pacific	Thailand	Phuket	Andaman Sea	Cape Panwa	7.481125	98.244201	1000	0	5	2007	2007	LaJeunesse_2010_J_Biogeography_37_785	same_as_D1b_D5	NA	NO_Thornhill_2007_Mol_Ecol_16_5326
C	C1	ITS2	NA	DGGE	same_as_AF333515	Cnidaria	Anthozoa	Scleractinia	Fungiidae	Fungia	fungites	Fungia fungites	in hospite	Pacific	Australia	Great Barrier Reef	Rib Reef	NA	-18.4818972	146.8737056	1500	10	17	2003	2003	LaJeunesse_2004_MEPS_284_147	NA	same_as_Symbiodinium goreaui	NO_Thornhill_2007_Mol_Ecol_16_5326
C	C15	ITS2	NA	DGGE	same_as_AY239369	Cnidaria	Anthozoa	Scleractinia	Fungiidae	Fungia	fungites	Fungia fungites	in hospite	Pacific	Thailand	Phuket	Andaman Sea	Cape Panwa	7.481125	98.244201	1000	0	5	2007	2007	LaJeunesse_2010_J_Biogeography_37_785	NA	NA	NO_Stat_2009_MEPS_386_83
C	C21	ITS2	NA	DGGE	same_as_AY239372	Cnidaria	Anthozoa	Scleractinia	Fungiidae	Fungia	fungites	Fungia fungites	in hospite	Pacific	Australia	Great Barrier Reef	Heron Island	NA	-23.4441278	151.9160528	5000	3	3	2002	2002	LaJeunesse_2003_Limnol_Oceanograph_48_2046	same_as_C3k_C3d_C21.C3d	NA	NO_Stat_2009_MEPS_386_83
C	C3	ITS2	NA	DGGE	same_as_AF499789	Cnidaria	Anthozoa	Scleractinia	Fungiidae	Fungia	fungites	Fungia fungites	in hospite	Pacific	Australia	Great Barrier Reef	Feather Reef	NA	-17.5328028	146.3924694	2000	10	17	2003	2003	LaJeunesse_2004_MEPS_284_147	NA	NA	NO_Stat_2009_MEPS_386_83
C	C3	ITS2	NA	DGGE	same_as_AF499789	Cnidaria	Anthozoa	Scleractinia	Fungiidae	Fungia	fungites	Fungia fungites	in hospite	Indian	Tanzania	Western Indian	Zanzibar	Changuu	-6.070491	39.100244	1000	2	6	2007	2007	LaJeunesse_2010_J_Biogeography_37_785	NA	NA	NO_Stat_2009_MEPS_386_83
C	C3	ITS2	NA	DGGE	same_as_AF499789	Cnidaria	Anthozoa	Scleractinia	Fungiidae	Fungia	fungites	Fungia fungites	in hospite	Pacific	Thailand	Phuket	Andaman Sea	Racha	7.364345	98.221469	2000	2	5	2007	2007	LaJeunesse_2010_J_Biogeography_37_785	NA	NA	NO_Stat_2009_MEPS_386_83
C	C3	ITS2	NA	DGGE	same_as_AF499789	Cnidaria	Anthozoa	Scleractinia	Fungiidae	Fungia	fungites	Fungia fungites	in hospite	Pacific	Thailand	Phuket	Andaman Sea	Phiphi Don	7.432416	98.464195	5900	2	6	2007	2007	LaJeunesse_2010_J_Biogeography_37_785	NA	NA	NO_Stat_2009_MEPS_386_83
C	C3	ITS2	NA	DGGE	same_as_AF499789	Cnidaria	Anthozoa	Scleractinia	Fungiidae	Fungia	fungites	Fungia fungites	in hospite	Pacific	Thailand	Phuket	Andaman Sea	Hae	7.450068	98.230912	1300	2	6	2007	2007	LaJeunesse_2010_J_Biogeography_37_785	NA	NA	NO_Stat_2009_MEPS_386_83
C	C3	ITS2	NA	DGGE	same_as_AF499789	Cnidaria	Anthozoa	Scleractinia	Fungiidae	Fungia	fungites	Fungia fungites	in hospite	Pacific	Thailand	Phuket	Andaman Sea	Cape Panwa	7.481125	98.244201	1000	0	5	2007	2007	LaJeunesse_2010_J_Biogeography_37_785	NA	NA	NO_Stat_2009_MEPS_386_83
C	C3	ITS2	NA	DGGE	same_as_AF499789	Cnidaria	Anthozoa	Scleractinia	Fungiidae	Fungia	fungites	Fungia fungites	in hospite	Pacific	Thailand	Phuket	Similan Islands	Similan	8.344871	97.381451	4500	2	12	2007	2007	LaJeunesse_2010_J_Biogeography_37_785	NA	NA	NO_Stat_2009_MEPS_386_83
C	C3h	ITS2	NA	DGGE	same_as_AY239365	Cnidaria	Anthozoa	Scleractinia	Fungiidae	Fungia	fungites	Fungia fungites	in hospite	Pacific	Australia	Great Barrier Reef	Feather Reef	NA	-17.5328028	146.3924694	2000	10	17	2003	2003	LaJeunesse_2004_MEPS_284_147	NA	NA	NA
C	C3u	ITS2	NA	DGGE	same_as_GU111879	Cnidaria	Anthozoa	Scleractinia	Fungiidae	Fungia	fungites	Fungia fungites	in hospite	Indian	Tanzania	Western Indian	Zanzibar	Changuu	-6.070491	39.100244	1000	2	6	2007	2007	LaJeunesse_2010_J_Biogeography_37_785	NA	NA	NA
C	C3u	ITS2	NA	DGGE	same_as_GU111879	Cnidaria	Anthozoa	Scleractinia	Fungiidae	Fungia	fungites	Fungia fungites	in hospite	Pacific	Thailand	Phuket	Andaman Sea	Racha	7.364345	98.221469	2000	2	5	2007	2007	LaJeunesse_2010_J_Biogeography_37_785	NA	NA	NA
C	C3u	ITS2	NA	DGGE	same_as_GU111879	Cnidaria	Anthozoa	Scleractinia	Fungiidae	Fungia	fungites	Fungia fungites	in hospite	Pacific	Thailand	Phuket	Andaman Sea	Phiphi Don	7.432416	98.464195	5900	2	6	2007	2007	LaJeunesse_2010_J_Biogeography_37_785	NA	NA	NA
C	C3u	ITS2	NA	DGGE	same_as_GU111879	Cnidaria	Anthozoa	Scleractinia	Fungiidae	Fungia	fungites	Fungia fungites	in hospite	Pacific	Thailand	Phuket	Andaman Sea	Hae	7.450068	98.230912	1500	2	6	2007	2007	LaJeunesse_2010_J_Biogeography_37_785	NA	NA	NA
C	C3u	ITS2	NA	DGGE	same_as_GU111879	Cnidaria	Anthozoa	Scleractinia	Fungiidae	Fungia	fungites	Fungia fungites	in hospite	Pacific	Thailand	Phuket	Andaman Sea	Cape Panwa	7.481125	98.244201	1000	0	5	2007	2007	LaJeunesse_2010_J_Biogeography_37_785	NA	NA	NA
C	C3u	ITS2	NA	DGGE	same_as_GU111879	Cnidaria	Anthozoa	Scleractinia	Fungiidae	Fungia	fungites	Fungia fungites	in hospite	Pacific	Thailand	Phuket	Similan Islands	Similan	8.344871	97.381451	4500	2	12	2007	2007	LaJeunesse_2010_J_Biogeography_37_785	NA	NA	NA
D	D1	ITS2	NA	DGGE	same_as_AF334660	Cnidaria	Anthozoa	Scleractinia	Fungiidae	Fungia	fungites	Fungia fungites	in hospite	Pacific	Thailand	Phuket	Andaman Sea	Cape Panwa	7.481125	98.244201	1000	0	5	2007	2007	LaJeunesse_2010_J_Biogeography_37_785	NA	NA	NO_Stat_2009_MEPS_386_83
D	D1a	ITS2	NA	DGGE	same_as_AF499802	Cnidaria	Anthozoa	Scleractinia	Fungiidae	Fungia	fungites	Fungia fungites	in hospite	Pacific	Thailand	Phuket	Andaman Sea	Cape Panwa	7.481125	98.244201	1000	0	5	2007	2007	LaJeunesse_2010_J_Biogeography_37_785	same_as_D1b_D5	NA	NO_Thornhill_2007_Mol_Ecol_16_5326
C	C1	ITS2	NA	DGGE	same_as_AF333515	Cnidaria	Anthozoa	Scleractinia	Fungiidae	Fungia	granulosa	Fungia granulosa	in hospite	Pacific	Australia	Great Barrier Reef	Rib Reef	NA	-18.4818972	146.8737056	1500	1	8	2003	2003	LaJeunesse_2004_MEPS_284_147	NA	same_as_Symbiodinium goreaui	NO_Thornhill_2007_Mol_Ecol_16_5326
C	C3	ITS2	NA	DGGE	same_as_AF499789	Cnidaria	Anthozoa	Scleractinia	Fungiidae	Fungia	granulosa	Fungia granulosa	in hospite	Pacific	Australia	Great Barrier Reef	Feather Reef	NA	-17.5328028	146.3924694	2000	10	17	2003	2003	LaJeunesse_2004_MEPS_284_147	NA	NA	NO_Stat_2009_MEPS_386_83
C	C3	ITS2	NA	DGGE	same_as_AF499789	Cnidaria	Anthozoa	Scleractinia	Fungiidae	Fungia	granulosa	Fungia granulosa	in hospite	Indian	Tanzania	Western Indian	Zanzibar	Banda Kuu	-5.425601	39.175998	2000	3	12	2007	2007	LaJeunesse_2010_J_Biogeography_37_785	NA	NA	NO_Stat_2009_MEPS_386_83
C	C3	ITS2	NA	DGGE	same_as_AF499789	Cnidaria	Anthozoa	Scleractinia	Fungiidae	Fungia	granulosa	Fungia granulosa	in hospite	Pacific	Thailand	Phuket	Andaman Sea	Phiphi Lae	7.411501	98.451796	3500	6	12	2007	2007	LaJeunesse_2010_J_Biogeography_37_785	NA	NA	NO_Stat_2009_MEPS_386_83
C	C3	ITS2	NA	DGGE	same_as_AF499789	Cnidaria	Anthozoa	Scleractinia	Fungiidae	Fungia	granulosa	Fungia granulosa	in hospite	Pacific	Thailand	Phuket	Andaman Sea	Hae	7.450068	98.230912	1500	2	6	2007	2007	LaJeunesse_2010_J_Biogeography_37_785	NA	NA	NO_Stat_2009_MEPS_386_83
C	C3h	ITS2	NA	DGGE	same_as_AY239365	Cnidaria	Anthozoa	Scleractinia	Fungiidae	Fungia	granulosa	Fungia granulosa	in hospite	Pacific	Australia	Great Barrier Reef	Feather Reef	NA	-17.5328028	146.3924694	2000	10	17	2003	2003	LaJeunesse_2004_MEPS_284_147	NA	NA	NA
C	C3u	ITS2	NA	DGGE	same_as_GU111879	Cnidaria	Anthozoa	Scleractinia	Fungiidae	Fungia	granulosa	Fungia granulosa	in hospite	Indian	Tanzania	Western Indian	Zanzibar	Banda Kuu	-5.425601	39.175998	2000	3	12	2007	2007	LaJeunesse_2010_J_Biogeography_37_785	NA	NA	NA
C	C3u	ITS2	NA	DGGE	same_as_GU111879	Cnidaria	Anthozoa	Scleractinia	Fungiidae	Fungia	granulosa	Fungia granulosa	in hospite	Pacific	Thailand	Phuket	Andaman Sea	Phiphi Lae	7.411501	98.451796	3500	6	12	2007	2007	LaJeunesse_2010_J_Biogeography_37_785	NA	NA	NA
C	C3u	ITS2	NA	DGGE	same_as_GU111879	Cnidaria	Anthozoa	Scleractinia	Fungiidae	Fungia	granulosa	Fungia granulosa	in hospite	Pacific	Thailand	Phuket	Andaman Sea	Hae	7.450068	98.230912	1500	2	6	2007	2007	LaJeunesse_2010_J_Biogeography_37_785	NA	NA	NA
C	C3	ITS2	NA	DGGE	same_as_AF499789	Cnidaria	Anthozoa	Scleractinia	Fungiidae	Fungia	horrida	Fungia horrida	in hospite	Pacific	Australia	Great Barrier Reef	Curacao Island	NA	-18.6672528	146.5557028	3000	1	6	2003	2003	LaJeunesse_2004_MEPS_284_147	NA	NA	NO_Stat_2009_MEPS_386_83
C	C3h	ITS2	NA	DGGE	same_as_AY239365	Cnidaria	Anthozoa	Scleractinia	Fungiidae	Fungia	horrida	Fungia horrida	in hospite	Pacific	Australia	Great Barrier Reef	Curacao Island	NA	-18.6672528	146.5557028	3000	1	6	2003	2003	LaJeunesse_2004_MEPS_284_147	NA	NA	NA
C	C3	ITS2	NA	DGGE	same_as_AF499789	Cnidaria	Anthozoa	Scleractinia	Fungiidae	Fungia	paumotensis	Fungia paumotensis	in hospite	Pacific	Australia	Great Barrier Reef	Curacao Island	NA	-18.6672528	146.5557028	3000	1	6	2003	2003	LaJeunesse_2004_MEPS_284_147	NA	NA	NO_Stat_2009_MEPS_386_83
C	C3	ITS2	NA	DGGE	same_as_AF499789	Cnidaria	Anthozoa	Scleractinia	Fungiidae	Fungia	paumotensis	Fungia paumotensis	in hospite	Pacific	Thailand	Phuket	Andaman Sea	Racha	7.364345	98.221469	2000	2	5	2007	2007	LaJeunesse_2010_J_Biogeography_37_785	NA	NA	NO_Stat_2009_MEPS_386_83
C	C3	ITS2	NA	DGGE	same_as_AF499789	Cnidaria	Anthozoa	Scleractinia	Fungiidae	Fungia	paumotensis	Fungia paumotensis	in hospite	Pacific	Thailand	Phuket	Andaman Sea	Phiphi Lae	7.411501	98.451796	3500	6	12	2007	2007	LaJeunesse_2010_J_Biogeography_37_785	NA	NA	NO_Stat_2009_MEPS_386_83
C	C3	ITS2	NA	DGGE	same_as_AF499789	Cnidaria	Anthozoa	Scleractinia	Fungiidae	Fungia	paumotensis	Fungia paumotensis	in hospite	Pacific	Thailand	Phuket	Andaman Sea	Phiphi Don	7.432416	98.464195	5900	2	6	2007	2007	LaJeunesse_2010_J_Biogeography_37_785	NA	NA	NO_Stat_2009_MEPS_386_83
C	C3h	ITS2	NA	DGGE	same_as_AY239365	Cnidaria	Anthozoa	Scleractinia	Fungiidae	Fungia	paumotensis	Fungia paumotensis	in hospite	Pacific	Australia	Great Barrier Reef	Curacao Island	NA	-18.6672528	146.5557028	3000	1	6	2003	2003	LaJeunesse_2004_MEPS_284_147	NA	NA	NA
C	C3u	ITS2	NA	DGGE	same_as_GU111879	Cnidaria	Anthozoa	Scleractinia	Fungiidae	Fungia	paumotensis	Fungia paumotensis	in hospite	Pacific	Thailand	Phuket	Andaman Sea	Racha	7.364345	98.221469	2000	2	5	2007	2007	LaJeunesse_2010_J_Biogeography_37_785	NA	NA	NA
C	C3u	ITS2	NA	DGGE	same_as_GU111879	Cnidaria	Anthozoa	Scleractinia	Fungiidae	Fungia	paumotensis	Fungia paumotensis	in hospite	Pacific	Thailand	Phuket	Andaman Sea	Phiphi Lae	7.411501	98.451796	3500	6	12	2007	2007	LaJeunesse_2010_J_Biogeography_37_785	NA	NA	NA
C	C3u	ITS2	NA	DGGE	same_as_GU111879	Cnidaria	Anthozoa	Scleractinia	Fungiidae	Fungia	paumotensis	Fungia paumotensis	in hospite	Pacific	Thailand	Phuket	Andaman Sea	Phiphi Don	7.432416	98.464195	5900	2	6	2007	2007	LaJeunesse_2010_J_Biogeography_37_785	NA	NA	NA
C	C3	ITS2	NA	DGGE	same_as_AF499789	Cnidaria	Anthozoa	Scleractinia	Fungiidae	Fungia	repanda	Fungia repanda	in hospite	Pacific	Thailand	Phuket	Andaman Sea	Phiphi Lae	7.411501	98.451796	3500	6	12	2007	2007	LaJeunesse_2010_J_Biogeography_37_785	NA	NA	NO_Stat_2009_MEPS_386_83
C	C3	ITS2	NA	DGGE	same_as_AF499789	Cnidaria	Anthozoa	Scleractinia	Fungiidae	Fungia	repanda	Fungia repanda	in hospite	Pacific	Thailand	Phuket	Andaman Sea	Hae	7.450068	98.230912	1500	2	6	2007	2007	LaJeunesse_2010_J_Biogeography_37_785	NA	NA	NO_Stat_2009_MEPS_386_83
C	C3u	ITS2	NA	DGGE	same_as_GU111879	Cnidaria	Anthozoa	Scleractinia	Fungiidae	Fungia	repanda	Fungia repanda	in hospite	Pacific	Thailand	Phuket	Andaman Sea	Phiphi Lae	7.411501	98.451796	3500	6	12	2007	2007	LaJeunesse_2010_J_Biogeography_37_785	NA	NA	NA
C	C3u	ITS2	NA	DGGE	same_as_GU111879	Cnidaria	Anthozoa	Scleractinia	Fungiidae	Fungia	repanda	Fungia repanda	in hospite	Pacific	Thailand	Phuket	Andaman Sea	Hae	7.450068	98.230912	1500	2	6	2007	2007	LaJeunesse_2010_J_Biogeography_37_785	NA	NA	NA
C	C1	ITS2	NA	DGGE	same_as_AF333515	Cnidaria	Anthozoa	Scleractinia	Fungiidae	Fungia	scutaria	Fungia scutaria	in hospite	Pacific	United States	Hawaiian Islands	Oahu	NA	21.5	-158	50000	3	3	NA	NA	LaJeunesse_2004_Coral_Reefs_23_596	NA	same_as_Symbiodinium goreaui	NO_Thornhill_2007_Mol_Ecol_16_5326
C	C1	ITS2	NA	DGGE	same_as_AF333515	Cnidaria	Anthozoa	Scleractinia	Fungiidae	Fungia	scutaria	Fungia scutaria	in hospite	Pacific	United States	Hawaiian Islands	Oahu	NA	21.5	-158	50000	2	10	NA	NA	LaJeunesse_2004_Coral_Reefs_23_596	NA	same_as_Symbiodinium goreaui	NO_Thornhill_2007_Mol_Ecol_16_5326
C	C1	ITS2	NA	DGGE	same_as_AF333515	Cnidaria	Anthozoa	Scleractinia	Fungiidae	Fungia	scutaria	Fungia scutaria	in hospite	Pacific	Japan	Okinawa	Zamami Island	NA	26.2334528	127.3092069	3500	1	10	2002	2002	LaJeunesse_2004_MEPS_284_147	NA	same_as_Symbiodinium goreaui	NO_Thornhill_2007_Mol_Ecol_16_5326
C	C1	ITS2	NA	cloning	same_as_AF333515	Cnidaria	Anthozoa	Scleractinia	Fungiidae	Fungia	scutaria	Fungia scutaria	in hospite	Pacific	United States	Central Pacific	Johnston Atoll	JA-HIMB3	16.7429333	-169.5378167	100	3	7	2006	2006	Stat_2009_MEPS_386_83	NA	same_as_Symbiodinium goreaui	NO_Thornhill_2007_Mol_Ecol_16_5326
C	C1	ITS2	NA	cloning	same_as_AF333515	Cnidaria	Anthozoa	Scleractinia	Fungiidae	Fungia	scutaria	Fungia scutaria	in hospite	Pacific	United States	Central Pacific	Johnston Atoll	JOH-4P	16.771	-169.5056	100	3	7	2006	2006	Stat_2009_MEPS_386_83	NA	same_as_Symbiodinium goreaui	NO_Thornhill_2007_Mol_Ecol_16_5326
C	C1	ITS2	NA	cloning	same_as_AF333515	Cnidaria	Anthozoa	Scleractinia	Fungiidae	Fungia	scutaria	Fungia scutaria	in hospite	Pacific	United States	Central Pacific	Johnston Atoll	JOH-5P	16.77415	-169.4970167	100	2	4	2006	2006	Stat_2009_MEPS_386_83	NA	same_as_Symbiodinium goreaui	NO_Thornhill_2007_Mol_Ecol_16_5326
C	C1.6	ITS2	NA	cloning	same_as_FJ461493	Cnidaria	Anthozoa	Scleractinia	Fungiidae	Fungia	scutaria	Fungia scutaria	in hospite	Pacific	United States	Central Pacific	Johnston Atoll	JOH-4P	16.771	-169.5056	100	3	7	2006	2006	Stat_2009_MEPS_386_83	NA	NA	NO_Stat_2009_MEPS_386_83
C	C1.7	ITS2	NA	cloning	same_as_FJ461494	Cnidaria	Anthozoa	Scleractinia	Fungiidae	Fungia	scutaria	Fungia scutaria	in hospite	Pacific	United States	Central Pacific	Johnston Atoll	JOH-5P	16.77415	-169.4970167	100	2	4	2006	2006	Stat_2009_MEPS_386_83	NA	NA	NO_Stat_2009_MEPS_386_83
C	C1.8	ITS2	NA	cloning	same_as_EU074955	Cnidaria	Anthozoa	Scleractinia	Fungiidae	Fungia	scutaria	Fungia scutaria	in hospite	Pacific	United States	Central Pacific	Johnston Atoll	JOH-5P	16.77415	-169.4970167	100	2	4	2006	2006	Stat_2009_MEPS_386_83	NA	NA	NO_Stat_2009_MEPS_386_83
C	C1ca	ITS2	NA	cloning	same_as_EU449104	Cnidaria	Anthozoa	Scleractinia	Fungiidae	Fungia	scutaria	Fungia scutaria	in hospite	Pacific	United States	Central Pacific	Johnston Atoll	JA-HIMB3	16.7429333	-169.5378167	100	3	7	2006	2006	Stat_2009_MEPS_386_83	same_as_C1e_C1b	NA	NO_Stat_2009_MEPS_386_83
C	C1ca	ITS2	NA	cloning	same_as_EU449104	Cnidaria	Anthozoa	Scleractinia	Fungiidae	Fungia	scutaria	Fungia scutaria	in hospite	Pacific	United States	Central Pacific	Johnston Atoll	JOH-4P	16.771	-169.5056	100	3	7	2006	2006	Stat_2009_MEPS_386_83	same_as_C1e_C1b	NA	NO_Stat_2009_MEPS_386_83
C	C1f	ITS2	NA	DGGE	same_as_AY258490	Cnidaria	Anthozoa	Scleractinia	Fungiidae	Fungia	scutaria	Fungia scutaria	in hospite	Pacific	United States	Hawaiian Islands	Oahu	NA	21.5	-158	50000	3	3	NA	NA	LaJeunesse_2004_Coral_Reefs_23_596	NA	NA	NO_Stat_2009_MEPS_386_83
C	C1f	ITS2	NA	DGGE	same_as_AY258490	Cnidaria	Anthozoa	Scleractinia	Fungiidae	Fungia	scutaria	Fungia scutaria	in hospite	Pacific	United States	Hawaiian Islands	Oahu	NA	21.5	-158	50000	2	10	NA	NA	LaJeunesse_2004_Coral_Reefs_23_596	NA	NA	NO_Stat_2009_MEPS_386_83
C	C1f	ITS2	NA	cloning	same_as_AY258490	Cnidaria	Anthozoa	Scleractinia	Fungiidae	Fungia	scutaria	Fungia scutaria	in hospite	Pacific	United States	Central Pacific	Johnston Atoll	JA-HIMB3	16.7429333	-169.5378167	100	3	7	2006	2006	Stat_2009_MEPS_386_83	NA	NA	NO_Stat_2009_MEPS_386_83
C	C1f	ITS2	NA	cloning	same_as_AY258490	Cnidaria	Anthozoa	Scleractinia	Fungiidae	Fungia	scutaria	Fungia scutaria	in hospite	Pacific	United States	Central Pacific	Johnston Atoll	JOH-4P	16.771	-169.5056	100	3	7	2006	2006	Stat_2009_MEPS_386_83	NA	NA	NO_Stat_2009_MEPS_386_83
C	C3	ITS2	NA	cloning	same_as_AF499789	Cnidaria	Anthozoa	Scleractinia	Fungiidae	Fungia	scutaria	Fungia scutaria	in hospite	Pacific	United States	Central Pacific	Johnston Atoll	JA-HIMB3	16.7429333	-169.5378167	100	3	7	2006	2006	Stat_2009_MEPS_386_83	NA	NA	NO_Stat_2009_MEPS_386_83
C	C3	ITS2	NA	cloning	same_as_AF499789	Cnidaria	Anthozoa	Scleractinia	Fungiidae	Fungia	scutaria	Fungia scutaria	in hospite	Pacific	United States	Central Pacific	Johnston Atoll	JOH-4P	16.771	-169.5056	100	3	7	2006	2006	Stat_2009_MEPS_386_83	NA	NA	NO_Stat_2009_MEPS_386_83
C	C3.2	ITS2	NA	cloning	FJ461497	Cnidaria	Anthozoa	Scleractinia	Fungiidae	Fungia	scutaria	Fungia scutaria	in hospite	Pacific	United States	Central Pacific	Johnston Atoll	JOH-4P	16.771	-169.5056	100	3	7	2006	2006	Stat_2009_MEPS_386_83	NA	NA	NO_Stat_2009_MEPS_386_83
C	C1	ITS2	NA	DGGE	same_as_AF333515	Cnidaria	Anthozoa	Scleractinia	Fungiidae	Fungia	sp.	Fungia sp.	in hospite	Pacific	Australia	Great Barrier Reef	Heron Island	NA	-23.4441278	151.9160528	5000	3	3	2002	2002	LaJeunesse_2003_Limnol_Oceanograph_48_2046	NA	same_as_Symbiodinium goreaui	NO_Thornhill_2007_Mol_Ecol_16_5326
C	C1	ITS2	NA	NA	same_as_AF333515	Cnidaria	Anthozoa	Scleractinia	Fungiidae	Fungia	sp.	Fungia sp.	in hospite	Pacific	NA	Central Pacific	NA	NA	0	-160	5000000	2	15	NA	NA	LaJeunesse_2005_Mol_Biol_Evol_22_570	NA	same_as_Symbiodinium goreaui	NO_Thornhill_2007_Mol_Ecol_16_5326
C	C1e	ITS2	NA	NA	same_as_AY258489	Cnidaria	Anthozoa	Scleractinia	Fungiidae	Fungia	sp.	Fungia sp.	in hospite	Pacific	NA	Central Pacific	NA	NA	0	-160	5000000	2	15	NA	NA	LaJeunesse_2005_Mol_Biol_Evol_22_570	same_as_C1b_C1ca	NA	NA
C	C27	ITS2	NA	DGGE	same_as_AY239379	Cnidaria	Anthozoa	Scleractinia	Fungiidae	Fungia	sp.	Fungia sp.	in hospite	Aquarium	United States	Florida	Orlando	Sea World	28.410732	-81.462772	2000			NA	NA	Smith_2009_J_Phycol_45_1030	same_as_C30 (type1)	NA	NO_Stat_2009_MEPS_386_83
C	C3	ITS2	NA	DGGE	same_as_AF499789	Cnidaria	Anthozoa	Scleractinia	Fungiidae	Fungia	sp.	Fungia sp.	in hospite	Indian	Tanzania	Western Indian	Zanzibar	Changuu	-6.070491	39.100244	1000	2	6	2007	2007	LaJeunesse_2010_J_Biogeography_37_785	NA	NA	NO_Stat_2009_MEPS_386_83
C	C3u	ITS2	NA	DGGE	same_as_GU111879	Cnidaria	Anthozoa	Scleractinia	Fungiidae	Fungia	sp.	Fungia sp.	in hospite	Indian	Tanzania	Western Indian	Zanzibar	Changuu	-6.070491	39.100244	1000	2	6	2007	2007	LaJeunesse_2010_J_Biogeography_37_785	NA	NA	NA
D	D1	ITS2	NA	DGGE	same_as_AF174574	Cnidaria	Anthozoa	Scleractinia	Fungiidae	Fungia	sp.	Fungia sp.	in hospite	Indian	Tanzania	Western Indian	Zanzibar	Changuu	-6.070491	39.100244	1000	2	6	2007	2007	LaJeunesse_2010_J_Biogeography_37_785	NA	NA	NO_Stat_2009_MEPS_386_83
D	D1a	ITS2	NA	DGGE	same_as_AF499802	Cnidaria	Anthozoa	Scleractinia	Fungiidae	Fungia	sp.	Fungia sp.	in hospite	Indian	Tanzania	Western Indian	Zanzibar	Changuu	-6.070491	39.100244	1000	2	6	2007	2007	LaJeunesse_2010_J_Biogeography_37_785	same_as_D1b_D5	NA	NO_Thornhill_2007_Mol_Ecol_16_5326
C	C21	ITS2	NA	DGGE	same_as_AY239372	Cnidaria	Anthozoa	Scleractinia	Oculinidae	Galaxea	archelia	Galaxea archelia	in hospite	Pacific	Australia	Great Barrier Reef	Heron Island	NA	-23.4441278	151.9160528	5000	3	3	2002	2002	LaJeunesse_2003_Limnol_Oceanograph_48_2046	same_as_C3k_C3d_C21.C3d	NA	NO_Stat_2009_MEPS_386_83
C	C1	ITS2	NA	DGGE	same_as_AF333515	Cnidaria	Anthozoa	Scleractinia	Oculinidae	Galaxea	astreata	Galaxea astreata	in hospite	Pacific	Australia	Great Barrier Reef	Heron Island	NA	-23.4441278	151.9160528	5000	10	10	2002	2002	LaJeunesse_2003_Limnol_Oceanograph_48_2046	NA	same_as_Symbiodinium goreaui	NO_Thornhill_2007_Mol_Ecol_16_5326
C	C1	ITS2	NA	DGGE	same_as_AF333515	Cnidaria	Anthozoa	Scleractinia	Oculinidae	Galaxea	astreata	Galaxea astreata	in hospite	Pacific	Australia	Great Barrier Reef	Rib Reef	NA	-18.4818972	146.8737056	1500	10	17	2003	2003	LaJeunesse_2004_MEPS_284_147	NA	same_as_Symbiodinium goreaui	NO_Thornhill_2007_Mol_Ecol_16_5326
C	C1	ITS2	NA	DGGE	same_as_AF333515	Cnidaria	Anthozoa	Scleractinia	Oculinidae	Galaxea	astreata	Galaxea astreata	in hospite	Pacific	Thailand	Phuket	Andaman Sea	Phiphi Lae	7.411501	98.451796	3500	6	12	2007	2007	LaJeunesse_2010_J_Biogeography_37_785	NA	same_as_Symbiodinium goreaui	NO_Thornhill_2007_Mol_Ecol_16_5326
C	C1b	ITS2	NA	DGGE	same_as_AY239363	Cnidaria	Anthozoa	Scleractinia	Oculinidae	Galaxea	astreata	Galaxea astreata	in hospite	Pacific	Thailand	Phuket	Andaman Sea	Phiphi Lae	7.411501	98.451796	3500	6	12	2007	2007	LaJeunesse_2010_J_Biogeography_37_785	same_as_C1e_C1ca	NA	NA
C	C3	ITS2	NA	DGGE	same_as_AF499789	Cnidaria	Anthozoa	Scleractinia	Oculinidae	Galaxea	astreata	Galaxea astreata	in hospite	Indian	Tanzania	Western Indian	Zanzibar	Changuu	-6.070491	39.100244	1000	2	6	2007	2007	LaJeunesse_2010_J_Biogeography_37_785	NA	NA	NO_Stat_2009_MEPS_386_83
C	C3	ITS2	NA	DGGE	same_as_AF499789	Cnidaria	Anthozoa	Scleractinia	Oculinidae	Galaxea	astreata	Galaxea astreata	in hospite	Pacific	Thailand	Phuket	Andaman Sea	Phiphi Don	7.432416	98.464195	5900	2	6	2007	2007	LaJeunesse_2010_J_Biogeography_37_785	NA	NA	NO_Stat_2009_MEPS_386_83
C	C3u	ITS2	NA	DGGE	same_as_GU111879	Cnidaria	Anthozoa	Scleractinia	Oculinidae	Galaxea	astreata	Galaxea astreata	in hospite	Indian	Tanzania	Western Indian	Zanzibar	Changuu	-6.070491	39.100244	1000	2	6	2007	2007	LaJeunesse_2010_J_Biogeography_37_785	NA	NA	NA
C	C3u	ITS2	NA	DGGE	same_as_GU111879	Cnidaria	Anthozoa	Scleractinia	Oculinidae	Galaxea	astreata	Galaxea astreata	in hospite	Pacific	Thailand	Phuket	Andaman Sea	Phiphi Don	7.432416	98.464195	5900	2	6	2007	2007	LaJeunesse_2010_J_Biogeography_37_785	NA	NA	NA
D	D1	ITS2	NA	DGGE	same_as_AF334660	Cnidaria	Anthozoa	Scleractinia	Oculinidae	Galaxea	astreata	Galaxea astreata	in hospite	Pacific	Thailand	Phuket	Andaman Sea	Phiphi Don	7.432416	98.464195	5900	2	6	2007	2007	LaJeunesse_2010_J_Biogeography_37_785	NA	NA	NO_Stat_2009_MEPS_386_83
D	D1a	ITS2	NA	DGGE	same_as_AF499802	Cnidaria	Anthozoa	Scleractinia	Oculinidae	Galaxea	astreata	Galaxea astreata	in hospite	Pacific	Thailand	Phuket	Andaman Sea	Phiphi Don	7.432416	98.464195	5900	2	6	2007	2007	LaJeunesse_2010_J_Biogeography_37_785	same_as_D1b_D5	NA	NO_Thornhill_2007_Mol_Ecol_16_5326
C	C1	ITS2	NA	DGGE	same_as_AF333515	Cnidaria	Anthozoa	Scleractinia	Oculinidae	Galaxea	fascicularis	Galaxea fascicularis	in hospite	Pacific	Australia	Great Barrier Reef	Heron Island	NA	-23.4441278	151.9160528	5000	3	3	2002	2002	LaJeunesse_2003_Limnol_Oceanograph_48_2046	NA	same_as_Symbiodinium goreaui	NO_Thornhill_2007_Mol_Ecol_16_5326
C	C1	ITS2	NA	DGGE	same_as_AF333515	Cnidaria	Anthozoa	Scleractinia	Oculinidae	Galaxea	fascicularis	Galaxea fascicularis	in hospite	Pacific	Australia	Great Barrier Reef	Feather Reef	NA	-17.5328028	146.3924694	2000	1	8	2003	2003	LaJeunesse_2004_MEPS_284_147	NA	same_as_Symbiodinium goreaui	NO_Thornhill_2007_Mol_Ecol_16_5326
C	C1	ITS2	NA	DGGE	same_as_AF333515	Cnidaria	Anthozoa	Scleractinia	Oculinidae	Galaxea	fascicularis	Galaxea fascicularis	in hospite	Indian	Australia	Western Australia	Ningaloo	NA	-23.097835	113.624526	50000	0	7	2005	2005	Silverstein_2011_MEPS_422_63	NA	same_as_Symbiodinium goreaui	NO_Thornhill_2007_Mol_Ecol_16_5326
C	C21	ITS2	NA	DGGE	same_as_AY239372	Cnidaria	Anthozoa	Scleractinia	Oculinidae	Galaxea	fascicularis	Galaxea fascicularis	in hospite	Pacific	Japan	Okinawa	Zamami Island	NA	26.2334528	127.3092069	3500	1	10	2002	2002	LaJeunesse_2004_MEPS_284_147	same_as_C3k_C3d_C21.C3d	NA	NO_Stat_2009_MEPS_386_83
C	C21a	ITS2	NA	DGGE	same_as_AY589744	Cnidaria	Anthozoa	Scleractinia	Oculinidae	Galaxea	fascicularis	Galaxea fascicularis	in hospite	Pacific	Japan	Okinawa	Zamami Island	NA	26.2334528	127.3092069	3500	1	10	2002	2002	LaJeunesse_2004_MEPS_284_147	NA	NA	NA
C	C3	ITS2	NA	DGGE	same_as_AF499789	Cnidaria	Anthozoa	Scleractinia	Oculinidae	Galaxea	fascicularis	Galaxea fascicularis	in hospite	Indian	Tanzania	Western Indian	Zanzibar	Changuu	-6.070491	39.100244	1000	2	6	2007	2007	LaJeunesse_2010_J_Biogeography_37_785	NA	NA	NO_Stat_2009_MEPS_386_83
C	C3	ITS2	NA	DGGE	same_as_AF499789	Cnidaria	Anthozoa	Scleractinia	Oculinidae	Galaxea	fascicularis	Galaxea fascicularis	in hospite	Indian	Tanzania	Western Indian	Zanzibar	Banda Kuu	-5.425601	39.175998	2000	3	12	2007	2007	LaJeunesse_2010_J_Biogeography_37_785	NA	NA	NO_Stat_2009_MEPS_386_83
C	C3	ITS2	NA	DGGE	same_as_AF499789	Cnidaria	Anthozoa	Scleractinia	Oculinidae	Galaxea	fascicularis	Galaxea fascicularis	in hospite	Pacific	Thailand	Phuket	Andaman Sea	Racha	7.364345	98.221469	2000	2	5	2007	2007	LaJeunesse_2010_J_Biogeography_37_785	NA	NA	NO_Stat_2009_MEPS_386_83
C	C3	ITS2	NA	DGGE	same_as_AF499789	Cnidaria	Anthozoa	Scleractinia	Oculinidae	Galaxea	fascicularis	Galaxea fascicularis	in hospite	Pacific	Thailand	Phuket	Andaman Sea	Phiphi Lae	7.411501	98.451796	3500	6	12	2007	2007	LaJeunesse_2010_J_Biogeography_37_785	NA	NA	NO_Stat_2009_MEPS_386_83
C	C3	ITS2	NA	DGGE	same_as_AF499789	Cnidaria	Anthozoa	Scleractinia	Oculinidae	Galaxea	fascicularis	Galaxea fascicularis	in hospite	Pacific	Thailand	Phuket	Andaman Sea	Phiphi Don	7.432416	98.464195	5900	2	6	2007	2007	LaJeunesse_2010_J_Biogeography_37_785	NA	NA	NO_Stat_2009_MEPS_386_83
C	C3	ITS2	NA	DGGE	same_as_AF499789	Cnidaria	Anthozoa	Scleractinia	Oculinidae	Galaxea	fascicularis	Galaxea fascicularis	in hospite	Pacific	Thailand	Phuket	Andaman Sea	Hae	7.450068	98.230912	1500	2	6	2007	2007	LaJeunesse_2010_J_Biogeography_37_785	NA	NA	NO_Stat_2009_MEPS_386_83
C	C3	ITS2	NA	DGGE	same_as_AF499789	Cnidaria	Anthozoa	Scleractinia	Oculinidae	Galaxea	fascicularis	Galaxea fascicularis	in hospite	Pacific	Thailand	Phuket	Andaman Sea	Cape Panwa	7.481125	98.244201	1000	0	5	2007	2007	LaJeunesse_2010_J_Biogeography_37_785	NA	NA	NO_Stat_2009_MEPS_386_83
C	C3	ITS2	NA	DGGE	same_as_AF499789	Cnidaria	Anthozoa	Scleractinia	Oculinidae	Galaxea	fascicularis	Galaxea fascicularis	in hospite	Pacific	Thailand	Phuket	Similan Islands	Similan	8.344871	97.381451	4500	2	12	2007	2007	LaJeunesse_2010_J_Biogeography_37_785	NA	NA	NO_Stat_2009_MEPS_386_83
C	C3u	ITS2	NA	DGGE	same_as_GU111879	Cnidaria	Anthozoa	Scleractinia	Oculinidae	Galaxea	fascicularis	Galaxea fascicularis	in hospite	Indian	Tanzania	Western Indian	Zanzibar	Changuu	-6.070491	39.100244	1000	2	6	2007	2007	LaJeunesse_2010_J_Biogeography_37_785	NA	NA	NA
C	C3u	ITS2	NA	DGGE	same_as_GU111879	Cnidaria	Anthozoa	Scleractinia	Oculinidae	Galaxea	fascicularis	Galaxea fascicularis	in hospite	Indian	Tanzania	Western Indian	Zanzibar	Banda Kuu	-5.425601	39.175998	2000	3	12	2007	2007	LaJeunesse_2010_J_Biogeography_37_785	NA	NA	NA
C	C3u	ITS2	NA	DGGE	same_as_GU111879	Cnidaria	Anthozoa	Scleractinia	Oculinidae	Galaxea	fascicularis	Galaxea fascicularis	in hospite	Pacific	Thailand	Phuket	Andaman Sea	Racha	7.364345	98.221469	2000	2	5	2007	2007	LaJeunesse_2010_J_Biogeography_37_785	NA	NA	NA
C	C3u	ITS2	NA	DGGE	same_as_GU111879	Cnidaria	Anthozoa	Scleractinia	Oculinidae	Galaxea	fascicularis	Galaxea fascicularis	in hospite	Pacific	Thailand	Phuket	Andaman Sea	Phiphi Lae	7.411501	98.451796	3500	6	12	2007	2007	LaJeunesse_2010_J_Biogeography_37_785	NA	NA	NA
C	C3u	ITS2	NA	DGGE	same_as_GU111879	Cnidaria	Anthozoa	Scleractinia	Oculinidae	Galaxea	fascicularis	Galaxea fascicularis	in hospite	Pacific	Thailand	Phuket	Andaman Sea	Phiphi Don	7.432416	98.464195	5900	2	6	2007	2007	LaJeunesse_2010_J_Biogeography_37_785	NA	NA	NA
C	C3u	ITS2	NA	DGGE	same_as_GU111879	Cnidaria	Anthozoa	Scleractinia	Oculinidae	Galaxea	fascicularis	Galaxea fascicularis	in hospite	Pacific	Thailand	Phuket	Andaman Sea	Hae	7.450068	98.230912	1500	2	6	2007	2007	LaJeunesse_2010_J_Biogeography_37_785	NA	NA	NA
C	C3u	ITS2	NA	DGGE	same_as_GU111879	Cnidaria	Anthozoa	Scleractinia	Oculinidae	Galaxea	fascicularis	Galaxea fascicularis	in hospite	Pacific	Thailand	Phuket	Andaman Sea	Cape Panwa	7.481125	98.244201	1000	0	5	2007	2007	LaJeunesse_2010_J_Biogeography_37_785	NA	NA	NA
C	C3u	ITS2	NA	DGGE	same_as_GU111879	Cnidaria	Anthozoa	Scleractinia	Oculinidae	Galaxea	fascicularis	Galaxea fascicularis	in hospite	Pacific	Thailand	Phuket	Similan Islands	Similan	8.344871	97.381451	4500	2	12	2007	2007	LaJeunesse_2010_J_Biogeography_37_785	NA	NA	NA
C	C40	ITS2	NA	DGGE	same_as_AY258485	Cnidaria	Anthozoa	Scleractinia	Oculinidae	Galaxea	fascicularis	Galaxea fascicularis	in hospite	Indian	Australia	Western Australia	Ningaloo	NA	-23.097835	113.624526	50000	0	7	2005	2005	Silverstein_2011_MEPS_422_63	NA	NA	NA
C	C40	ITS2	NA	DGGE	same_as_AY258485	Cnidaria	Anthozoa	Scleractinia	Oculinidae	Galaxea	fascicularis	Galaxea fascicularis	in hospite	Indian	Australia	Western Australia	Ningaloo	NA	-23.097835	113.624526	50000	0	7	2005	2005	Silverstein_2011_MEPS_422_63	NA	NA	NA
D	D1	ITS2	NA	DGGE	same_as_AF334660	Cnidaria	Anthozoa	Scleractinia	Oculinidae	Galaxea	fascicularis	Galaxea fascicularis	in hospite	Pacific	Australia	Great Barrier Reef	Feather Reef	NA	-17.5328028	146.3924694	2000	1	8	2003	2003	LaJeunesse_2004_MEPS_284_147	NA	NA	NO_Stat_2009_MEPS_386_83
D	D1	ITS2	NA	DGGE	same_as_AF334660	Cnidaria	Anthozoa	Scleractinia	Oculinidae	Galaxea	fascicularis	Galaxea fascicularis	in hospite	Pacific	Australia	Great Barrier Reef	Feather Reef	NA	-17.5328028	146.3924694	2000	10	17	2003	2003	LaJeunesse_2004_MEPS_284_147	NA	NA	NO_Stat_2009_MEPS_386_83
D	D1	ITS2	NA	DGGE	same_as_AF334660	Cnidaria	Anthozoa	Scleractinia	Oculinidae	Galaxea	fascicularis	Galaxea fascicularis	in hospite	Indian	Australia	Western Australia	Ningaloo	NA	-23.097835	113.624526	50000	0	7	2005	2005	Silverstein_2011_MEPS_422_63	NA	NA	NO_Stat_2009_MEPS_386_83
D	D1	ITS2	NA	DGGE	same_as_AF334660	Cnidaria	Anthozoa	Scleractinia	Oculinidae	Galaxea	fascicularis	Galaxea fascicularis	in hospite	Indian	Australia	Western Australia	Ningaloo	NA	-23.097835	113.624526	50000	0	7	2005	2005	Silverstein_2011_MEPS_422_63	NA	NA	NO_Stat_2009_MEPS_386_83
D	D1a	ITS2	NA	DGGE	same_as_AF499802	Cnidaria	Anthozoa	Scleractinia	Oculinidae	Galaxea	fascicularis	Galaxea fascicularis	in hospite	Pacific	Australia	Great Barrier Reef	Feather Reef	NA	-17.5328028	146.3924694	2000	1	8	2003	2003	LaJeunesse_2004_MEPS_284_147	same_as_D1b_D5	NA	NO_Thornhill_2007_Mol_Ecol_16_5326
D	D1a	ITS2	NA	DGGE	same_as_AF499802	Cnidaria	Anthozoa	Scleractinia	Oculinidae	Galaxea	fascicularis	Galaxea fascicularis	in hospite	Pacific	Australia	Great Barrier Reef	Feather Reef	NA	-17.5328028	146.3924694	2000	10	17	2003	2003	LaJeunesse_2004_MEPS_284_147	same_as_D1b_D5	NA	NO_Thornhill_2007_Mol_Ecol_16_5326
D	D1a	ITS2	NA	DGGE	same_as_AF499802	Cnidaria	Anthozoa	Scleractinia	Oculinidae	Galaxea	fascicularis	Galaxea fascicularis	in hospite	Indian	Australia	Western Australia	Ningaloo	NA	-23.097835	113.624526	50000	0	7	2005	2005	Silverstein_2011_MEPS_422_63	NA	NA	NO_Thornhill_2007_Mol_Ecol_16_5326
D	D1a	ITS2	NA	DGGE	same_as_AF499802	Cnidaria	Anthozoa	Scleractinia	Oculinidae	Galaxea	fascicularis	Galaxea fascicularis	in hospite	Indian	Australia	Western Australia	Ningaloo	NA	-23.097835	113.624526	50000	0	7	2005	2005	Silverstein_2011_MEPS_422_63	NA	NA	NO_Thornhill_2007_Mol_Ecol_16_5326
D	D1	ITS2	NA	DGGE	same_as_AF334660	Cnidaria	Anthozoa	Scleractinia	Oculinidae	Galaxea	horresens	Galaxea horresens	in hospite	Pacific	Australia	Great Barrier Reef	Rib Reef	NA	-18.4818972	146.8737056	1500	1	8	2003	2003	LaJeunesse_2004_MEPS_284_147	NA	NA	NO_Stat_2009_MEPS_386_83
D	D1a	ITS2	NA	DGGE	same_as_AF499802	Cnidaria	Anthozoa	Scleractinia	Oculinidae	Galaxea	horresens	Galaxea horresens	in hospite	Pacific	Australia	Great Barrier Reef	Rib Reef	NA	-18.4818972	146.8737056	1500	1	8	2003	2003	LaJeunesse_2004_MEPS_284_147	same_as_D1b_D5	NA	NO_Thornhill_2007_Mol_Ecol_16_5326
C	C3	ITS2	NA	DGGE	same_as_AF499789	Cnidaria	Anthozoa	Scleractinia	Oculinidae	Galaxea	sp.	Galaxea sp.	in hospite	Indian	Tanzania	Western Indian	Zanzibar	Changuu	-6.070491	39.100244	1000	2	6	2007	2007	LaJeunesse_2010_J_Biogeography_37_785	NA	NA	NO_Stat_2009_MEPS_386_83
C	C3u	ITS2	NA	DGGE	same_as_GU111879	Cnidaria	Anthozoa	Scleractinia	Oculinidae	Galaxea	sp.	Galaxea sp.	in hospite	Indian	Tanzania	Western Indian	Zanzibar	Changuu	-6.070491	39.100244	1000	2	6	2007	2007	LaJeunesse_2010_J_Biogeography_37_785	NA	NA	NA
D	D1	ITS2	NA	DGGE	same_as_AF174574	Cnidaria	Anthozoa	Scleractinia	Oculinidae	Galaxea	sp.	Galaxea sp.	in hospite	Indian	Tanzania	Western Indian	Zanzibar	Changuu	-6.070491	39.100244	1000	2	6	2007	2007	LaJeunesse_2010_J_Biogeography_37_785	NA	NA	NO_Stat_2009_MEPS_386_83
D	D1a	ITS2	NA	DGGE	same_as_AF499802	Cnidaria	Anthozoa	Scleractinia	Oculinidae	Galaxea	sp.	Galaxea sp.	in hospite	Indian	Tanzania	Western Indian	Zanzibar	Changuu	-6.070491	39.100244	1000	2	6	2007	2007	LaJeunesse_2010_J_Biogeography_37_785	same_as_D1b_D5	NA	NO_Thornhill_2007_Mol_Ecol_16_5326
C	C3	ITS2	NA	DGGE	same_as_AF499789	Cnidaria	Anthozoa	Scleractinia	Agariciidae	Gardineroseris	planulata	Gardineroseris planulata	in hospite	Pacific	Australia	Great Barrier Reef	Rib Reef	NA	-18.4818972	146.8737056	1500	10	17	2003	2003	LaJeunesse_2004_MEPS_284_147	NA	NA	NO_Stat_2009_MEPS_386_83
C	C3	ITS2	NA	DGGE	same_as_AF499789	Cnidaria	Anthozoa	Scleractinia	Agariciidae	Gardineroseris	planulata	Gardineroseris planulata	in hospite	Indian	Tanzania	Western Indian	Zanzibar	Bawe	-6.094467	39.072265	1000	2	6	2007	2007	LaJeunesse_2010_J_Biogeography_37_785	NA	NA	NO_Stat_2009_MEPS_386_83
C	C3	ITS2	NA	DGGE	same_as_AF499789	Cnidaria	Anthozoa	Scleractinia	Agariciidae	Gardineroseris	planulata	Gardineroseris planulata	in hospite	Pacific	Thailand	Phuket	Andaman Sea	Racha	7.364345	98.221469	2000	2	5	2007	2007	LaJeunesse_2010_J_Biogeography_37_785	NA	NA	NO_Stat_2009_MEPS_386_83
C	C3	ITS2	NA	DGGE	same_as_AF499789	Cnidaria	Anthozoa	Scleractinia	Agariciidae	Gardineroseris	planulata	Gardineroseris planulata	in hospite	Pacific	Thailand	Phuket	Andaman Sea	Phiphi Lae	7.411501	98.451796	3500	6	12	2007	2007	LaJeunesse_2010_J_Biogeography_37_785	NA	NA	NO_Stat_2009_MEPS_386_83
C	C3	ITS2	NA	DGGE	same_as_AF499789	Cnidaria	Anthozoa	Scleractinia	Agariciidae	Gardineroseris	planulata	Gardineroseris planulata	in hospite	Pacific	Thailand	Phuket	Andaman Sea	Cape Panwa	7.481125	98.244201	1000	0	5	2007	2007	LaJeunesse_2010_J_Biogeography_37_785	NA	NA	NO_Stat_2009_MEPS_386_83
C	C3ha	ITS2	NA	DGGE	same_as_AY589736	Cnidaria	Anthozoa	Scleractinia	Agariciidae	Gardineroseris	planulata	Gardineroseris planulata	in hospite	Pacific	Australia	Great Barrier Reef	Rib Reef	NA	-18.4818972	146.8737056	1500	10	17	2003	2003	LaJeunesse_2004_MEPS_284_147	NA	NA	NA
C	C3u	ITS2	NA	DGGE	same_as_GU111879	Cnidaria	Anthozoa	Scleractinia	Agariciidae	Gardineroseris	planulata	Gardineroseris planulata	in hospite	Indian	Tanzania	Western Indian	Zanzibar	Bawe	-6.094467	39.072265	1000	2	6	2007	2007	LaJeunesse_2010_J_Biogeography_37_785	NA	NA	NA
C	C3u	ITS2	NA	DGGE	same_as_GU111879	Cnidaria	Anthozoa	Scleractinia	Agariciidae	Gardineroseris	planulata	Gardineroseris planulata	in hospite	Pacific	Thailand	Phuket	Andaman Sea	Racha	7.364345	98.221469	2000	2	5	2007	2007	LaJeunesse_2010_J_Biogeography_37_785	NA	NA	NA
C	C3u	ITS2	NA	DGGE	same_as_GU111879	Cnidaria	Anthozoa	Scleractinia	Agariciidae	Gardineroseris	planulata	Gardineroseris planulata	in hospite	Pacific	Thailand	Phuket	Andaman Sea	Phiphi Lae	7.411501	98.451796	3500	6	12	2007	2007	LaJeunesse_2010_J_Biogeography_37_785	NA	NA	NA
C	C3u	ITS2	NA	DGGE	same_as_GU111879	Cnidaria	Anthozoa	Scleractinia	Agariciidae	Gardineroseris	planulata	Gardineroseris planulata	in hospite	Pacific	Thailand	Phuket	Andaman Sea	Cape Panwa	7.481125	98.244201	1000	0	5	2007	2007	LaJeunesse_2010_J_Biogeography_37_785	NA	NA	NA
D	D1	ITS2	NA	DGGE	same_as_AF174574	Cnidaria	Anthozoa	Scleractinia	Agariciidae	Gardineroseris	planulata	Gardineroseris planulata	in hospite	Indian	Tanzania	Western Indian	Zanzibar	Bawe	-6.094467	39.072265	1000	2	6	2007	2007	LaJeunesse_2010_J_Biogeography_37_785	NA	NA	NO_Stat_2009_MEPS_386_83
D	D1	ITS2	NA	DGGE	same_as_AF174574	Cnidaria	Anthozoa	Scleractinia	Agariciidae	Gardineroseris	planulata	Gardineroseris planulata	in hospite	Pacific	Thailand	Phuket	Similan Islands	Similan	8.344871	97.381451	4500	2	12	2007	2007	LaJeunesse_2010_J_Biogeography_37_785	NA	NA	NO_Stat_2009_MEPS_386_83
D	D1a	ITS2	NA	DGGE	same_as_AF499802	Cnidaria	Anthozoa	Scleractinia	Agariciidae	Gardineroseris	planulata	Gardineroseris planulata	in hospite	Indian	Tanzania	Western Indian	Zanzibar	Bawe	-6.094467	39.072265	1000	2	6	2007	2007	LaJeunesse_2010_J_Biogeography_37_785	same_as_D1b_D5	NA	NO_Thornhill_2007_Mol_Ecol_16_5326
D	D1a	ITS2	NA	DGGE	same_as_AF499802	Cnidaria	Anthozoa	Scleractinia	Agariciidae	Gardineroseris	planulata	Gardineroseris planulata	in hospite	Pacific	Thailand	Phuket	Similan Islands	Similan	8.344871	97.381451	4500	2	12	2007	2007	LaJeunesse_2010_J_Biogeography_37_785	same_as_D1b_D5	NA	NO_Thornhill_2007_Mol_Ecol_16_5326
C	C1	ITS2	NA	DGGE	same_as_AF333515	Cnidaria	Anthozoa	Scleractinia	Faviidae	Goniastrea	aspera	Goniastrea aspera	in hospite	Indian	Australia	Western Australia	Abrolhos Islands	NA	-28.695921	113.647341	50000	0	7	2005	2005	Silverstein_2011_MEPS_422_63	NA	same_as_Symbiodinium goreaui	NO_Thornhill_2007_Mol_Ecol_16_5326
C	C1	ITS2	NA	DGGE	same_as_AF333515	Cnidaria	Anthozoa	Scleractinia	Faviidae	Goniastrea	aspera	Goniastrea aspera	in hospite	Indian	Australia	Western Australia	Dampier	NA	-20.663799	116.70846	100000	0	7	2005	2005	Silverstein_2011_MEPS_422_63	NA	same_as_Symbiodinium goreaui	NO_Thornhill_2007_Mol_Ecol_16_5326
C	C119	ITS2	NA	DGGE	GU111900	Cnidaria	Anthozoa	Scleractinia	Faviidae	Goniastrea	aspera	Goniastrea aspera	in hospite	Pacific	Thailand	Phuket	Andaman Sea	Cape Panwa	7.481125	98.244201	1000	0	5	2007	2007	LaJeunesse_2010_J_Biogeography_37_785	NA	NA	NA
C	C1c	ITS2	NA	DGGE	same_as_AY239364	Cnidaria	Anthozoa	Scleractinia	Faviidae	Goniastrea	aspera	Goniastrea aspera	in hospite	Indian	Australia	Western Australia	Dampier	NA	-20.663799	116.70846	100000	0	7	2005	2005	Silverstein_2011_MEPS_422_63	same_as_C45_C1c.C45	NA	NA
C	C1gg-hh	ITS2	NA	DGGE	HQ328055	Cnidaria	Anthozoa	Scleractinia	Faviidae	Goniastrea	aspera	Goniastrea aspera	in hospite	Indian	Australia	Western Australia	Abrolhos Islands	NA	-28.695921	113.647341	50000	0	7	2005	2005	Silverstein_2011_MEPS_422_63	NA	NA	NA
C	C3	ITS2	NA	DGGE	same_as_AF499789	Cnidaria	Anthozoa	Scleractinia	Faviidae	Goniastrea	aspera	Goniastrea aspera	in hospite	Pacific	Australia	Great Barrier Reef	Heron Island	NA	-23.4441278	151.9160528	5000	3	3	2002	2002	LaJeunesse_2003_Limnol_Oceanograph_48_2046	NA	NA	NO_Stat_2009_MEPS_386_83
C	C3	ITS2	NA	DGGE	same_as_AF499789	Cnidaria	Anthozoa	Scleractinia	Faviidae	Goniastrea	aspera	Goniastrea aspera	in hospite	Pacific	Australia	Great Barrier Reef	Heron Island	NA	-23.4441278	151.9160528	5000	10	10	2002	2002	LaJeunesse_2003_Limnol_Oceanograph_48_2046	NA	NA	NO_Stat_2009_MEPS_386_83
C	C3	ITS2	NA	DGGE	same_as_AF499789	Cnidaria	Anthozoa	Scleractinia	Faviidae	Goniastrea	aspera	Goniastrea aspera	in hospite	Indian	Tanzania	Western Indian	Zanzibar	Changuu	-6.070491	39.100244	1000	2	6	2007	2007	LaJeunesse_2010_J_Biogeography_37_785	NA	NA	NO_Stat_2009_MEPS_386_83
C	C3	ITS2	NA	DGGE	same_as_AF499789	Cnidaria	Anthozoa	Scleractinia	Faviidae	Goniastrea	aspera	Goniastrea aspera	in hospite	Indian	Tanzania	Western Indian	Zanzibar	Banda Kuu	-5.425601	39.175998	2000	3	12	2007	2007	LaJeunesse_2010_J_Biogeography_37_785	NA	NA	NO_Stat_2009_MEPS_386_83
C	C3u	ITS2	NA	DGGE	same_as_GU111879	Cnidaria	Anthozoa	Scleractinia	Faviidae	Goniastrea	aspera	Goniastrea aspera	in hospite	Indian	Tanzania	Western Indian	Zanzibar	Changuu	-6.070491	39.100244	1000	2	6	2007	2007	LaJeunesse_2010_J_Biogeography_37_785	NA	NA	NA
C	C3u	ITS2	NA	DGGE	same_as_GU111879	Cnidaria	Anthozoa	Scleractinia	Faviidae	Goniastrea	aspera	Goniastrea aspera	in hospite	Indian	Tanzania	Western Indian	Zanzibar	Banda Kuu	-5.425601	39.175998	2000	3	12	2007	2007	LaJeunesse_2010_J_Biogeography_37_785	NA	NA	NA
D	D1	ITS	GE10i	cloning	AF174544	Cnidaria	Anthozoa	Scleractinia	Faviidae	Goniastrea	aspera	Goniastrea aspera	in hospite	Pacific	Thailand	Phuket	NA	NA	7.9863167	98.3275444	20000			1995	1995	Brown_2000_Nature_404_142	NA	NA	NO_Stat_2009_MEPS_386_83
D	D1	ITS	GE7iii	cloning	AF174545	Cnidaria	Anthozoa	Scleractinia	Faviidae	Goniastrea	aspera	Goniastrea aspera	in hospite	Pacific	Thailand	Phuket	NA	NA	7.9863167	98.3275444	20000			1995	1995	Brown_2000_Nature_404_142	NA	NA	NO_Stat_2009_MEPS_386_83
D	D1	ITS	GW6i	cloning	AF174546	Cnidaria	Anthozoa	Scleractinia	Faviidae	Goniastrea	aspera	Goniastrea aspera	in hospite	Pacific	Thailand	Phuket	NA	NA	7.9863167	98.3275444	20000			1995	1995	Brown_2000_Nature_404_142	NA	NA	NO_Stat_2009_MEPS_386_83
D	D1	ITS	GW6iii	cloning	AF174547	Cnidaria	Anthozoa	Scleractinia	Faviidae	Goniastrea	aspera	Goniastrea aspera	in hospite	Pacific	Thailand	Phuket	NA	NA	7.9863167	98.3275444	20000			1995	1995	Brown_2000_Nature_404_142	NA	NA	NO_Stat_2009_MEPS_386_83
D	D1	ITS	GE6a	cloning	AF174548	Cnidaria	Anthozoa	Scleractinia	Faviidae	Goniastrea	aspera	Goniastrea aspera	in hospite	Pacific	Thailand	Phuket	NA	NA	7.9863167	98.3275444	20000			1995	1995	Brown_2000_Nature_404_142	NA	NA	NO_Stat_2009_MEPS_386_83
D	D1	ITS	GW6ii	cloning	AF174550	Cnidaria	Anthozoa	Scleractinia	Faviidae	Goniastrea	aspera	Goniastrea aspera	in hospite	Pacific	Thailand	Phuket	NA	NA	7.9863167	98.3275444	20000			1995	1995	Brown_2000_Nature_404_142	NA	NA	NO_Stat_2009_MEPS_386_83
D	D1	ITS	GW10iii	cloning	AF174551	Cnidaria	Anthozoa	Scleractinia	Faviidae	Goniastrea	aspera	Goniastrea aspera	in hospite	Pacific	Thailand	Phuket	NA	NA	7.9863167	98.3275444	20000			1995	1995	Brown_2000_Nature_404_142	NA	NA	NO_Stat_2009_MEPS_386_83
D	D1	ITS	GW9iiib	cloning	AF174563	Cnidaria	Anthozoa	Scleractinia	Faviidae	Goniastrea	aspera	Goniastrea aspera	in hospite	Pacific	Thailand	Phuket	NA	NA	7.9863167	98.3275444	20000			1995	1995	Brown_2000_Nature_404_142	NA	NA	NO_Stat_2009_MEPS_386_83
D	D1	ITS	GE10ii	cloning	AF174564	Cnidaria	Anthozoa	Scleractinia	Faviidae	Goniastrea	aspera	Goniastrea aspera	in hospite	Pacific	Thailand	Phuket	NA	NA	7.9863167	98.3275444	20000			1995	1995	Brown_2000_Nature_404_142	NA	NA	NO_Stat_2009_MEPS_386_83
D	D1	ITS	GW9i	cloning	AF174565	Cnidaria	Anthozoa	Scleractinia	Faviidae	Goniastrea	aspera	Goniastrea aspera	in hospite	Pacific	Thailand	Phuket	NA	NA	7.9863167	98.3275444	20000			1995	1995	Brown_2000_Nature_404_142	NA	NA	NO_Stat_2009_MEPS_386_83
D	D1	ITS	GW7x	cloning	AF174566	Cnidaria	Anthozoa	Scleractinia	Faviidae	Goniastrea	aspera	Goniastrea aspera	in hospite	Pacific	Thailand	Phuket	NA	NA	7.9863167	98.3275444	20000			1995	1995	Brown_2000_Nature_404_142	NA	NA	NO_Stat_2009_MEPS_386_83
D	D1	ITS	GE6i	cloning	AF174569	Cnidaria	Anthozoa	Scleractinia	Faviidae	Goniastrea	aspera	Goniastrea aspera	in hospite	Pacific	Thailand	Phuket	NA	NA	7.9863167	98.3275444	20000			1995	1995	Brown_2000_Nature_404_142	NA	NA	NO_Stat_2009_MEPS_386_83
D	D1	ITS	GE8ii	cloning	AF174574	Cnidaria	Anthozoa	Scleractinia	Faviidae	Goniastrea	aspera	Goniastrea aspera	in hospite	Pacific	Thailand	Phuket	NA	NA	7.9863167	98.3275444	20000			1995	1995	Brown_2000_Nature_404_142	NA	NA	NO_Stat_2009_MEPS_386_83
D	D1	ITS2	NA	DGGE	same_as_AF334660	Cnidaria	Anthozoa	Scleractinia	Faviidae	Goniastrea	aspera	Goniastrea aspera	in hospite	Pacific	Thailand	Phuket	Andaman Sea	Cape Panwa	7.481125	98.244201	1000	0	5	2007	2007	LaJeunesse_2010_J_Biogeography_37_785	NA	NA	NO_Stat_2009_MEPS_386_83
D	D1	ITS2	NA	DGGE	same_as_AF334660	Cnidaria	Anthozoa	Scleractinia	Faviidae	Goniastrea	aspera	Goniastrea aspera	in hospite	Indian	Australia	Western Australia	Dampier	NA	-20.663799	116.70846	100000	0	7	2005	2005	Silverstein_2011_MEPS_422_63	NA	NA	NO_Stat_2009_MEPS_386_83
D	D1a	ITS	GE10iii	cloning	AF174552	Cnidaria	Anthozoa	Scleractinia	Faviidae	Goniastrea	aspera	Goniastrea aspera	in hospite	Pacific	Thailand	Phuket	NA	NA	7.9863167	98.3275444	20000			1995	1995	Brown_2000_Nature_404_142	D1b_D5	NA	NO_Thornhill_2007_Mol_Ecol_16_5326
D	D1a	ITS	GE7a	cloning	AF174553	Cnidaria	Anthozoa	Scleractinia	Faviidae	Goniastrea	aspera	Goniastrea aspera	in hospite	Pacific	Thailand	Phuket	NA	NA	7.9863167	98.3275444	20000			1995	1995	Brown_2000_Nature_404_142	D1b_D5	NA	NO_Thornhill_2007_Mol_Ecol_16_5326
D	D1a	ITS	GE8ic	cloning	AF174554	Cnidaria	Anthozoa	Scleractinia	Faviidae	Goniastrea	aspera	Goniastrea aspera	in hospite	Pacific	Thailand	Phuket	NA	NA	7.9863167	98.3275444	20000			1995	1995	Brown_2000_Nature_404_142	D1b_D5	NA	NO_Thornhill_2007_Mol_Ecol_16_5326
D	D1a	ITS	GE6x	cloning	AF174555	Cnidaria	Anthozoa	Scleractinia	Faviidae	Goniastrea	aspera	Goniastrea aspera	in hospite	Pacific	Thailand	Phuket	NA	NA	7.9863167	98.3275444	20000			1995	1995	Brown_2000_Nature_404_142	D1b_D5	NA	NO_Thornhill_2007_Mol_Ecol_16_5326
D	D1a	ITS	GE6z	cloning	AF174556	Cnidaria	Anthozoa	Scleractinia	Faviidae	Goniastrea	aspera	Goniastrea aspera	in hospite	Pacific	Thailand	Phuket	NA	NA	7.9863167	98.3275444	20000			1995	1995	Brown_2000_Nature_404_142	D1b_D5	NA	NO_Thornhill_2007_Mol_Ecol_16_5326
D	D1a	ITS2	NA	DGGE	same_as_AF499802	Cnidaria	Anthozoa	Scleractinia	Faviidae	Goniastrea	aspera	Goniastrea aspera	in hospite	Pacific	Thailand	Phuket	Andaman Sea	Cape Panwa	7.481125	98.244201	1000	0	5	2007	2007	LaJeunesse_2010_J_Biogeography_37_785	same_as_D1b_D5	NA	NO_Thornhill_2007_Mol_Ecol_16_5326
D	D1a	ITS2	NA	DGGE	same_as_AF499802	Cnidaria	Anthozoa	Scleractinia	Faviidae	Goniastrea	aspera	Goniastrea aspera	in hospite	Indian	Australia	Western Australia	Dampier	NA	-20.663799	116.70846	100000	0	7	2005	2005	Silverstein_2011_MEPS_422_63	NA	NA	NO_Thornhill_2007_Mol_Ecol_16_5326
D	NA	ITS	GE9ii	cloning	AF174542	Cnidaria	Anthozoa	Scleractinia	Faviidae	Goniastrea	aspera	Goniastrea aspera	in hospite	Pacific	Thailand	Phuket	NA	NA	7.9863167	98.3275444	20000			1995	1995	Brown_2000_Nature_404_142	NA	NA	NA
D	NA	ITS	GW8ii	cloning	AF174543	Cnidaria	Anthozoa	Scleractinia	Faviidae	Goniastrea	aspera	Goniastrea aspera	in hospite	Pacific	Thailand	Phuket	NA	NA	7.9863167	98.3275444	20000			1995	1995	Brown_2000_Nature_404_142	NA	NA	NA
D	NA	ITS	GE8iii	cloning	AF174549	Cnidaria	Anthozoa	Scleractinia	Faviidae	Goniastrea	aspera	Goniastrea aspera	in hospite	Pacific	Thailand	Phuket	NA	NA	7.9863167	98.3275444	20000			1995	1995	Brown_2000_Nature_404_142	NA	NA	NA
D	NA	ITS	GW9ii	cloning	AF174557	Cnidaria	Anthozoa	Scleractinia	Faviidae	Goniastrea	aspera	Goniastrea aspera	in hospite	Pacific	Thailand	Phuket	NA	NA	7.9863167	98.3275444	20000			1995	1995	Brown_2000_Nature_404_142	NA	NA	NA
D	NA	ITS	GW7i	cloning	AF174558	Cnidaria	Anthozoa	Scleractinia	Faviidae	Goniastrea	aspera	Goniastrea aspera	in hospite	Pacific	Thailand	Phuket	NA	NA	7.9863167	98.3275444	20000			1995	1995	Brown_2000_Nature_404_142	NA	NA	NA
D	NA	ITS	GE71	cloning	AF174559	Cnidaria	Anthozoa	Scleractinia	Faviidae	Goniastrea	aspera	Goniastrea aspera	in hospite	Pacific	Thailand	Phuket	NA	NA	7.9863167	98.3275444	20000			1995	1995	Brown_2000_Nature_404_142	NA	NA	NA
D	NA	ITS	GE7y	cloning	AF174560	Cnidaria	Anthozoa	Scleractinia	Faviidae	Goniastrea	aspera	Goniastrea aspera	in hospite	Pacific	Thailand	Phuket	NA	NA	7.9863167	98.3275444	20000			1995	1995	Brown_2000_Nature_404_142	NA	NA	NA
D	NA	ITS	GW8iii	cloning	AF174561	Cnidaria	Anthozoa	Scleractinia	Faviidae	Goniastrea	aspera	Goniastrea aspera	in hospite	Pacific	Thailand	Phuket	NA	NA	7.9863167	98.3275444	20000			1995	1995	Brown_2000_Nature_404_142	NA	NA	NA
D	NA	ITS	GE9ib	cloning	AF174562	Cnidaria	Anthozoa	Scleractinia	Faviidae	Goniastrea	aspera	Goniastrea aspera	in hospite	Pacific	Thailand	Phuket	NA	NA	7.9863167	98.3275444	20000			1995	1995	Brown_2000_Nature_404_142	NA	NA	NA
D	NA	ITS	GW6y	cloning	AF174567	Cnidaria	Anthozoa	Scleractinia	Faviidae	Goniastrea	aspera	Goniastrea aspera	in hospite	Pacific	Thailand	Phuket	NA	NA	7.9863167	98.3275444	20000			1995	1995	Brown_2000_Nature_404_142	NA	NA	NA
D	NA	ITS	GE9iii	cloning	AF174568	Cnidaria	Anthozoa	Scleractinia	Faviidae	Goniastrea	aspera	Goniastrea aspera	in hospite	Pacific	Thailand	Phuket	NA	NA	7.9863167	98.3275444	20000			1995	1995	Brown_2000_Nature_404_142	NA	NA	NA
D	NA	ITS	GW10ii	cloning	AF174570	Cnidaria	Anthozoa	Scleractinia	Faviidae	Goniastrea	aspera	Goniastrea aspera	in hospite	Pacific	Thailand	Phuket	NA	NA	7.9863167	98.3275444	20000			1995	1995	Brown_2000_Nature_404_142	NA	NA	NA
D	NA	ITS	GW7c	cloning	AF174571	Cnidaria	Anthozoa	Scleractinia	Faviidae	Goniastrea	aspera	Goniastrea aspera	in hospite	Pacific	Thailand	Phuket	NA	NA	7.9863167	98.3275444	20000			1995	1995	Brown_2000_Nature_404_142	NA	NA	NA
D	NA	ITS	GW6z	cloning	AF174572	Cnidaria	Anthozoa	Scleractinia	Faviidae	Goniastrea	aspera	Goniastrea aspera	in hospite	Pacific	Thailand	Phuket	NA	NA	7.9863167	98.3275444	20000			1995	1995	Brown_2000_Nature_404_142	NA	NA	NA
D	NA	ITS	GW10i	cloning	AF174573	Cnidaria	Anthozoa	Scleractinia	Faviidae	Goniastrea	aspera	Goniastrea aspera	in hospite	Pacific	Thailand	Phuket	NA	NA	7.9863167	98.3275444	20000			1995	1995	Brown_2000_Nature_404_142	NA	NA	NA
D	NA	ITS	GW8i	cloning	AF174575	Cnidaria	Anthozoa	Scleractinia	Faviidae	Goniastrea	aspera	Goniastrea aspera	in hospite	Pacific	Thailand	Phuket	NA	NA	7.9863167	98.3275444	20000			1995	1995	Brown_2000_Nature_404_142	NA	NA	NA
C	C1	ITS2	NA	DGGE	same_as_AF333515	Cnidaria	Anthozoa	Scleractinia	Faviidae	Goniastrea	australensis	Goniastrea australensis	in hospite	Pacific	Australia	Great Barrier Reef	Heron Island	NA	-23.4441278	151.9160528	5000	10	10	2002	2002	LaJeunesse_2003_Limnol_Oceanograph_48_2046	NA	same_as_Symbiodinium goreaui	NO_Thornhill_2007_Mol_Ecol_16_5326
C	C1	ITS2	NA	DGGE	same_as_AF333515	Cnidaria	Anthozoa	Scleractinia	Faviidae	Goniastrea	australensis	Goniastrea australensis	in hospite	Pacific	Australia	Great Barrier Reef	Rib Reef	NA	-18.4818972	146.8737056	1500	1	8	2003	2003	LaJeunesse_2004_MEPS_284_147	NA	same_as_Symbiodinium goreaui	NO_Thornhill_2007_Mol_Ecol_16_5326
C	C1	ITS2	NA	DGGE	same_as_AF333515	Cnidaria	Anthozoa	Scleractinia	Faviidae	Goniastrea	australensis	Goniastrea australensis	in hospite	Pacific	Australia	Great Barrier Reef	Rib Reef	NA	-18.4818972	146.8737056	1500	10	17	2003	2003	LaJeunesse_2004_MEPS_284_147	NA	same_as_Symbiodinium goreaui	NO_Thornhill_2007_Mol_Ecol_16_5326
C	C1	ITS2	NA	DGGE	same_as_AF333515	Cnidaria	Anthozoa	Scleractinia	Faviidae	Goniastrea	australensis	Goniastrea australensis	in hospite	Pacific	Australia	Great Barrier Reef	Feather Reef	NA	-17.5328028	146.3924694	2000	1	8	2003	2003	LaJeunesse_2004_MEPS_284_147	NA	same_as_Symbiodinium goreaui	NO_Thornhill_2007_Mol_Ecol_16_5326
C	C1	ITS2	NA	DGGE	same_as_AF333515	Cnidaria	Anthozoa	Scleractinia	Faviidae	Goniastrea	australensis	Goniastrea australensis	in hospite	Indian	Australia	Western Australia	Dunsborough	NA	-33.596592	115.125443	15000	0	15	2005	2005	Silverstein_2011_MEPS_422_63	NA	same_as_Symbiodinium goreaui	NO_Thornhill_2007_Mol_Ecol_16_5326
C	C1	ITS2	NA	DGGE	same_as_AF333515	Cnidaria	Anthozoa	Scleractinia	Faviidae	Goniastrea	australensis	Goniastrea australensis	in hospite	Indian	Australia	Western Australia	Rottnest Island	NA	-32.023786	115.550522	15000	0	7	2005	2005	Silverstein_2011_MEPS_422_63	NA	same_as_Symbiodinium goreaui	NO_Thornhill_2007_Mol_Ecol_16_5326
C	C1	ITS2	NA	DGGE	same_as_AF333515	Cnidaria	Anthozoa	Scleractinia	Faviidae	Goniastrea	australensis	Goniastrea australensis	in hospite	Indian	Australia	Western Australia	Abrolhos Islands	NA	-28.695921	113.647341	50000	0	7	2005	2005	Silverstein_2011_MEPS_422_63	NA	same_as_Symbiodinium goreaui	NO_Thornhill_2007_Mol_Ecol_16_5326
C	C1gg	ITS2	NA	DGGE	HQ328057	Cnidaria	Anthozoa	Scleractinia	Faviidae	Goniastrea	australensis	Goniastrea australensis	in hospite	Indian	Australia	Western Australia	Rottnest Island	NA	-32.023786	115.550522	15000	0	7	2005	2005	Silverstein_2011_MEPS_422_63	NA	NA	NA
C	C1gg	ITS2	NA	DGGE	HQ328057	Cnidaria	Anthozoa	Scleractinia	Faviidae	Goniastrea	australensis	Goniastrea australensis	in hospite	Indian	Australia	Western Australia	Abrolhos Islands	NA	-28.695921	113.647341	50000	0	7	2005	2005	Silverstein_2011_MEPS_422_63	NA	NA	NA
C	C1ii	ITS2	NA	DGGE	HQ385806	Cnidaria	Anthozoa	Scleractinia	Faviidae	Goniastrea	australensis	Goniastrea australensis	in hospite	Indian	Australia	Western Australia	Dunsborough	NA	-33.596592	115.125443	15000	0	15	2005	2005	Silverstein_2011_MEPS_422_63	NA	NA	NA
C	C3	ITS2	NA	DGGE	same_as_AF499789	Cnidaria	Anthozoa	Scleractinia	Faviidae	Goniastrea	australensis	Goniastrea australensis	in hospite	Pacific	Australia	Great Barrier Reef	Heron Island	NA	-23.4441278	151.9160528	5000	3	3	2002	2002	LaJeunesse_2003_Limnol_Oceanograph_48_2046	NA	NA	NO_Stat_2009_MEPS_386_83
D	D1	ITS2	NA	DGGE	same_as_AF334660	Cnidaria	Anthozoa	Scleractinia	Faviidae	Goniastrea	australensis	Goniastrea australensis	in hospite	Indian	Australia	Western Australia	Dampier	NA	-20.663799	116.70846	100000	0	7	2005	2005	Silverstein_2011_MEPS_422_63	NA	NA	NO_Stat_2009_MEPS_386_83
D	D1a	ITS2	NA	DGGE	same_as_AF499802	Cnidaria	Anthozoa	Scleractinia	Faviidae	Goniastrea	australensis	Goniastrea australensis	in hospite	Indian	Australia	Western Australia	Dampier	NA	-20.663799	116.70846	100000	0	7	2005	2005	Silverstein_2011_MEPS_422_63	NA	NA	NO_Thornhill_2007_Mol_Ecol_16_5326
C	C3	ITS2	NA	DGGE	same_as_AF499789	Cnidaria	Anthozoa	Scleractinia	Faviidae	Goniastrea	columella	Goniastrea columella	in hospite	Indian	Tanzania	Western Indian	Zanzibar	Banda Kuu	-5.425601	39.175998	2000	3	12	2007	2007	LaJeunesse_2010_J_Biogeography_37_785	NA	NA	NO_Stat_2009_MEPS_386_83
C	C3u	ITS2	NA	DGGE	same_as_GU111879	Cnidaria	Anthozoa	Scleractinia	Faviidae	Goniastrea	columella	Goniastrea columella	in hospite	Indian	Tanzania	Western Indian	Zanzibar	Banda Kuu	-5.425601	39.175998	2000	3	12	2007	2007	LaJeunesse_2010_J_Biogeography_37_785	NA	NA	NA
C	C3	ITS2	NA	DGGE	same_as_AF499789	Cnidaria	Anthozoa	Scleractinia	Faviidae	Goniastrea	edwardsi	Goniastrea edwardsi	in hospite	Pacific	Australia	Great Barrier Reef	Heron Island	NA	-23.4441278	151.9160528	5000	3	3	2002	2002	LaJeunesse_2003_Limnol_Oceanograph_48_2046	NA	NA	NO_Stat_2009_MEPS_386_83
C	C3	ITS2	NA	DGGE	same_as_AF499789	Cnidaria	Anthozoa	Scleractinia	Faviidae	Goniastrea	edwardsi	Goniastrea edwardsi	in hospite	Pacific	Australia	Great Barrier Reef	Feather Reef	NA	-17.5328028	146.3924694	2000	1	8	2003	2003	LaJeunesse_2004_MEPS_284_147	NA	NA	NO_Stat_2009_MEPS_386_83
C	C3	ITS2	NA	DGGE	same_as_AF499789	Cnidaria	Anthozoa	Scleractinia	Faviidae	Goniastrea	edwardsi	Goniastrea edwardsi	in hospite	Pacific	Thailand	Phuket	Andaman Sea	Racha	7.364345	98.221469	2000	2	5	2007	2007	LaJeunesse_2010_J_Biogeography_37_785	NA	NA	NO_Stat_2009_MEPS_386_83
C	C3	ITS2	NA	DGGE	same_as_AF499789	Cnidaria	Anthozoa	Scleractinia	Faviidae	Goniastrea	edwardsi	Goniastrea edwardsi	in hospite	Pacific	Thailand	Phuket	Andaman Sea	Phiphi Don	7.432416	98.464195	5900	2	6	2007	2007	LaJeunesse_2010_J_Biogeography_37_785	NA	NA	NO_Stat_2009_MEPS_386_83
C	C3u	ITS2	NA	DGGE	same_as_GU111879	Cnidaria	Anthozoa	Scleractinia	Faviidae	Goniastrea	edwardsi	Goniastrea edwardsi	in hospite	Pacific	Thailand	Phuket	Andaman Sea	Phiphi Don	7.432416	98.464195	5900	2	6	2007	2007	LaJeunesse_2010_J_Biogeography_37_785	NA	NA	NA
C	C3z	ITS2	NA	DGGE	same_as_GU111884	Cnidaria	Anthozoa	Scleractinia	Faviidae	Goniastrea	edwardsi	Goniastrea edwardsi	in hospite	Pacific	Thailand	Phuket	Andaman Sea	Racha	7.364345	98.221469	2000	2	5	2007	2007	LaJeunesse_2010_J_Biogeography_37_785	NA	NA	NA
C	C21	ITS2	Clsu1	DGGE	same_as_AY239372	Cnidaria	Anthozoa	Scleractinia	Faviidae	Goniastrea	favulus	Goniastrea favulus	in hospite	Pacific	Australia	Great Barrier Reef	Heron Island	Site D	-23.470744	151.940645	200	12	15	2001	2001	Stat_2008_Coral_Reefs_27_763	same_as_C3k_C3d_C21.C3d	NA	NO_Stat_2009_MEPS_386_83
C	C21	ITS2	NA	DGGE	same_as_AY239372	Cnidaria	Anthozoa	Scleractinia	Faviidae	Goniastrea	favulus	Goniastrea favulus	in hospite	Pacific	Australia	Great Barrier Reef	Heron Island	Site D	-23.470744	151.940645	200	12	15	2001	2001	Stat_2008_Coral_Reefs_27_763	same_as_C3k_C3d_C21.C3d	NA	NO_Stat_2009_MEPS_386_83
C	C3	ITS2	Clsu3	DGGE	same_as_AF499789	Cnidaria	Anthozoa	Scleractinia	Faviidae	Goniastrea	favulus	Goniastrea favulus	in hospite	Pacific	Australia	Great Barrier Reef	Heron Island	Site E	-23.508999	152.08924	200	0	4	2001	2001	Stat_2008_Coral_Reefs_27_763	NA	NA	NO_Stat_2009_MEPS_386_83
C	C3	ITS2	Clsu3	DGGE	same_as_AF499789	Cnidaria	Anthozoa	Scleractinia	Faviidae	Goniastrea	favulus	Goniastrea favulus	in hospite	Pacific	Australia	Great Barrier Reef	One Tree Island	Site J	-23.497859	152.060235	200	0	4	2001	2001	Stat_2008_Coral_Reefs_27_763	NA	NA	NO_Stat_2009_MEPS_386_83
C	C3	ITS2	Clsu3	DGGE	same_as_AF499789	Cnidaria	Anthozoa	Scleractinia	Faviidae	Goniastrea	favulus	Goniastrea favulus	in hospite	Pacific	Australia	Great Barrier Reef	One Tree Island	Site G	-23.492868	152.072764	200	0	4	2001	2001	Stat_2008_Coral_Reefs_27_763	NA	NA	NO_Stat_2009_MEPS_386_83
C	C3	ITS2	Clsu3	DGGE	same_as_AF499789	Cnidaria	Anthozoa	Scleractinia	Faviidae	Goniastrea	favulus	Goniastrea favulus	in hospite	Pacific	Australia	Great Barrier Reef	One Tree Island	Site F	-23.490371	152.075065	200	0	4	2001	2001	Stat_2008_Coral_Reefs_27_763	NA	NA	NO_Stat_2009_MEPS_386_83
C	C3	ITS2	Clsu3	DGGE	same_as_AF499789	Cnidaria	Anthozoa	Scleractinia	Faviidae	Goniastrea	favulus	Goniastrea favulus	in hospite	Pacific	Australia	Great Barrier Reef	Heron Island	Site A	-23.444703	151.914355	200	0	0	2001	2001	Stat_2008_Coral_Reefs_27_763	NA	NA	NO_Stat_2009_MEPS_386_83
C	C3	ITS2	NA	DGGE	same_as_AF499789	Cnidaria	Anthozoa	Scleractinia	Faviidae	Goniastrea	favulus	Goniastrea favulus	in hospite	Indian	Tanzania	Western Indian	Zanzibar	Changuu	-6.070491	39.100244	1000	2	6	2007	2007	LaJeunesse_2010_J_Biogeography_37_785	NA	NA	NO_Stat_2009_MEPS_386_83
C	C3	ITS2	NA	DGGE	same_as_AF499789	Cnidaria	Anthozoa	Scleractinia	Faviidae	Goniastrea	favulus	Goniastrea favulus	in hospite	Pacific	Thailand	Phuket	Andaman Sea	Cape Panwa	7.481125	98.244201	1000	0	5	2007	2007	LaJeunesse_2010_J_Biogeography_37_785	NA	NA	NO_Stat_2009_MEPS_386_83
C	C3	ITS2	NA	DGGE	same_as_AF499789	Cnidaria	Anthozoa	Scleractinia	Faviidae	Goniastrea	favulus	Goniastrea favulus	in hospite	Pacific	Australia	Great Barrier Reef	One Tree Island	Site E	-23.508999	152.08924	200	0	4	2001	2001	Stat_2008_Coral_Reefs_27_763	NA	NA	NO_Stat_2009_MEPS_386_83
C	C3	ITS2	NA	DGGE	same_as_AF499789	Cnidaria	Anthozoa	Scleractinia	Faviidae	Goniastrea	favulus	Goniastrea favulus	in hospite	Pacific	Australia	Great Barrier Reef	One Tree Island	Site E	-23.508999	152.08924	200	0	4	2001	2001	Stat_2008_Coral_Reefs_27_763	NA	NA	NO_Stat_2009_MEPS_386_83
C	C3	ITS2	NA	DGGE	same_as_AF499789	Cnidaria	Anthozoa	Scleractinia	Faviidae	Goniastrea	favulus	Goniastrea favulus	in hospite	Pacific	Australia	Great Barrier Reef	One Tree Island	Site J	-23.497859	152.060235	200	0	4	2001	2001	Stat_2008_Coral_Reefs_27_763	NA	NA	NO_Stat_2009_MEPS_386_83
C	C3	ITS2	NA	DGGE	same_as_AF499789	Cnidaria	Anthozoa	Scleractinia	Faviidae	Goniastrea	favulus	Goniastrea favulus	in hospite	Pacific	Australia	Great Barrier Reef	One Tree Island	Site J	-23.497859	152.060235	200	0	4	2001	2001	Stat_2008_Coral_Reefs_27_763	NA	NA	NO_Stat_2009_MEPS_386_83
C	C3	ITS2	NA	DGGE	same_as_AF499789	Cnidaria	Anthozoa	Scleractinia	Faviidae	Goniastrea	favulus	Goniastrea favulus	in hospite	Pacific	Australia	Great Barrier Reef	One Tree Island	Site J	-23.497859	152.060235	200	0	4	2001	2001	Stat_2008_Coral_Reefs_27_763	NA	NA	NO_Stat_2009_MEPS_386_83
C	C3	ITS2	NA	DGGE	same_as_AF499789	Cnidaria	Anthozoa	Scleractinia	Faviidae	Goniastrea	favulus	Goniastrea favulus	in hospite	Pacific	Australia	Great Barrier Reef	One Tree Island	Site G	-23.492868	152.072764	200	0	4	2001	2001	Stat_2008_Coral_Reefs_27_763	NA	NA	NO_Stat_2009_MEPS_386_83
C	C3	ITS2	NA	DGGE	same_as_AF499789	Cnidaria	Anthozoa	Scleractinia	Faviidae	Goniastrea	favulus	Goniastrea favulus	in hospite	Pacific	Australia	Great Barrier Reef	One Tree Island	Site G	-23.492868	152.072764	200	0	4	2001	2001	Stat_2008_Coral_Reefs_27_763	NA	NA	NO_Stat_2009_MEPS_386_83
C	C3	ITS2	NA	DGGE	same_as_AF499789	Cnidaria	Anthozoa	Scleractinia	Faviidae	Goniastrea	favulus	Goniastrea favulus	in hospite	Pacific	Australia	Great Barrier Reef	One Tree Island	Site F	-23.490371	152.075065	200	0	4	2001	2001	Stat_2008_Coral_Reefs_27_763	NA	NA	NO_Stat_2009_MEPS_386_83
C	C3	ITS2	NA	DGGE	same_as_AF499789	Cnidaria	Anthozoa	Scleractinia	Faviidae	Goniastrea	favulus	Goniastrea favulus	in hospite	Pacific	Australia	Great Barrier Reef	One Tree Island	Site F	-23.490371	152.075065	200	0	4	2001	2001	Stat_2008_Coral_Reefs_27_763	NA	NA	NO_Stat_2009_MEPS_386_83
C	C3	ITS2	NA	DGGE	same_as_AF499789	Cnidaria	Anthozoa	Scleractinia	Faviidae	Goniastrea	favulus	Goniastrea favulus	in hospite	Pacific	Australia	Great Barrier Reef	One Tree Island	Site F	-23.490371	152.075065	200	0	4	2001	2001	Stat_2008_Coral_Reefs_27_763	NA	NA	NO_Stat_2009_MEPS_386_83
C	C3	ITS2	NA	DGGE	same_as_AF499789	Cnidaria	Anthozoa	Scleractinia	Faviidae	Goniastrea	favulus	Goniastrea favulus	in hospite	Pacific	Australia	Great Barrier Reef	Heron Island	Site A	-23.444703	151.914355	200	0	2	2001	2001	Stat_2008_Coral_Reefs_27_763	NA	NA	NO_Stat_2009_MEPS_386_83
C	C3	ITS2	NA	DGGE	same_as_AF499789	Cnidaria	Anthozoa	Scleractinia	Faviidae	Goniastrea	favulus	Goniastrea favulus	in hospite	Pacific	Australia	Great Barrier Reef	Heron Island	Site A	-23.444703	151.914355	200	0	2	2001	2001	Stat_2008_Coral_Reefs_27_763	NA	NA	NO_Stat_2009_MEPS_386_83
C	C3	ITS2	NA	DGGE	same_as_AF499789	Cnidaria	Anthozoa	Scleractinia	Faviidae	Goniastrea	favulus	Goniastrea favulus	in hospite	Pacific	Australia	Great Barrier Reef	Heron Island	Site A	-23.444703	151.914355	200	0	2	2001	2001	Stat_2008_Coral_Reefs_27_763	NA	NA	NO_Stat_2009_MEPS_386_83
C	C3	ITS2	NA	DGGE	same_as_AF499789	Cnidaria	Anthozoa	Scleractinia	Faviidae	Goniastrea	favulus	Goniastrea favulus	in hospite	Pacific	Australia	Great Barrier Reef	Heron Island	Site A	-23.444703	151.914355	200	0	2	2001	2001	Stat_2008_Coral_Reefs_27_763	NA	NA	NO_Stat_2009_MEPS_386_83
C	C3	ITS2	NA	DGGE	same_as_AF499789	Cnidaria	Anthozoa	Scleractinia	Faviidae	Goniastrea	favulus	Goniastrea favulus	in hospite	Pacific	Australia	Great Barrier Reef	Heron Island	Site A	-23.444703	151.914355	200	0	2	2001	2001	Stat_2008_Coral_Reefs_27_763	NA	NA	NO_Stat_2009_MEPS_386_83
C	C3	ITS2	NA	DGGE	same_as_AF499789	Cnidaria	Anthozoa	Scleractinia	Faviidae	Goniastrea	favulus	Goniastrea favulus	in hospite	Pacific	Australia	Great Barrier Reef	Heron Island	Site A	-23.444703	151.914355	200	0	2	2001	2001	Stat_2008_Coral_Reefs_27_763	NA	NA	NO_Stat_2009_MEPS_386_83
C	C3	ITS2	NA	DGGE	same_as_AF499789	Cnidaria	Anthozoa	Scleractinia	Faviidae	Goniastrea	favulus	Goniastrea favulus	in hospite	Pacific	Australia	Great Barrier Reef	Heron Island	Site A	-23.444703	151.914355	200	0	2	2001	2001	Stat_2008_Coral_Reefs_27_763	NA	NA	NO_Stat_2009_MEPS_386_83
C	C3u	ITS2	NA	DGGE	same_as_GU111879	Cnidaria	Anthozoa	Scleractinia	Faviidae	Goniastrea	favulus	Goniastrea favulus	in hospite	Pacific	Thailand	Phuket	Andaman Sea	Cape Panwa	7.481125	98.244201	1000	0	5	2007	2007	LaJeunesse_2010_J_Biogeography_37_785	NA	NA	NA
C	C3z	ITS2	NA	DGGE	same_as_GU111884	Cnidaria	Anthozoa	Scleractinia	Faviidae	Goniastrea	favulus	Goniastrea favulus	in hospite	Indian	Tanzania	Western Indian	Zanzibar	Changuu	-6.070491	39.100244	1000	2	6	2007	2007	LaJeunesse_2010_J_Biogeography_37_785	NA	NA	NA
D	D1	ITS2	Dlsu1	DGGE	same_as_AF334660	Cnidaria	Anthozoa	Scleractinia	Faviidae	Goniastrea	favulus	Goniastrea favulus	in hospite	Pacific	Australia	Great Barrier Reef	Heron Island	Site A	-23.444703	151.914355	200	0	0	2001	2001	Stat_2008_Coral_Reefs_27_763	NA	NA	NO_Stat_2009_MEPS_386_83
D	D1	ITS2	NA	DGGE	same_as_AF334660	Cnidaria	Anthozoa	Scleractinia	Faviidae	Goniastrea	favulus	Goniastrea favulus	in hospite	Pacific	Australia	Great Barrier Reef	Heron Island	NA	-23.4441278	151.9160528	5000	1	1	2002	2002	LaJeunesse_2003_Limnol_Oceanograph_48_2046	NA	NA	NO_Stat_2009_MEPS_386_83
D	D1	ITS2	NA	DGGE	same_as_AF334660	Cnidaria	Anthozoa	Scleractinia	Faviidae	Goniastrea	favulus	Goniastrea favulus	in hospite	Pacific	Thailand	Phuket	Andaman Sea	Cape Panwa	7.481125	98.244201	1000	0	5	2007	2007	LaJeunesse_2010_J_Biogeography_37_785	NA	NA	NO_Stat_2009_MEPS_386_83
D	D10	ITS2	NA	DGGE	same_as_EU812741	Cnidaria	Anthozoa	Scleractinia	Faviidae	Goniastrea	favulus	Goniastrea favulus	in hospite	Pacific	Thailand	Phuket	Andaman Sea	Cape Panwa	7.481125	98.244201	1000	0	5	2007	2007	LaJeunesse_2010_J_Biogeography_37_785	NA	NA	NA
D	D1a	ITS2	Dlsu1	DGGE	same_as_AF499802	Cnidaria	Anthozoa	Scleractinia	Faviidae	Goniastrea	favulus	Goniastrea favulus	in hospite	Pacific	Australia	Great Barrier Reef	Heron Island	Site A	-23.444703	151.914355	200	0	2	2001	2001	Stat_2008_Coral_Reefs_27_763	NA	NA	NO_Thornhill_2007_Mol_Ecol_16_5326
D	D1a	ITS2	NA	DGGE	same_as_AF499802	Cnidaria	Anthozoa	Scleractinia	Faviidae	Goniastrea	favulus	Goniastrea favulus	in hospite	Pacific	Australia	Great Barrier Reef	Heron Island	NA	-23.4441278	151.9160528	5000	1	1	2002	2002	LaJeunesse_2003_Limnol_Oceanograph_48_2046	same_as_D1b_D5	NA	NO_Thornhill_2007_Mol_Ecol_16_5326
D	D1a	ITS2	NA	DGGE	same_as_AF499802	Cnidaria	Anthozoa	Scleractinia	Faviidae	Goniastrea	favulus	Goniastrea favulus	in hospite	Pacific	Thailand	Phuket	Andaman Sea	Cape Panwa	7.481125	98.244201	1000	0	5	2007	2007	LaJeunesse_2010_J_Biogeography_37_785	same_as_D1b_D5	NA	NO_Thornhill_2007_Mol_Ecol_16_5326
D	D1c	ITS2	Dlsu1	DGGE	NA	Cnidaria	Anthozoa	Scleractinia	Faviidae	Goniastrea	favulus	Goniastrea favulus	in hospite	Pacific	Australia	Great Barrier Reef	Heron Island	Site A	-23.444703	151.914355	200	0	2	2001	2001	Stat_2008_Coral_Reefs_27_763	NA	NA	NA
C	C1	ITS2	NA	DGGE	same_as_AF333515	Cnidaria	Anthozoa	Scleractinia	Faviidae	Goniastrea	pectinata	Goniastrea pectinata	in hospite	Pacific	Australia	Great Barrier Reef	Feather Reef	NA	-17.5328028	146.3924694	2000	1	8	2003	2003	LaJeunesse_2004_MEPS_284_147	NA	same_as_Symbiodinium goreaui	NO_Thornhill_2007_Mol_Ecol_16_5326
C	C3	ITS2	NA	DGGE	same_as_AF499789	Cnidaria	Anthozoa	Scleractinia	Faviidae	Goniastrea	pectinata	Goniastrea pectinata	in hospite	Pacific	Australia	Great Barrier Reef	Rib Reef	NA	-18.4818972	146.8737056	1500	10	17	2003	2003	LaJeunesse_2004_MEPS_284_147	NA	NA	NO_Stat_2009_MEPS_386_83
C	C3	ITS2	NA	DGGE	same_as_AF499789	Cnidaria	Anthozoa	Scleractinia	Faviidae	Goniastrea	pectinata	Goniastrea pectinata	in hospite	Pacific	Australia	Great Barrier Reef	Feather Reef	NA	-17.5328028	146.3924694	2000	10	17	2003	2003	LaJeunesse_2004_MEPS_284_147	NA	NA	NO_Stat_2009_MEPS_386_83
C	C3	ITS2	NA	DGGE	same_as_AF499789	Cnidaria	Anthozoa	Scleractinia	Faviidae	Goniastrea	pectinata	Goniastrea pectinata	in hospite	Pacific	Thailand	Phuket	Andaman Sea	Phiphi Lae	7.411501	98.451796	3500	6	12	2007	2007	LaJeunesse_2010_J_Biogeography_37_785	NA	NA	NO_Stat_2009_MEPS_386_83
C	C3	ITS2	NA	DGGE	same_as_AF499789	Cnidaria	Anthozoa	Scleractinia	Faviidae	Goniastrea	pectinata	Goniastrea pectinata	in hospite	Pacific	Thailand	Phuket	Andaman Sea	Phiphi Don	7.432416	98.464195	5900	2	6	2007	2007	LaJeunesse_2010_J_Biogeography_37_785	NA	NA	NO_Stat_2009_MEPS_386_83
C	C3	ITS2	NA	DGGE	same_as_AF499789	Cnidaria	Anthozoa	Scleractinia	Faviidae	Goniastrea	pectinata	Goniastrea pectinata	in hospite	Pacific	Thailand	Phuket	Andaman Sea	Cape Panwa	7.481125	98.244201	1000	0	5	2007	2007	LaJeunesse_2010_J_Biogeography_37_785	NA	NA	NO_Stat_2009_MEPS_386_83
C	C3h	ITS2	NA	DGGE	same_as_AY239365	Cnidaria	Anthozoa	Scleractinia	Faviidae	Goniastrea	pectinata	Goniastrea pectinata	in hospite	Pacific	Australia	Great Barrier Reef	Feather Reef	NA	-17.5328028	146.3924694	2000	10	17	2003	2003	LaJeunesse_2004_MEPS_284_147	NA	NA	NA
C	C3u	ITS2	NA	DGGE	same_as_GU111879	Cnidaria	Anthozoa	Scleractinia	Faviidae	Goniastrea	pectinata	Goniastrea pectinata	in hospite	Pacific	Thailand	Phuket	Andaman Sea	Phiphi Lae	7.411501	98.451796	3500	6	12	2007	2007	LaJeunesse_2010_J_Biogeography_37_785	NA	NA	NA
C	C3u	ITS2	NA	DGGE	same_as_GU111879	Cnidaria	Anthozoa	Scleractinia	Faviidae	Goniastrea	pectinata	Goniastrea pectinata	in hospite	Pacific	Thailand	Phuket	Andaman Sea	Phiphi Don	7.432416	98.464195	5900	2	6	2007	2007	LaJeunesse_2010_J_Biogeography_37_785	NA	NA	NA
C	C3u	ITS2	NA	DGGE	same_as_GU111879	Cnidaria	Anthozoa	Scleractinia	Faviidae	Goniastrea	pectinata	Goniastrea pectinata	in hospite	Pacific	Thailand	Phuket	Andaman Sea	Cape Panwa	7.481125	98.244201	1000	0	5	2007	2007	LaJeunesse_2010_J_Biogeography_37_785	NA	NA	NA
D	D1	ITS2	NA	DGGE	same_as_AF174574	Cnidaria	Anthozoa	Scleractinia	Faviidae	Goniastrea	pectinata	Goniastrea pectinata	in hospite	Pacific	Thailand	Phuket	Andaman Sea	Phiphi Lae	7.411501	98.451796	3500	6	12	2007	2007	LaJeunesse_2010_J_Biogeography_37_785	NA	NA	NO_Stat_2009_MEPS_386_83
D	D1	ITS2	NA	DGGE	same_as_AF174574	Cnidaria	Anthozoa	Scleractinia	Faviidae	Goniastrea	pectinata	Goniastrea pectinata	in hospite	Pacific	Thailand	Phuket	Andaman Sea	Cape Panwa	7.481125	98.244201	1000	0	5	2007	2007	LaJeunesse_2010_J_Biogeography_37_785	NA	NA	NO_Stat_2009_MEPS_386_83
D	D1a	ITS2	NA	DGGE	same_as_AF499802	Cnidaria	Anthozoa	Scleractinia	Faviidae	Goniastrea	pectinata	Goniastrea pectinata	in hospite	Pacific	Thailand	Phuket	Andaman Sea	Phiphi Lae	7.411501	98.451796	3500	6	12	2007	2007	LaJeunesse_2010_J_Biogeography_37_785	same_as_D1b_D5	NA	NO_Thornhill_2007_Mol_Ecol_16_5326
D	D1a	ITS2	NA	DGGE	same_as_AF499802	Cnidaria	Anthozoa	Scleractinia	Faviidae	Goniastrea	pectinata	Goniastrea pectinata	in hospite	Pacific	Thailand	Phuket	Andaman Sea	Cape Panwa	7.481125	98.244201	1000	0	5	2007	2007	LaJeunesse_2010_J_Biogeography_37_785	same_as_D1b_D5	NA	NO_Thornhill_2007_Mol_Ecol_16_5326
C	C1	ITS2	NA	DGGE	same_as_AF333515	Cnidaria	Anthozoa	Scleractinia	Faviidae	Goniastrea	peresi	Goniastrea peresi	in hospite	Indian	Tanzania	Western Indian	Zanzibar	Banda Kuu	-5.425601	39.175998	2000	3	12	2007	2007	LaJeunesse_2010_J_Biogeography_37_785	NA	same_as_Symbiodinium goreaui	NO_Thornhill_2007_Mol_Ecol_16_5326
C	C115	ITS2	NA	DGGE	GU111898	Cnidaria	Anthozoa	Scleractinia	Faviidae	Goniastrea	peresi	Goniastrea peresi	in hospite	Indian	Tanzania	Western Indian	Zanzibar	Banda Kuu	-5.425601	39.175998	2000	3	12	2007	2007	LaJeunesse_2010_J_Biogeography_37_785	NA	NA	NA
C	C115a	ITS2	NA	DGGE	GU111902	Cnidaria	Anthozoa	Scleractinia	Faviidae	Goniastrea	peresi	Goniastrea peresi	in hospite	Indian	Tanzania	Western Indian	Zanzibar	Banda Kuu	-5.425601	39.175998	2000	3	12	2007	2007	LaJeunesse_2010_J_Biogeography_37_785	NA	NA	NA
C	C101	ITS2	NA	DGGE	same_as_GU111881	Cnidaria	Anthozoa	Scleractinia	Faviidae	Goniastrea	retiformis	Goniastrea retiformis	in hospite	Pacific	Thailand	Phuket	Andaman Sea	Hae	7.450068	98.230912	1500	2	6	2007	2007	LaJeunesse_2010_J_Biogeography_37_785	NA	NA	NA
C	C3	ITS2	NA	DGGE	same_as_AF499789	Cnidaria	Anthozoa	Scleractinia	Faviidae	Goniastrea	retiformis	Goniastrea retiformis	in hospite	Pacific	Australia	Great Barrier Reef	Feather Reef	NA	-17.5328028	146.3924694	2000	1	8	2003	2003	LaJeunesse_2004_MEPS_284_147	NA	NA	NO_Stat_2009_MEPS_386_83
C	C3	ITS2	NA	DGGE	same_as_AF499789	Cnidaria	Anthozoa	Scleractinia	Faviidae	Goniastrea	retiformis	Goniastrea retiformis	in hospite	Pacific	Thailand	Phuket	Andaman Sea	Cape Panwa	7.481125	98.244201	1000	0	5	2007	2007	LaJeunesse_2010_J_Biogeography_37_785	NA	NA	NO_Stat_2009_MEPS_386_83
C	C3u	ITS2	NA	DGGE	same_as_GU111879	Cnidaria	Anthozoa	Scleractinia	Faviidae	Goniastrea	retiformis	Goniastrea retiformis	in hospite	Pacific	Thailand	Phuket	Andaman Sea	Cape Panwa	7.481125	98.244201	1000	0	5	2007	2007	LaJeunesse_2010_J_Biogeography_37_785	NA	NA	NA
D	D1	ITS2	NA	DGGE	same_as_AF174574	Cnidaria	Anthozoa	Scleractinia	Faviidae	Goniastrea	retiformis	Goniastrea retiformis	in hospite	Pacific	Thailand	Phuket	Andaman Sea	Racha	7.364345	98.221469	2000	2	5	2007	2007	LaJeunesse_2010_J_Biogeography_37_785	NA	NA	NO_Stat_2009_MEPS_386_83
D	D1	ITS2	NA	DGGE	same_as_AF174574	Cnidaria	Anthozoa	Scleractinia	Faviidae	Goniastrea	retiformis	Goniastrea retiformis	in hospite	Pacific	Thailand	Phuket	Andaman Sea	Phiphi Lae	7.411501	98.451796	3500	6	12	2007	2007	LaJeunesse_2010_J_Biogeography_37_785	NA	NA	NO_Stat_2009_MEPS_386_83
D	D1	ITS2	NA	DGGE	same_as_AF174574	Cnidaria	Anthozoa	Scleractinia	Faviidae	Goniastrea	retiformis	Goniastrea retiformis	in hospite	Pacific	Thailand	Phuket	Andaman Sea	Cape Panwa	7.481125	98.244201	1000	0	5	2007	2007	LaJeunesse_2010_J_Biogeography_37_785	NA	NA	NO_Stat_2009_MEPS_386_83
D	D1a	ITS2	NA	DGGE	same_as_AF499802	Cnidaria	Anthozoa	Scleractinia	Faviidae	Goniastrea	retiformis	Goniastrea retiformis	in hospite	Pacific	Thailand	Phuket	Andaman Sea	Racha	7.364345	98.221469	2000	2	5	2007	2007	LaJeunesse_2010_J_Biogeography_37_785	same_as_D1b_D5	NA	NO_Thornhill_2007_Mol_Ecol_16_5326
D	D1a	ITS2	NA	DGGE	same_as_AF499802	Cnidaria	Anthozoa	Scleractinia	Faviidae	Goniastrea	retiformis	Goniastrea retiformis	in hospite	Pacific	Thailand	Phuket	Andaman Sea	Phiphi Lae	7.411501	98.451796	3500	6	12	2007	2007	LaJeunesse_2010_J_Biogeography_37_785	same_as_D1b_D5	NA	NO_Thornhill_2007_Mol_Ecol_16_5326
D	D1a	ITS2	NA	DGGE	same_as_AF499802	Cnidaria	Anthozoa	Scleractinia	Faviidae	Goniastrea	retiformis	Goniastrea retiformis	in hospite	Pacific	Thailand	Phuket	Andaman Sea	Cape Panwa	7.481125	98.244201	1000	0	5	2007	2007	LaJeunesse_2010_J_Biogeography_37_785	same_as_D1b_D5	NA	NO_Thornhill_2007_Mol_Ecol_16_5326
C	C115	ITS2	NA	DGGE	same_as_GU111898	Cnidaria	Anthozoa	Scleractinia	Faviidae	Goniastrea	sp.	Goniastrea sp.	in hospite	Indian	Tanzania	Western Indian	Zanzibar	Banda Kuu	-5.425601	39.175998	2000	3	12	2007	2007	LaJeunesse_2010_J_Biogeography_37_785	NA	NA	NA
C	C36	ITS2	NA	NA	same_as_AY258480	Cnidaria	Anthozoa	Scleractinia	Faviidae	Goniastrea	sp.	Goniastrea sp.	in hospite	Indian	NA	Western Indian	NA	NA	0	58	3000000	2	2	NA	NA	LaJeunesse_2005_Mol_Biol_Evol_22_570	NA	NA	NA
C	C1	ITS2	NA	DGGE	same_as_AF333515	Cnidaria	Anthozoa	Scleractinia	Poritidae	Goniopora	columna	Goniopora columna	in hospite	Indian	Tanzania	Western Indian	Zanzibar	Banda Kuu	-5.425601	39.175998	2000	3	12	2007	2007	LaJeunesse_2010_J_Biogeography_37_785	NA	same_as_Symbiodinium goreaui	NO_Thornhill_2007_Mol_Ecol_16_5326
C	C1b	ITS2	NA	DGGE	same_as_AY239363	Cnidaria	Anthozoa	Scleractinia	Poritidae	Goniopora	columna	Goniopora columna	in hospite	Indian	Tanzania	Western Indian	Zanzibar	Banda Kuu	-5.425601	39.175998	2000	3	12	2007	2007	LaJeunesse_2010_J_Biogeography_37_785	same_as_C1e_C1ca	NA	NA
C	C1s	ITS2	NA	DGGE	GU111865	Cnidaria	Anthozoa	Scleractinia	Poritidae	Goniopora	columna	Goniopora columna	in hospite	Indian	Tanzania	Western Indian	Zanzibar	Banda Kuu	-5.425601	39.175998	2000	3	12	2007	2007	LaJeunesse_2010_J_Biogeography_37_785	NA	NA	NA
D	D1	ITS2	NA	DGGE	same_as_AF334660	Cnidaria	Anthozoa	Scleractinia	Poritidae	Goniopora	columna	Goniopora columna	in hospite	Pacific	Thailand	Phuket	Andaman Sea	Phiphi Don	7.432416	98.464195	5900	2	6	2007	2007	LaJeunesse_2010_J_Biogeography_37_785	NA	NA	NO_Stat_2009_MEPS_386_83
D	D1a	ITS2	NA	DGGE	same_as_AF499802	Cnidaria	Anthozoa	Scleractinia	Poritidae	Goniopora	columna	Goniopora columna	in hospite	Pacific	Thailand	Phuket	Andaman Sea	Phiphi Don	7.432416	98.464195	5900	2	6	2007	2007	LaJeunesse_2010_J_Biogeography_37_785	same_as_D1b_D5	NA	NO_Thornhill_2007_Mol_Ecol_16_5326
C	C1	ITS2	NA	DGGE	same_as_AF333515	Cnidaria	Anthozoa	Scleractinia	Poritidae	Goniopora	djiboutiensis	Goniopora djiboutiensis	in hospite	Pacific	Australia	Great Barrier Reef	Rib Reef	NA	-18.4818972	146.8737056	1500	1	8	2003	2003	LaJeunesse_2004_MEPS_284_147	NA	same_as_Symbiodinium goreaui	NO_Thornhill_2007_Mol_Ecol_16_5326
D	D1	ITS2	NA	DGGE	same_as_AF334660	Cnidaria	Anthozoa	Scleractinia	Poritidae	Goniopora	djiboutiensis	Goniopora djiboutiensis	in hospite	Pacific	Thailand	Phuket	Andaman Sea	Hae	7.450068	98.230912	1500	2	6	2007	2007	LaJeunesse_2010_J_Biogeography_37_785	NA	NA	NO_Stat_2009_MEPS_386_83
D	D1a	ITS2	NA	DGGE	same_as_AF499802	Cnidaria	Anthozoa	Scleractinia	Poritidae	Goniopora	djiboutiensis	Goniopora djiboutiensis	in hospite	Pacific	Thailand	Phuket	Andaman Sea	Hae	7.450068	98.230912	1500	2	6	2007	2007	LaJeunesse_2010_J_Biogeography_37_785	same_as_D1b_D5	NA	NO_Thornhill_2007_Mol_Ecol_16_5326
D	D1	ITS2	NA	DGGE	same_as_AF334660	Cnidaria	Anthozoa	Scleractinia	Poritidae	Goniopora	fruticosa	Goniopora fruticosa	in hospite	Pacific	Thailand	Phuket	Andaman Sea	Hae	7.450068	98.230912	1500	2	6	2007	2007	LaJeunesse_2010_J_Biogeography_37_785	NA	NA	NO_Stat_2009_MEPS_386_83
D	D1	ITS2	NA	DGGE	same_as_AF334660	Cnidaria	Anthozoa	Scleractinia	Poritidae	Goniopora	fruticosa	Goniopora fruticosa	in hospite	Pacific	Thailand	Phuket	Similan Islands	Similan	8.344871	97.381451	4500	2	12	2007	2007	LaJeunesse_2010_J_Biogeography_37_785	NA	NA	NO_Stat_2009_MEPS_386_83
D	D1a	ITS2	NA	DGGE	same_as_AF499802	Cnidaria	Anthozoa	Scleractinia	Poritidae	Goniopora	fruticosa	Goniopora fruticosa	in hospite	Pacific	Thailand	Phuket	Andaman Sea	Hae	7.450068	98.230912	1500	2	6	2007	2007	LaJeunesse_2010_J_Biogeography_37_785	same_as_D1b_D5	NA	NO_Thornhill_2007_Mol_Ecol_16_5326
D	D1a	ITS2	NA	DGGE	same_as_AF499802	Cnidaria	Anthozoa	Scleractinia	Poritidae	Goniopora	fruticosa	Goniopora fruticosa	in hospite	Pacific	Thailand	Phuket	Similan Islands	Similan	8.344871	97.381451	4500	2	12	2007	2007	LaJeunesse_2010_J_Biogeography_37_785	same_as_D1b_D5	NA	NO_Thornhill_2007_Mol_Ecol_16_5326
D	D5	ITS2	NA	DGGE	same_as_EU812743	Cnidaria	Anthozoa	Scleractinia	Poritidae	Goniopora	fruticosa	Goniopora fruticosa	in hospite	Pacific	Thailand	Phuket	Andaman Sea	Phiphi Lae	7.411501	98.451796	3500	6	12	2007	2007	LaJeunesse_2010_J_Biogeography_37_785	NA	NA	NA
D	D5	ITS2	NA	DGGE	same_as_EU812743	Cnidaria	Anthozoa	Scleractinia	Poritidae	Goniopora	fruticosa	Goniopora fruticosa	in hospite	Pacific	Thailand	Phuket	Andaman Sea	Phiphi Don	7.432416	98.464195	5900	2	6	2007	2007	LaJeunesse_2010_J_Biogeography_37_785	NA	NA	NA
D	D5	ITS2	NA	DGGE	same_as_EU812743	Cnidaria	Anthozoa	Scleractinia	Poritidae	Goniopora	fruticosa	Goniopora fruticosa	in hospite	Pacific	Thailand	Phuket	Similan Islands	Similan	8.344871	97.381451	4500	2	12	2007	2007	LaJeunesse_2010_J_Biogeography_37_785	NA	NA	NA
C	C1	ITS2	NA	DGGE	same_as_AF333515	Cnidaria	Anthozoa	Scleractinia	Poritidae	Goniopora	minor	Goniopora minor	in hospite	Pacific	Australia	Great Barrier Reef	Curacao Island	NA	-18.6672528	146.5557028	3000	1	6	2003	2003	LaJeunesse_2004_MEPS_284_147	NA	same_as_Symbiodinium goreaui	NO_Thornhill_2007_Mol_Ecol_16_5326
C	C1	ITS2	NA	DGGE	same_as_AF333515	Cnidaria	Anthozoa	Scleractinia	Poritidae	Goniopora	minor	Goniopora minor	in hospite	Pacific	Australia	Great Barrier Reef	Feather Reef	NA	-17.5328028	146.3924694	2000	10	17	2003	2003	LaJeunesse_2004_MEPS_284_147	NA	same_as_Symbiodinium goreaui	NO_Thornhill_2007_Mol_Ecol_16_5326
C	C1	ITS2	NA	DGGE	same_as_AF333515	Cnidaria	Anthozoa	Scleractinia	Poritidae	Goniopora	sp.	Goniopora sp.	in hospite	Indian	Tanzania	Western Indian	Zanzibar	Banda Kuu	-5.425601	39.175998	2000	3	12	2007	2007	LaJeunesse_2010_J_Biogeography_37_785	NA	same_as_Symbiodinium goreaui	NO_Thornhill_2007_Mol_Ecol_16_5326
C	C1	ITS2	NA	DGGE	same_as_AF333515	Cnidaria	Anthozoa	Scleractinia	Poritidae	Goniopora	sp.	Goniopora sp.	in hospite	Pacific	Thailand	Phuket	Andaman Sea	Hae	7.450068	98.230912	1500	2	6	2007	2007	LaJeunesse_2010_J_Biogeography_37_785	NA	same_as_Symbiodinium goreaui	NO_Thornhill_2007_Mol_Ecol_16_5326
C	C15	ITS2	NA	DGGE	same_as_AY239369	Cnidaria	Anthozoa	Scleractinia	Poritidae	Goniopora	sp.	Goniopora sp.	in hospite	Indian	Tanzania	Western Indian	Zanzibar	Banda Kuu	-5.425601	39.175998	2000	3	12	2007	2007	LaJeunesse_2010_J_Biogeography_37_785	NA	NA	NO_Stat_2009_MEPS_386_83
C	C1b	ITS2	NA	DGGE	same_as_AY239363	Cnidaria	Anthozoa	Scleractinia	Poritidae	Goniopora	sp.	Goniopora sp.	in hospite	Indian	Tanzania	Western Indian	Zanzibar	Banda Kuu	-5.425601	39.175998	2000	3	12	2007	2007	LaJeunesse_2010_J_Biogeography_37_785	same_as_C1e_C1ca	NA	NA
C	C1s	ITS2	NA	DGGE	same_as_GU111865	Cnidaria	Anthozoa	Scleractinia	Poritidae	Goniopora	sp.	Goniopora sp.	in hospite	Indian	Tanzania	Western Indian	Zanzibar	Banda Kuu	-5.425601	39.175998	2000	3	12	2007	2007	LaJeunesse_2010_J_Biogeography_37_785	NA	NA	NA
C	C3	ITS2	NA	DGGE	same_as_AF499789	Cnidaria	Anthozoa	Scleractinia	Poritidae	Goniopora	sp.	Goniopora sp.	in hospite	Indian	Tanzania	Western Indian	Zanzibar	Banda Kuu	-5.425601	39.175998	2000	3	12	2007	2007	LaJeunesse_2010_J_Biogeography_37_785	NA	NA	NO_Stat_2009_MEPS_386_83
C	C3	ITS2	NA	DGGE	same_as_AF499789	Cnidaria	Anthozoa	Scleractinia	Poritidae	Goniopora	sp.	Goniopora sp.	in hospite	Pacific	Thailand	Phuket	Similan Islands	Similan	8.344871	97.381451	4500	2	12	2007	2007	LaJeunesse_2010_J_Biogeography_37_785	NA	NA	NO_Stat_2009_MEPS_386_83
C	C3u	ITS2	NA	DGGE	same_as_GU111879	Cnidaria	Anthozoa	Scleractinia	Poritidae	Goniopora	sp.	Goniopora sp.	in hospite	Indian	Tanzania	Western Indian	Zanzibar	Banda Kuu	-5.425601	39.175998	2000	3	12	2007	2007	LaJeunesse_2010_J_Biogeography_37_785	NA	NA	NA
C	C3u	ITS2	NA	DGGE	same_as_GU111879	Cnidaria	Anthozoa	Scleractinia	Poritidae	Goniopora	sp.	Goniopora sp.	in hospite	Pacific	Thailand	Phuket	Similan Islands	Similan	8.344871	97.381451	4500	2	12	2007	2007	LaJeunesse_2010_J_Biogeography_37_785	NA	NA	NA
D	D5	ITS2	NA	DGGE	same_as_EU812743	Cnidaria	Anthozoa	Scleractinia	Poritidae	Goniopora	sp.	Goniopora sp.	in hospite	Pacific	Thailand	Phuket	Andaman Sea	Phiphi Lae	7.411501	98.451796	3500	6	12	2007	2007	LaJeunesse_2010_J_Biogeography_37_785	NA	NA	NA
D	D5	ITS2	NA	DGGE	same_as_EU812743	Cnidaria	Anthozoa	Scleractinia	Poritidae	Goniopora	sp.	Goniopora sp.	in hospite	Pacific	Thailand	Phuket	Andaman Sea	Phiphi Don	7.432416	98.464195	5900	2	6	2007	2007	LaJeunesse_2010_J_Biogeography_37_785	NA	NA	NA
C	C1	ITS2	NA	DGGE	same_as_AF333515	Cnidaria	Anthozoa	Scleractinia	Poritidae	Goniopora	tenuidens	Goniopora tenuidens	in hospite	Pacific	Australia	Great Barrier Reef	Rib Reef	NA	-18.4818972	146.8737056	1500	1	8	2003	2003	LaJeunesse_2004_MEPS_284_147	NA	same_as_Symbiodinium goreaui	NO_Thornhill_2007_Mol_Ecol_16_5326
C	C3	ITS2	NA	DGGE	same_as_AF499789	Cnidaria	Anthozoa	Scleractinia	Fungiidae	Heliofungia	actiniformes	Heliofungia actiniformes	in hospite	Pacific	Australia	Great Barrier Reef	Curacao Island	NA	-18.6672528	146.5557028	3000	1	6	2003	2003	LaJeunesse_2004_MEPS_284_147	NA	NA	NO_Stat_2009_MEPS_386_83
C	C3h	ITS2	NA	DGGE	same_as_AY239365	Cnidaria	Anthozoa	Scleractinia	Fungiidae	Heliofungia	actiniformes	Heliofungia actiniformes	in hospite	Pacific	Australia	Great Barrier Reef	Curacao Island	NA	-18.6672528	146.5557028	3000	1	6	2003	2003	LaJeunesse_2004_MEPS_284_147	NA	NA	NA
C	C3	ITS2	NA	DGGE	same_as_AF499789	Cnidaria	Anthozoa	Scleractinia	Fungiidae	Heliofungia	sp.	Heliofungia sp.	in hospite	Indian	Tanzania	Western Indian	Zanzibar	Changuu	-6.070491	39.100244	1000	2	6	2007	2007	LaJeunesse_2010_J_Biogeography_37_785	NA	NA	NO_Stat_2009_MEPS_386_83
C	C3u	ITS2	NA	DGGE	same_as_GU111879	Cnidaria	Anthozoa	Scleractinia	Fungiidae	Heliofungia	sp.	Heliofungia sp.	in hospite	Indian	Tanzania	Western Indian	Zanzibar	Changuu	-6.070491	39.100244	1000	2	6	2007	2007	LaJeunesse_2010_J_Biogeography_37_785	NA	NA	NA
C	C1	ITS2	NA	DGGE	same_as_AF333515	Cnidaria	Anthozoa	Scleractinia	Fungiidae	Herpolitha	weberi	Herpolitha weberi	in hospite	Pacific	Australia	Great Barrier Reef	Feather Reef	NA	-17.5328028	146.3924694	2000	10	17	2003	2003	LaJeunesse_2004_MEPS_284_147	NA	same_as_Symbiodinium goreaui	NO_Thornhill_2007_Mol_Ecol_16_5326
C	C15	ITS2	NA	DGGE	same_as_AY239369	Cnidaria	Anthozoa	Scleractinia	Merulinidae	Hydnophora	exesa	Hydnophora exesa	in hospite	Pacific	Thailand	Phuket	Andaman Sea	Hae	7.450068	98.230912	1500	2	6	2007	2007	LaJeunesse_2010_J_Biogeography_37_785	NA	NA	NO_Stat_2009_MEPS_386_83
C	C21	ITS2	NA	DGGE	same_as_AY239372	Cnidaria	Anthozoa	Scleractinia	Merulinidae	Hydnophora	exesa	Hydnophora exesa	in hospite	Pacific	Japan	Okinawa	Zamami Island	NA	26.2334528	127.3092069	3500	1	10	2002	2002	LaJeunesse_2004_MEPS_284_147	same_as_C3k_C3d_C21.C3d	NA	NO_Stat_2009_MEPS_386_83
C	C21a	ITS2	NA	DGGE	same_as_AY589744	Cnidaria	Anthozoa	Scleractinia	Merulinidae	Hydnophora	exesa	Hydnophora exesa	in hospite	Pacific	Japan	Okinawa	Zamami Island	NA	26.2334528	127.3092069	3500	1	10	2002	2002	LaJeunesse_2004_MEPS_284_147	NA	NA	NA
C	C27	ITS2	NA	DGGE	same_as_AY239379	Cnidaria	Anthozoa	Scleractinia	Merulinidae	Hydnophora	exesa	Hydnophora exesa	in hospite	Pacific	Japan	Okinawa	Zamami Island	NA	26.2334528	127.3092069	3500	1	10	2002	2002	LaJeunesse_2004_MEPS_284_147	same_as_C30 (type1)	NA	NO_Stat_2009_MEPS_386_83
C	C3	ITS2	NA	DGGE	same_as_AF499789	Cnidaria	Anthozoa	Scleractinia	Merulinidae	Hydnophora	exesa	Hydnophora exesa	in hospite	Pacific	Australia	Great Barrier Reef	Feather Reef	NA	-17.5328028	146.3924694	2000	1	8	2003	2003	LaJeunesse_2004_MEPS_284_147	NA	NA	NO_Stat_2009_MEPS_386_83
C	C3	ITS2	NA	DGGE	same_as_AF499789	Cnidaria	Anthozoa	Scleractinia	Merulinidae	Hydnophora	exesa	Hydnophora exesa	in hospite	Pacific	Australia	Great Barrier Reef	Curacao Island	NA	-18.6672528	146.5557028	3000	1	6	2003	2003	LaJeunesse_2004_MEPS_284_147	NA	NA	NO_Stat_2009_MEPS_386_83
C	C3	ITS2	NA	DGGE	same_as_AF499789	Cnidaria	Anthozoa	Scleractinia	Merulinidae	Hydnophora	exesa	Hydnophora exesa	in hospite	Pacific	Australia	Great Barrier Reef	Feather Reef	NA	-17.5328028	146.3924694	2000	1	8	2003	2003	LaJeunesse_2004_MEPS_284_147	NA	NA	NO_Stat_2009_MEPS_386_83
C	C3	ITS2	NA	DGGE	same_as_AF499789	Cnidaria	Anthozoa	Scleractinia	Merulinidae	Hydnophora	exesa	Hydnophora exesa	in hospite	Pacific	Thailand	Phuket	Andaman Sea	Phiphi Lae	7.411501	98.451796	3500	6	12	2007	2007	LaJeunesse_2010_J_Biogeography_37_785	NA	NA	NO_Stat_2009_MEPS_386_83
C	C3	ITS2	NA	DGGE	same_as_AF499789	Cnidaria	Anthozoa	Scleractinia	Merulinidae	Hydnophora	exesa	Hydnophora exesa	in hospite	Pacific	Thailand	Phuket	Andaman Sea	Phiphi Don	7.432416	98.464195	5900	2	6	2007	2007	LaJeunesse_2010_J_Biogeography_37_785	NA	NA	NO_Stat_2009_MEPS_386_83
C	C3	ITS2	NA	DGGE	same_as_AF499789	Cnidaria	Anthozoa	Scleractinia	Merulinidae	Hydnophora	exesa	Hydnophora exesa	in hospite	Pacific	Thailand	Phuket	Andaman Sea	Hae	7.450068	98.230912	1500	2	6	2007	2007	LaJeunesse_2010_J_Biogeography_37_785	NA	NA	NO_Stat_2009_MEPS_386_83
C	C3	ITS2	NA	DGGE	same_as_AF499789	Cnidaria	Anthozoa	Scleractinia	Merulinidae	Hydnophora	exesa	Hydnophora exesa	in hospite	Pacific	Thailand	Phuket	Andaman Sea	Cape Panwa	7.481125	98.244201	1000	0	5	2007	2007	LaJeunesse_2010_J_Biogeography_37_785	NA	NA	NO_Stat_2009_MEPS_386_83
C	C3	ITS2	NA	DGGE	same_as_AF499789	Cnidaria	Anthozoa	Scleractinia	Merulinidae	Hydnophora	exesa	Hydnophora exesa	in hospite	Indian	Tanzania	Western Indian	Zanzibar	Changuu	-6.070491	39.100244	1000	2	6	2007	2007	LaJeunesse_2010_J_Biogeography_37_785	NA	NA	NO_Stat_2009_MEPS_386_83
C	C3	ITS2	NA	DGGE	same_as_AF499789	Cnidaria	Anthozoa	Scleractinia	Merulinidae	Hydnophora	exesa	Hydnophora exesa	in hospite	Indian	Tanzania	Western Indian	Zanzibar	Banda Kuu	-5.425601	39.175998	2000	3	12	2007	2007	LaJeunesse_2010_J_Biogeography_37_785	NA	NA	NO_Stat_2009_MEPS_386_83
C	C3h	ITS2	NA	DGGE	same_as_AY239365	Cnidaria	Anthozoa	Scleractinia	Merulinidae	Hydnophora	exesa	Hydnophora exesa	in hospite	Pacific	Australia	Great Barrier Reef	Curacao Island	NA	-18.6672528	146.5557028	3000	1	6	2003	2003	LaJeunesse_2004_MEPS_284_147	NA	NA	NA
C	C3h	ITS2	NA	DGGE	same_as_AY239365	Cnidaria	Anthozoa	Scleractinia	Merulinidae	Hydnophora	exesa	Hydnophora exesa	in hospite	Pacific	Australia	Great Barrier Reef	Feather Reef	NA	-17.5328028	146.3924694	2000	1	8	2003	2003	LaJeunesse_2004_MEPS_284_147	NA	NA	NA
C	C3u	ITS2	NA	DGGE	same_as_GU111879	Cnidaria	Anthozoa	Scleractinia	Merulinidae	Hydnophora	exesa	Hydnophora exesa	in hospite	Pacific	Thailand	Phuket	Andaman Sea	Phiphi Lae	7.411501	98.451796	3500	6	12	2007	2007	LaJeunesse_2010_J_Biogeography_37_785	NA	NA	NA
C	C3u	ITS2	NA	DGGE	same_as_GU111879	Cnidaria	Anthozoa	Scleractinia	Merulinidae	Hydnophora	exesa	Hydnophora exesa	in hospite	Pacific	Thailand	Phuket	Andaman Sea	Phiphi Don	7.432416	98.464195	5900	2	6	2007	2007	LaJeunesse_2010_J_Biogeography_37_785	NA	NA	NA
C	C3u	ITS2	NA	DGGE	same_as_GU111879	Cnidaria	Anthozoa	Scleractinia	Merulinidae	Hydnophora	exesa	Hydnophora exesa	in hospite	Pacific	Thailand	Phuket	Andaman Sea	Hae	7.450068	98.230912	1500	2	6	2007	2007	LaJeunesse_2010_J_Biogeography_37_785	NA	NA	NA
C	C3u	ITS2	NA	DGGE	same_as_GU111879	Cnidaria	Anthozoa	Scleractinia	Merulinidae	Hydnophora	exesa	Hydnophora exesa	in hospite	Pacific	Thailand	Phuket	Andaman Sea	Cape Panwa	7.481125	98.244201	1000	0	5	2007	2007	LaJeunesse_2010_J_Biogeography_37_785	NA	NA	NA
C	C3u	ITS2	NA	DGGE	same_as_GU111879	Cnidaria	Anthozoa	Scleractinia	Merulinidae	Hydnophora	exesa	Hydnophora exesa	in hospite	Indian	Tanzania	Western Indian	Zanzibar	Changuu	-6.070491	39.100244	1000	2	6	2007	2007	LaJeunesse_2010_J_Biogeography_37_785	NA	NA	NA
C	C3u	ITS2	NA	DGGE	same_as_GU111879	Cnidaria	Anthozoa	Scleractinia	Merulinidae	Hydnophora	exesa	Hydnophora exesa	in hospite	Indian	Tanzania	Western Indian	Zanzibar	Banda Kuu	-5.425601	39.175998	2000	3	12	2007	2007	LaJeunesse_2010_J_Biogeography_37_785	NA	NA	NA
C	C3	ITS2	NA	DGGE	same_as_AF499789	Cnidaria	Anthozoa	Scleractinia	Merulinidae	Hydnophora	microconos	Hydnophora microconos	in hospite	Pacific	Australia	Great Barrier Reef	Heron Island	NA	-23.4441278	151.9160528	5000	3	3	2002	2002	LaJeunesse_2003_Limnol_Oceanograph_48_2046	NA	NA	NO_Stat_2009_MEPS_386_83
C	C3	ITS2	NA	DGGE	same_as_AF499789	Cnidaria	Anthozoa	Scleractinia	Merulinidae	Hydnophora	microconos	Hydnophora microconos	in hospite	Pacific	Thailand	Phuket	Andaman Sea	Phiphi Lae	7.411501	98.451796	3500	6	12	2007	2007	LaJeunesse_2010_J_Biogeography_37_785	NA	NA	NO_Stat_2009_MEPS_386_83
C	C3	ITS2	NA	DGGE	same_as_AF499789	Cnidaria	Anthozoa	Scleractinia	Merulinidae	Hydnophora	microconos	Hydnophora microconos	in hospite	Pacific	Thailand	Phuket	Andaman Sea	Phiphi Don	7.432416	98.464195	5900	2	6	2007	2007	LaJeunesse_2010_J_Biogeography_37_785	NA	NA	NO_Stat_2009_MEPS_386_83
C	C3	ITS2	NA	DGGE	same_as_AF499789	Cnidaria	Anthozoa	Scleractinia	Merulinidae	Hydnophora	microconos	Hydnophora microconos	in hospite	Pacific	Thailand	Phuket	Andaman Sea	Cape Panwa	7.481125	98.244201	1000	0	5	2007	2007	LaJeunesse_2010_J_Biogeography_37_785	NA	NA	NO_Stat_2009_MEPS_386_83
C	C3	ITS2	NA	DGGE	same_as_AF499789	Cnidaria	Anthozoa	Scleractinia	Merulinidae	Hydnophora	microconos	Hydnophora microconos	in hospite	Pacific	Thailand	Phuket	Similan Islands	Similan	8.344871	97.381451	4500	2	12	2007	2007	LaJeunesse_2010_J_Biogeography_37_785	NA	NA	NO_Stat_2009_MEPS_386_83
C	C3	ITS2	NA	DGGE	same_as_AF499789	Cnidaria	Anthozoa	Scleractinia	Merulinidae	Hydnophora	microconos	Hydnophora microconos	in hospite	Pacific	Thailand	Phuket	Andaman Sea	Racha	7.364345	98.221469	2000	2	5	2007	2007	LaJeunesse_2010_J_Biogeography_37_785	NA	NA	NO_Stat_2009_MEPS_386_83
C	C3u	ITS2	NA	DGGE	same_as_GU111879	Cnidaria	Anthozoa	Scleractinia	Merulinidae	Hydnophora	microconos	Hydnophora microconos	in hospite	Pacific	Thailand	Phuket	Andaman Sea	Phiphi Lae	7.411501	98.451796	3500	6	12	2007	2007	LaJeunesse_2010_J_Biogeography_37_785	NA	NA	NA
C	C3u	ITS2	NA	DGGE	same_as_GU111879	Cnidaria	Anthozoa	Scleractinia	Merulinidae	Hydnophora	microconos	Hydnophora microconos	in hospite	Pacific	Thailand	Phuket	Andaman Sea	Racha	7.364345	98.221469	2000	2	5	2007	2007	LaJeunesse_2010_J_Biogeography_37_785	NA	NA	NA
C	C3u	ITS2	NA	DGGE	same_as_GU111879	Cnidaria	Anthozoa	Scleractinia	Merulinidae	Hydnophora	microconos	Hydnophora microconos	in hospite	Pacific	Thailand	Phuket	Andaman Sea	Phiphi Don	7.432416	98.464195	5900	2	6	2007	2007	LaJeunesse_2010_J_Biogeography_37_785	NA	NA	NA
C	C3u	ITS2	NA	DGGE	same_as_GU111879	Cnidaria	Anthozoa	Scleractinia	Merulinidae	Hydnophora	microconos	Hydnophora microconos	in hospite	Pacific	Thailand	Phuket	Andaman Sea	Cape Panwa	7.481125	98.244201	1000	0	5	2007	2007	LaJeunesse_2010_J_Biogeography_37_785	NA	NA	NA
C	C3u	ITS2	NA	DGGE	same_as_GU111879	Cnidaria	Anthozoa	Scleractinia	Merulinidae	Hydnophora	microconos	Hydnophora microconos	in hospite	Pacific	Thailand	Phuket	Similan Islands	Similan	8.344871	97.381451	4500	2	12	2007	2007	LaJeunesse_2010_J_Biogeography_37_785	NA	NA	NA
D	D1	ITS2	NA	DGGE	same_as_AF334660	Cnidaria	Anthozoa	Scleractinia	Merulinidae	Hydnophora	microconos	Hydnophora microconos	in hospite	Pacific	Australia	Great Barrier Reef	Heron Island	NA	-23.4441278	151.9160528	5000	3	3	2002	2002	LaJeunesse_2003_Limnol_Oceanograph_48_2046	NA	NA	NO_Stat_2009_MEPS_386_83
D	D1a	ITS2	NA	DGGE	same_as_AF499802	Cnidaria	Anthozoa	Scleractinia	Merulinidae	Hydnophora	microconos	Hydnophora microconos	in hospite	Pacific	Australia	Great Barrier Reef	Heron Island	NA	-23.4441278	151.9160528	5000	3	3	2002	2002	LaJeunesse_2003_Limnol_Oceanograph_48_2046	same_as_D1b_D5	NA	NO_Thornhill_2007_Mol_Ecol_16_5326
C	C1	ITS2	NA	DGGE	same_as_AF333515	Cnidaria	Anthozoa	Scleractinia	Merulinidae	Hydnophora	rigida	Hydnophora rigida	in hospite	Pacific	Japan	Okinawa	Zamami Island	NA	26.2334528	127.3092069	3500	1	10	2002	2002	LaJeunesse_2004_MEPS_284_147	NA	same_as_Symbiodinium goreaui	NO_Thornhill_2007_Mol_Ecol_16_5326
C	C21	ITS2	NA	DGGE	same_as_AY239372	Cnidaria	Anthozoa	Scleractinia	Merulinidae	Hydnophora	rigida	Hydnophora rigida	in hospite	Pacific	Japan	Okinawa	Zamami Island	NA	26.2334528	127.3092069	3500	1	10	2002	2002	LaJeunesse_2004_MEPS_284_147	same_as_C3k_C3d_C21.C3d	NA	NO_Stat_2009_MEPS_386_83
C	C21a	ITS2	NA	DGGE	same_as_AY589744	Cnidaria	Anthozoa	Scleractinia	Merulinidae	Hydnophora	rigida	Hydnophora rigida	in hospite	Pacific	Japan	Okinawa	Zamami Island	NA	26.2334528	127.3092069	3500	1	10	2002	2002	LaJeunesse_2004_MEPS_284_147	NA	NA	NA
C	C3	ITS2	NA	DGGE	same_as_AF499789	Cnidaria	Anthozoa	Scleractinia	Merulinidae	Hydnophora	rigida	Hydnophora rigida	in hospite	Pacific	Thailand	Phuket	Andaman Sea	Phiphi Don	7.432416	98.464195	5900	2	6	2007	2007	LaJeunesse_2010_J_Biogeography_37_785	NA	NA	NO_Stat_2009_MEPS_386_83
C	C3	ITS2	NA	DGGE	same_as_AF499789	Cnidaria	Anthozoa	Scleractinia	Merulinidae	Hydnophora	rigida	Hydnophora rigida	in hospite	Pacific	Thailand	Phuket	Andaman Sea	Cape Panwa	7.481125	98.244201	1000	0	5	2007	2007	LaJeunesse_2010_J_Biogeography_37_785	NA	NA	NO_Stat_2009_MEPS_386_83
C	C3	ITS2	NA	DGGE	same_as_AF499789	Cnidaria	Anthozoa	Scleractinia	Merulinidae	Hydnophora	rigida	Hydnophora rigida	in hospite	Pacific	Thailand	Phuket	Similan Islands	Similan	8.344871	97.381451	4500	2	12	2007	2007	LaJeunesse_2010_J_Biogeography_37_785	NA	NA	NO_Stat_2009_MEPS_386_83
C	C3u	ITS2	NA	DGGE	same_as_GU111879	Cnidaria	Anthozoa	Scleractinia	Merulinidae	Hydnophora	rigida	Hydnophora rigida	in hospite	Pacific	Thailand	Phuket	Andaman Sea	Phiphi Don	7.432416	98.464195	5900	2	6	2007	2007	LaJeunesse_2010_J_Biogeography_37_785	NA	NA	NA
C	C3u	ITS2	NA	DGGE	same_as_GU111879	Cnidaria	Anthozoa	Scleractinia	Merulinidae	Hydnophora	rigida	Hydnophora rigida	in hospite	Pacific	Thailand	Phuket	Andaman Sea	Cape Panwa	7.481125	98.244201	1000	0	5	2007	2007	LaJeunesse_2010_J_Biogeography_37_785	NA	NA	NA
C	C3u	ITS2	NA	DGGE	same_as_GU111879	Cnidaria	Anthozoa	Scleractinia	Merulinidae	Hydnophora	rigida	Hydnophora rigida	in hospite	Pacific	Thailand	Phuket	Similan Islands	Similan	8.344871	97.381451	4500	2	12	2007	2007	LaJeunesse_2010_J_Biogeography_37_785	NA	NA	NA
C	C40	ITS2	NA	DGGE	same_as_AY258485	Cnidaria	Anthozoa	Scleractinia	Merulinidae	Hydnophora	rigida	Hydnophora rigida	in hospite	Indian	Australia	Western Australia	Ningaloo	NA	-23.097835	113.624526	50000	0	7	2005	2005	Silverstein_2011_MEPS_422_63	NA	NA	NA
D	D1	ITS2	NA	DGGE	same_as_AF334660	Cnidaria	Anthozoa	Scleractinia	Merulinidae	Hydnophora	sp.	Hydnophora sp.	in hospite	Aquarium	United States	Pennsylvania	State College	Penn State aquarium	40.793395	-77.860001	1000			2001	2001	Smith_2009_J_Phycol_45_1030	NA	NA	NO_Stat_2009_MEPS_386_83
D	D1a	ITS2	NA	DGGE	same_as_AF499802	Cnidaria	Anthozoa	Scleractinia	Merulinidae	Hydnophora	sp.	Hydnophora sp.	in hospite	Aquarium	United States	Pennsylvania	State College	Penn State aquarium	40.793395	-77.860001	1000			2001	2001	Smith_2009_J_Phycol_45_1030	same_as_D1b_D5	NA	NO_Thornhill_2007_Mol_Ecol_16_5326
B	B1	ITS2	NA	DGGE	same_as_AF333511	Cnidaria	Anthozoa	Scleractinia	Mussidae	Isophyllastrea	rigida	Isophyllastrea rigida	in hospite	Caribbean	Belize	Western Caribbean	South Yucatan	Carrie Bow	16.480001	-88.045999	15000	6	10	2002	2003	Finney_2010_Microb_Ecol_60_250	NA	same as Symbiodinium pulchrorum and Symbiodinium bermudense	NO_Thornhill_2007_Mol_Ecol_16_5326
C	C3	ITS2	NA	DGGE	AF499789	Cnidaria	Anthozoa	Scleractinia	Mussidae	Isophyllastrea	rigida	Isophyllastrea rigida	in hospite	Caribbean	Mexico	Quintana Roo	Puerto Morelos	NA	20.5	-86.52	4000	5	5	1998	1999	LaJeunesse_2002_Mar_Biol_141_387	NA	NA	NO_Stat_2009_MEPS_386_83
C	C77	ITS2	NA	NA	AY765412	Cnidaria	Anthozoa	Scleractinia	Mussidae	Isophyllastrea	rigida	Isophyllastrea rigida	in hospite	Caribbean	NA	Central Caribbean	NA	NA	15	-74	1000000	4	5	NA	NA	LaJeunesse_2005_Mol_Biol_Evol_22_570	NA	NA	NA
B	B1	ITS2	NA	DGGE	same_as_AF333511	Cnidaria	Anthozoa	Scleractinia	Mussidae	Isophyllia	sinuosa	Isophyllia sinuosa	in hospite	Caribbean	Belize	Western Caribbean	South Yucatan	Carrie Bow	16.480001	-88.045999	15000	1	5	2002	2003	Finney_2010_Microb_Ecol_60_250	NA	same as Symbiodinium pulchrorum and Symbiodinium bermudense	NO_Thornhill_2007_Mol_Ecol_16_5326
B	B1	ITS2	NA	DGGE	same_as_AF333511	Cnidaria	Anthozoa	Scleractinia	Mussidae	Isophyllia	sinuosa	Isophyllia sinuosa	in hospite	Caribbean	Belize	Western Caribbean	South Yucatan	Carrie Bow	16.480001	-88.045999	15000	6	10	2002	2003	Finney_2010_Microb_Ecol_60_250	NA	same as Symbiodinium pulchrorum and Symbiodinium bermudense	NO_Thornhill_2007_Mol_Ecol_16_5326
C	C76	ITS2	NA	NA	AY765411	Cnidaria	Anthozoa	Scleractinia	Mussidae	Isophyllia	sinuosa	Isophyllia sinuosa	in hospite	Caribbean	NA	Central Caribbean	NA	NA	15	-74	1000000	4	5	NA	NA	LaJeunesse_2005_Mol_Biol_Evol_22_570	NA	NA	NA
C	C1	ITS2	NA	DGGE	same_as_AF333515	Cnidaria	Anthozoa	Scleractinia	Faviidae	Leptastrea	bottae	Leptastrea bottae	in hospite	Pacific	United States	Hawaiian Islands	Oahu	NA	21.5	-158	50000	2	2	NA	NA	LaJeunesse_2004_Coral_Reefs_23_596	NA	same_as_Symbiodinium goreaui	NO_Thornhill_2007_Mol_Ecol_16_5326
C	C1f	ITS2	NA	DGGE	same_as_AY258490	Cnidaria	Anthozoa	Scleractinia	Faviidae	Leptastrea	bottae	Leptastrea bottae	in hospite	Pacific	United States	Hawaiian Islands	Oahu	NA	21.5	-158	50000	2	2	NA	NA	LaJeunesse_2004_Coral_Reefs_23_596	NA	NA	NO_Stat_2009_MEPS_386_83
C	C1	ITS2	NA	DGGE	same_as_AF333515	Cnidaria	Anthozoa	Scleractinia	Faviidae	Leptastrea	pruinosa	Leptastrea pruinosa	in hospite	Pacific	Australia	Great Barrier Reef	Rib Reef	NA	-18.4818972	146.8737056	1500	1	8	2003	2003	LaJeunesse_2004_MEPS_284_147	NA	same_as_Symbiodinium goreaui	NO_Thornhill_2007_Mol_Ecol_16_5326
C	C3	ITS2	NA	DGGE	same_as_AF499789	Cnidaria	Anthozoa	Scleractinia	Faviidae	Leptastrea	pruinosa	Leptastrea pruinosa	in hospite	Pacific	Australia	Great Barrier Reef	Feather Reef	NA	-17.5328028	146.3924694	2000	10	17	2003	2003	LaJeunesse_2004_MEPS_284_147	NA	NA	NO_Stat_2009_MEPS_386_83
C	C3	ITS2	NA	DGGE	same_as_AF499789	Cnidaria	Anthozoa	Scleractinia	Faviidae	Leptastrea	pruinosa	Leptastrea pruinosa	in hospite	Pacific	Thailand	Phuket	Similan Islands	Similan	8.344871	97.381451	4500	2	12	2007	2007	LaJeunesse_2010_J_Biogeography_37_785	NA	NA	NO_Stat_2009_MEPS_386_83
C	C3h	ITS2	NA	DGGE	same_as_AY239365	Cnidaria	Anthozoa	Scleractinia	Faviidae	Leptastrea	pruinosa	Leptastrea pruinosa	in hospite	Pacific	Australia	Great Barrier Reef	Feather Reef	NA	-17.5328028	146.3924694	2000	10	17	2003	2003	LaJeunesse_2004_MEPS_284_147	NA	NA	NA
C	C3u	ITS2	NA	DGGE	same_as_GU111879	Cnidaria	Anthozoa	Scleractinia	Faviidae	Leptastrea	pruinosa	Leptastrea pruinosa	in hospite	Pacific	Thailand	Phuket	Similan Islands	Similan	8.344871	97.381451	4500	2	12	2007	2007	LaJeunesse_2010_J_Biogeography_37_785	NA	NA	NA
D	D1	ITS2	NA	DGGE	same_as_AF174574	Cnidaria	Anthozoa	Scleractinia	Faviidae	Leptastrea	pruinosa	Leptastrea pruinosa	in hospite	Pacific	Thailand	Phuket	Andaman Sea	Hae	7.450068	98.230912	1500	2	6	2007	2007	LaJeunesse_2010_J_Biogeography_37_785	NA	NA	NO_Stat_2009_MEPS_386_83
D	D1	ITS2	NA	DGGE	same_as_AF174574	Cnidaria	Anthozoa	Scleractinia	Faviidae	Leptastrea	pruinosa	Leptastrea pruinosa	in hospite	Pacific	Thailand	Phuket	Andaman Sea	Cape Panwa	7.481125	98.244201	1000	0	5	2007	2007	LaJeunesse_2010_J_Biogeography_37_785	NA	NA	NO_Stat_2009_MEPS_386_83
D	D1	ITS2	NA	DGGE	same_as_AF174574	Cnidaria	Anthozoa	Scleractinia	Faviidae	Leptastrea	pruinosa	Leptastrea pruinosa	in hospite	Pacific	Thailand	Phuket	Similan Islands	Similan	8.344871	97.381451	4500	2	12	2007	2007	LaJeunesse_2010_J_Biogeography_37_785	NA	NA	NO_Stat_2009_MEPS_386_83
D	D1a	ITS2	NA	DGGE	same_as_AF499802	Cnidaria	Anthozoa	Scleractinia	Faviidae	Leptastrea	pruinosa	Leptastrea pruinosa	in hospite	Pacific	Thailand	Phuket	Andaman Sea	Hae	7.450068	98.230912	1500	2	6	2007	2007	LaJeunesse_2010_J_Biogeography_37_785	same_as_D1b_D5	NA	NO_Thornhill_2007_Mol_Ecol_16_5326
D	D1a	ITS2	NA	DGGE	same_as_AF499802	Cnidaria	Anthozoa	Scleractinia	Faviidae	Leptastrea	pruinosa	Leptastrea pruinosa	in hospite	Pacific	Thailand	Phuket	Andaman Sea	Cape Panwa	7.481125	98.244201	1000	0	5	2007	2007	LaJeunesse_2010_J_Biogeography_37_785	same_as_D1b_D5	NA	NO_Thornhill_2007_Mol_Ecol_16_5326
D	D1a	ITS2	NA	DGGE	same_as_AF499802	Cnidaria	Anthozoa	Scleractinia	Faviidae	Leptastrea	pruinosa	Leptastrea pruinosa	in hospite	Pacific	Thailand	Phuket	Similan Islands	Similan	8.344871	97.381451	4500	2	12	2007	2007	LaJeunesse_2010_J_Biogeography_37_785	same_as_D1b_D5	NA	NO_Thornhill_2007_Mol_Ecol_16_5326
C	C1	ITS2	NA	DGGE	same_as_AF333515	Cnidaria	Anthozoa	Scleractinia	Faviidae	Leptastrea	purpurea	Leptastrea purpurea	in hospite	Pacific	United States	Hawaiian Islands	Oahu	NA	21.5	-158	50000	10	20	NA	NA	LaJeunesse_2004_Coral_Reefs_23_596	NA	same_as_Symbiodinium goreaui	NO_Thornhill_2007_Mol_Ecol_16_5326
C	C1	ITS2	NA	DGGE	same_as_AF333515	Cnidaria	Anthozoa	Scleractinia	Faviidae	Leptastrea	purpurea	Leptastrea purpurea	in hospite	Pacific	Australia	Great Barrier Reef	Rib Reef	NA	-18.4818972	146.8737056	1500	10	17	2003	2003	LaJeunesse_2004_MEPS_284_147	NA	same_as_Symbiodinium goreaui	NO_Thornhill_2007_Mol_Ecol_16_5326
C	C1	ITS2	NA	DGGE	same_as_AF333515	Cnidaria	Anthozoa	Scleractinia	Faviidae	Leptastrea	purpurea	Leptastrea purpurea	in hospite	Pacific	Australia	Great Barrier Reef	Feather Reef	NA	-17.5328028	146.3924694	2000	1	8	2003	2003	LaJeunesse_2004_MEPS_284_147	NA	same_as_Symbiodinium goreaui	NO_Thornhill_2007_Mol_Ecol_16_5326
C	C1	ITS2	NA	DGGE	same_as_AF333515	Cnidaria	Anthozoa	Scleractinia	Faviidae	Leptastrea	purpurea	Leptastrea purpurea	in hospite	Indian	Tanzania	Western Indian	Zanzibar	Banda Kuu	-5.425601	39.175998	2000	3	12	2007	2007	LaJeunesse_2010_J_Biogeography_37_785	NA	same_as_Symbiodinium goreaui	NO_Thornhill_2007_Mol_Ecol_16_5326
C	C1b	ITS2	NA	DGGE	same_as_AY239363	Cnidaria	Anthozoa	Scleractinia	Faviidae	Leptastrea	purpurea	Leptastrea purpurea	in hospite	Pacific	Australia	Great Barrier Reef	Rib Reef	NA	-18.4818972	146.8737056	1500	10	17	2003	2003	LaJeunesse_2004_MEPS_284_147	same_as_C1e_C1ca	NA	NA
C	C1b	ITS2	NA	DGGE	same_as_AY239363	Cnidaria	Anthozoa	Scleractinia	Faviidae	Leptastrea	purpurea	Leptastrea purpurea	in hospite	Indian	Tanzania	Western Indian	Zanzibar	Banda Kuu	-5.425601	39.175998	2000	3	12	2007	2007	LaJeunesse_2010_J_Biogeography_37_785	same_as_C1e_C1ca	NA	NA
C	C1f	ITS2	NA	DGGE	same_as_AY258490	Cnidaria	Anthozoa	Scleractinia	Faviidae	Leptastrea	purpurea	Leptastrea purpurea	in hospite	Pacific	United States	Hawaiian Islands	Oahu	NA	21.5	-158	50000	10	20	NA	NA	LaJeunesse_2004_Coral_Reefs_23_596	NA	NA	NO_Stat_2009_MEPS_386_83
C	C1s	ITS2	NA	DGGE	same_as_GU111865	Cnidaria	Anthozoa	Scleractinia	Faviidae	Leptastrea	purpurea	Leptastrea purpurea	in hospite	Indian	Tanzania	Western Indian	Zanzibar	Banda Kuu	-5.425601	39.175998	2000	3	12	2007	2007	LaJeunesse_2010_J_Biogeography_37_785	NA	NA	NA
C	C1	ITS2	NA	NA	same_as_AF333515	Cnidaria	Anthozoa	Scleractinia	Faviidae	Leptastrea	sp.	Leptastrea sp.	in hospite	Pacific	NA	Central Pacific	NA	NA	0	-160	5000000	2	15	NA	NA	LaJeunesse_2005_Mol_Biol_Evol_22_570	NA	same_as_Symbiodinium goreaui	NO_Thornhill_2007_Mol_Ecol_16_5326
C	C1	ITS2	NA	cloning	same_as_AF333515	Cnidaria	Anthozoa	Scleractinia	Faviidae	Leptastrea	sp.	Leptastrea sp.	in hospite	Pacific	United States	Central Pacific	Johnston Atoll	JOH-5P	16.77415	-169.4970167	100	2	4	2006	2006	Stat_2009_MEPS_386_83	NA	same_as_Symbiodinium goreaui	NO_Thornhill_2007_Mol_Ecol_16_5326
C	C1	ITS2	NA	cloning	same_as_AF333515	Cnidaria	Anthozoa	Scleractinia	Faviidae	Leptastrea	sp.	Leptastrea sp.	in hospite	Pacific	United States	Central Pacific	Johnston Atoll	JOH-1AP	16.7860333	-169.4618333	100	15	20	2006	2006	Stat_2009_MEPS_386_83	NA	same_as_Symbiodinium goreaui	NO_Thornhill_2007_Mol_Ecol_16_5326
C	C1.6	ITS2	NA	cloning	FJ461493	Cnidaria	Anthozoa	Scleractinia	Faviidae	Leptastrea	sp.	Leptastrea sp.	in hospite	Pacific	United States	Central Pacific	Johnston Atoll	JOH-1AP	16.7860333	-169.4618333	100	15	20	2006	2006	Stat_2009_MEPS_386_83	NA	NA	NO_Stat_2009_MEPS_386_83
C	C1.7	ITS2	NA	cloning	same_as_FJ461494	Cnidaria	Anthozoa	Scleractinia	Faviidae	Leptastrea	sp.	Leptastrea sp.	in hospite	Pacific	United States	Central Pacific	Johnston Atoll	JOH-1AP	16.7860333	-169.4618333	100	15	20	2006	2006	Stat_2009_MEPS_386_83	NA	NA	NO_Stat_2009_MEPS_386_83
C	C1ca	ITS2	NA	cloning	same_as_EU449104	Cnidaria	Anthozoa	Scleractinia	Faviidae	Leptastrea	sp.	Leptastrea sp.	in hospite	Pacific	United States	Central Pacific	Johnston Atoll	JOH-5P	16.77415	-169.4970167	100	2	4	2006	2006	Stat_2009_MEPS_386_83	same_as_C1e_C1b	NA	NO_Stat_2009_MEPS_386_83
C	C1ca	ITS2	NA	cloning	same_as_EU449104	Cnidaria	Anthozoa	Scleractinia	Faviidae	Leptastrea	sp.	Leptastrea sp.	in hospite	Pacific	United States	Central Pacific	Johnston Atoll	JOH-1AP	16.7860333	-169.4618333	100	15	20	2006	2006	Stat_2009_MEPS_386_83	same_as_C1e_C1b	NA	NO_Stat_2009_MEPS_386_83
C	C1e	ITS2	NA	NA	same_as_AY258489	Cnidaria	Anthozoa	Scleractinia	Faviidae	Leptastrea	sp.	Leptastrea sp.	in hospite	Pacific	NA	Central Pacific	NA	NA	0	-160	5000000	2	15	NA	NA	LaJeunesse_2005_Mol_Biol_Evol_22_570	same_as_C1b_C1ca	NA	NA
C	C1f	ITS2	NA	cloning	same_as_AY258490	Cnidaria	Anthozoa	Scleractinia	Faviidae	Leptastrea	sp.	Leptastrea sp.	in hospite	Pacific	United States	Central Pacific	Johnston Atoll	JOH-5P	16.77415	-169.4970167	100	2	4	2006	2006	Stat_2009_MEPS_386_83	NA	NA	NO_Stat_2009_MEPS_386_83
C	C1f	ITS2	NA	cloning	same_as_AY258490	Cnidaria	Anthozoa	Scleractinia	Faviidae	Leptastrea	sp.	Leptastrea sp.	in hospite	Pacific	United States	Central Pacific	Johnston Atoll	JOH-1AP	16.7860333	-169.4618333	100	15	20	2006	2006	Stat_2009_MEPS_386_83	NA	NA	NO_Stat_2009_MEPS_386_83
C	C3	ITS2	NA	cloning	same_as_AF499789	Cnidaria	Anthozoa	Scleractinia	Faviidae	Leptastrea	sp.	Leptastrea sp.	in hospite	Pacific	United States	Central Pacific	Johnston Atoll	JOH-5P	16.77415	-169.4970167	100	2	4	2006	2006	Stat_2009_MEPS_386_83	NA	NA	NO_Stat_2009_MEPS_386_83
C	C3	ITS2	NA	cloning	same_as_AF499789	Cnidaria	Anthozoa	Scleractinia	Faviidae	Leptastrea	sp.	Leptastrea sp.	in hospite	Pacific	United States	Central Pacific	Johnston Atoll	JOH-1AP	16.7860333	-169.4618333	100	15	20	2006	2006	Stat_2009_MEPS_386_83	NA	NA	NO_Stat_2009_MEPS_386_83
C	C3.2	ITS2	NA	cloning	FJ461497	Cnidaria	Anthozoa	Scleractinia	Faviidae	Leptastrea	sp.	Leptastrea sp.	in hospite	Pacific	United States	Central Pacific	Johnston Atoll	JOH-5P	16.77415	-169.4970167	100	2	4	2006	2006	Stat_2009_MEPS_386_83	NA	NA	NO_Stat_2009_MEPS_386_83
C	C3.2	ITS2	NA	cloning	same_as_FJ461497	Cnidaria	Anthozoa	Scleractinia	Faviidae	Leptastrea	sp.	Leptastrea sp.	in hospite	Pacific	United States	Central Pacific	Johnston Atoll	JOH-1AP	16.7860333	-169.4618333	100	15	20	2006	2006	Stat_2009_MEPS_386_83	NA	NA	NO_Stat_2009_MEPS_386_83
D	D1	ITS2	NA	DGGE	same_as_AF174574	Cnidaria	Anthozoa	Scleractinia	Faviidae	Leptastrea	sp.	Leptastrea sp.	in hospite	Pacific	Thailand	Phuket	Andaman Sea	Racha	7.364345	98.221469	2000	2	5	2007	2007	LaJeunesse_2010_J_Biogeography_37_785	NA	NA	NO_Stat_2009_MEPS_386_83
D	D1	ITS2	NA	DGGE	same_as_AF174574	Cnidaria	Anthozoa	Scleractinia	Faviidae	Leptastrea	sp.	Leptastrea sp.	in hospite	Pacific	Thailand	Phuket	Andaman Sea	Phiphi Don	7.432416	98.464195	5900	2	6	2007	2007	LaJeunesse_2010_J_Biogeography_37_785	NA	NA	NO_Stat_2009_MEPS_386_83
D	D1a	ITS2	NA	DGGE	same_as_AF499802	Cnidaria	Anthozoa	Scleractinia	Faviidae	Leptastrea	sp.	Leptastrea sp.	in hospite	Pacific	Thailand	Phuket	Andaman Sea	Racha	7.364345	98.221469	2000	2	5	2007	2007	LaJeunesse_2010_J_Biogeography_37_785	same_as_D1b_D5	NA	NO_Thornhill_2007_Mol_Ecol_16_5326
D	D1a	ITS2	NA	DGGE	same_as_AF499802	Cnidaria	Anthozoa	Scleractinia	Faviidae	Leptastrea	sp.	Leptastrea sp.	in hospite	Pacific	Thailand	Phuket	Andaman Sea	Phiphi Don	7.432416	98.464195	5900	2	6	2007	2007	LaJeunesse_2010_J_Biogeography_37_785	same_as_D1b_D5	NA	NO_Thornhill_2007_Mol_Ecol_16_5326
C	C101	ITS2	NA	DGGE	same_as_GU111881	Cnidaria	Anthozoa	Scleractinia	Faviidae	Leptoria	phrygia	Leptoria phrygia	in hospite	Pacific	Thailand	Phuket	Similan Islands	Similan	8.344871	97.381451	4500	2	12	2007	2007	LaJeunesse_2010_J_Biogeography_37_785	NA	NA	NA
C	C3	ITS2	NA	DGGE	same_as_AF499789	Cnidaria	Anthozoa	Scleractinia	Faviidae	Leptoria	phrygia	Leptoria phrygia	in hospite	Pacific	Australia	Great Barrier Reef	Heron Island	NA	-23.4441278	151.9160528	5000	10	10	2002	2002	LaJeunesse_2003_Limnol_Oceanograph_48_2046	NA	NA	NO_Stat_2009_MEPS_386_83
C	C3	ITS2	NA	DGGE	same_as_AF499789	Cnidaria	Anthozoa	Scleractinia	Faviidae	Leptoria	phrygia	Leptoria phrygia	in hospite	Pacific	Australia	Great Barrier Reef	Feather Reef	NA	-17.5328028	146.3924694	2000	1	8	2003	2003	LaJeunesse_2004_MEPS_284_147	NA	NA	NO_Stat_2009_MEPS_386_83
C	C3	ITS2	NA	DGGE	same_as_AF499789	Cnidaria	Anthozoa	Scleractinia	Faviidae	Leptoria	phrygia	Leptoria phrygia	in hospite	Pacific	Thailand	Phuket	Andaman Sea	Racha	7.364345	98.221469	2000	2	5	2007	2007	LaJeunesse_2010_J_Biogeography_37_785	NA	NA	NO_Stat_2009_MEPS_386_83
C	C3	ITS2	NA	DGGE	same_as_AF499789	Cnidaria	Anthozoa	Scleractinia	Faviidae	Leptoria	phrygia	Leptoria phrygia	in hospite	Pacific	Thailand	Phuket	Andaman Sea	Phiphi Don	7.432416	98.464195	5900	2	6	2007	2007	LaJeunesse_2010_J_Biogeography_37_785	NA	NA	NO_Stat_2009_MEPS_386_83
C	C3u	ITS2	NA	DGGE	same_as_GU111879	Cnidaria	Anthozoa	Scleractinia	Faviidae	Leptoria	phrygia	Leptoria phrygia	in hospite	Pacific	Thailand	Phuket	Andaman Sea	Racha	7.364345	98.221469	2000	2	5	2007	2007	LaJeunesse_2010_J_Biogeography_37_785	NA	NA	NA
C	C3u	ITS2	NA	DGGE	same_as_GU111879	Cnidaria	Anthozoa	Scleractinia	Faviidae	Leptoria	phrygia	Leptoria phrygia	in hospite	Pacific	Thailand	Phuket	Andaman Sea	Phiphi Don	7.432416	98.464195	5900	2	6	2007	2007	LaJeunesse_2010_J_Biogeography_37_785	NA	NA	NA
D	D1	ITS2	NA	DGGE	same_as_AF334660	Cnidaria	Anthozoa	Scleractinia	Faviidae	Leptoria	phrygia	Leptoria phrygia	in hospite	Pacific	Australia	Great Barrier Reef	Feather Reef	NA	-17.5328028	146.3924694	2000	1	8	2003	2003	LaJeunesse_2004_MEPS_284_147	NA	NA	NO_Stat_2009_MEPS_386_83
D	D1a	ITS2	NA	DGGE	same_as_AF499802	Cnidaria	Anthozoa	Scleractinia	Faviidae	Leptoria	phrygia	Leptoria phrygia	in hospite	Pacific	Australia	Great Barrier Reef	Feather Reef	NA	-17.5328028	146.3924694	2000	1	8	2003	2003	LaJeunesse_2004_MEPS_284_147	same_as_D1b_D5	NA	NO_Thornhill_2007_Mol_Ecol_16_5326
C	C3	ITS2	NA	DGGE	same_as_AF499789	Cnidaria	Anthozoa	Scleractinia	Agariciidae	Leptoseris	cucullata	Leptoseris cucullata	in hospite	Caribbean	Barbados	Eastern Caribbean	NA	NA	13.113952	-59.323522	14655	10	20	2005	2005	Finney_2010_Microb_Ecol_60_250	NA	NA	NO_Stat_2009_MEPS_386_83
C	C3	ITS2	NA	DGGE	same_as_AF499789	Cnidaria	Anthozoa	Scleractinia	Agariciidae	Leptoseris	cucullata	Leptoseris cucullata	in hospite	Caribbean	Belize	Western Caribbean	South Yucatan	Carrie Bow	16.480001	-88.045999	15000	6	10	2002	2003	Finney_2010_Microb_Ecol_60_250	NA	NA	NO_Stat_2009_MEPS_386_83
C	C3	ITS2	NA	DGGE	same_as_AF499789	Cnidaria	Anthozoa	Scleractinia	Agariciidae	Leptoseris	cucullata	Leptoseris cucullata	in hospite	Caribbean	Belize	Western Caribbean	South Yucatan	Carrie Bow	16.480001	-88.045999	15000	10	20	2002	2003	Finney_2010_Microb_Ecol_60_250	NA	NA	NO_Stat_2009_MEPS_386_83
C	C3	ITS2	NA	DGGE	same_as_AF499789	Cnidaria	Anthozoa	Scleractinia	Agariciidae	Leptoseris	cucullata	Leptoseris cucullata	in hospite	Caribbean	Mexico	Quintana Roo	Puerto Morelos	NA	20.5	-86.52	4000	10	10	1998	1999	LaJeunesse_2002_Mar_Biol_141_387	NA	NA	NO_Stat_2009_MEPS_386_83
[truncated: 2,095 more rows]
