# Supplementary material for: Resistance and robustness of the global coral–symbiont network
Source: Ecology. 2020 Feb 14;101(5):e02990. doi: 10.1002/ecy.2990 (PMC7317464; doi:10.1002/ecy.2990)
Supplement: Supplementary file 3 [file ECY-101-e02990-s003.zip › DataS1/Global_edges.csv]

Symbiont Index	Host Index	T_MMM_05_degC
773	16	29.94
773	81	29.94
773	699	29.94
787	607	29.94
798	607	29.94
799	607	29.94
800	607	29.94
774	607	29.94
754	16	29.94
754	154	29.94
754	188	29.94
754	208	29.94
754	239	29.94
754	384	29.94
754	402	29.94
754	411	29.94
754	424	29.94
754	429	29.94
754	694	29.94
802	395	29.94
803	395	29.94
763	689	29.94
763	694	29.94
811	689	29.94
811	694	29.94
812	154	29.94
813	382	29.94
813	395	29.94
814	154	29.94
750	154	29.94
750	411	29.94
750	429	29.94
750	618	29.94
750	694	29.94
823	641	29.94
830	675	29.94
767	102	29.94
767	411	29.94
767	424	29.94
767	429	29.94
767	432	29.94
856	701	29.94
857	701	29.94
772	641	29.94
762	154	29.94
762	157	29.94
762	204	29.94
762	411	29.94
762	415	29.94
762	694	29.94
924	154	29.94
924	157	29.94
924	204	29.94
935	618	29.94
936	618	29.94
938	641	29.94
939	689	29.94
939	695	29.94
943	204	29.94
944	492	29.94
947	248	29.94
948	248	29.94
741	411	29.94
741	424	29.94
741	429	29.94
963	351	29.94
964	349	29.94
786	411	29.94
786	424	29.94
786	429	29.94
786	694	29.94
748	411	29.94
748	424	29.94
748	429	29.94
748	694	29.94
773	80	29.63
773	685	29.63
773	698	29.63
787	604	29.63
787	639	29.63
774	604	29.63
801	639	29.63
754	122	29.63
754	125	29.63
754	128	29.63
754	151	29.63
754	182	29.63
754	185	29.63
754	195	29.63
754	198	29.63
754	205	29.63
754	238	29.63
754	244	29.63
754	400	29.63
754	408	29.63
754	425	29.63
754	604	29.63
754	685	29.63
802	387	29.63
802	392	29.63
804	385	29.63
804	389	29.63
738	408	29.63
738	425	29.63
806	182	29.63
809	205	29.63
763	685	29.63
813	380	29.63
813	381	29.63
813	385	29.63
813	387	29.63
813	389	29.63
813	391	29.63
813	392	29.63
750	604	29.63
823	649	29.63
829	649	29.63
830	473	29.63
830	475	29.63
830	490	29.63
834	649	29.63
835	649	29.63
862	604	29.63
868	604	29.63
762	122	29.63
762	125	29.63
762	128	29.63
762	131	29.63
762	198	29.63
762	205	29.63
762	244	29.63
762	362	29.63
762	414	29.63
762	604	29.63
762	677	29.63
762	685	29.63
762	693	29.63
762	698	29.63
907	198	29.63
912	104	29.63
913	104	29.63
916	122	29.63
916	128	29.63
916	131	29.63
925	414	29.63
926	414	29.63
927	122	29.63
934	649	29.63
939	685	29.63
939	696	29.63
940	685	29.63
940	696	29.63
941	490	29.63
741	408	29.63
741	425	29.63
741	430	29.63
739	408	29.63
739	425	29.63
739	430	29.63
966	604	29.63
740	185	29.63
740	198	29.63
740	244	29.63
740	693	29.63
967	619	29.63
967	639	29.63
968	487	29.63
786	151	29.63
786	195	29.63
786	198	29.63
786	425	29.63
786	677	29.63
786	685	29.63
786	693	29.63
748	151	29.63
748	195	29.63
748	198	29.63
748	425	29.63
748	677	29.63
748	685	29.63
748	693	29.63
773	17	30.25
773	82	30.25
773	690	30.25
787	606	30.25
774	606	30.25
754	17	30.25
754	152	30.25
754	186	30.25
754	199	30.25
754	206	30.25
754	410	30.25
754	423	30.25
754	428	30.25
754	690	30.25
742	410	30.25
742	423	30.25
742	428	30.25
802	394	30.25
803	394	30.25
763	687	30.25
763	690	30.25
811	690	30.25
813	394	30.25
762	132	30.25
762	410	30.25
762	416	30.25
762	423	30.25
762	428	30.25
762	690	30.25
914	132	30.25
786	410	30.25
786	423	30.25
786	428	30.25
786	690	30.25
748	410	30.25
748	423	30.25
748	428	30.25
748	690	30.25
813	396	30.54
773	19	29.72
773	84	29.72
773	420	29.72
773	426	29.72
773	603	29.72
773	616	29.72
773	638	29.72
773	700	29.72
787	603	29.72
787	620	29.72
774	603	29.72
754	148	29.72
754	184	29.72
754	189	29.72
754	197	29.72
754	201	29.72
754	209	29.72
754	241	29.72
754	247	29.72
754	348	29.72
754	350	29.72
754	397	29.72
754	401	29.72
754	420	29.72
754	426	29.72
754	603	29.72
754	620	29.72
747	420	29.72
805	241	29.72
807	189	29.72
808	209	29.72
810	209	29.72
763	688	29.72
811	688	29.72
812	156	29.72
813	383	29.72
813	386	29.72
813	388	29.72
813	390	29.72
750	130	29.72
750	156	29.72
750	209	29.72
750	241	29.72
750	247	29.72
750	397	29.72
750	603	29.72
750	609	29.72
750	692	29.72
830	474	29.72
830	476	29.72
830	486	29.72
830	488	29.72
830	491	29.72
830	676	29.72
856	700	29.72
856	702	29.72
862	603	29.72
862	609	29.72
868	603	29.72
870	603	29.72
762	124	29.72
762	127	29.72
762	130	29.72
762	135	29.72
762	136	29.72
762	203	29.72
762	209	29.72
762	348	29.72
762	363	29.72
762	401	29.72
762	417	29.72
762	433	29.72
762	489	29.72
762	603	29.72
762	692	29.72
762	700	29.72
914	124	29.72
914	127	29.72
914	130	29.72
914	135	29.72
917	489	29.72
785	417	29.72
918	417	29.72
919	433	29.72
921	417	29.72
921	433	29.72
924	203	29.72
924	209	29.72
753	616	29.72
753	620	29.72
753	638	29.72
939	692	29.72
939	697	29.72
940	692	29.72
940	697	29.72
744	638	29.72
941	485	29.72
941	491	29.72
942	484	29.72
942	488	29.72
942	491	29.72
945	124	29.72
945	133	29.72
946	397	29.72
946	398	29.72
947	700	29.72
954	491	29.72
741	420	29.72
741	426	29.72
741	491	29.72
969	616	29.72
786	19	29.72
786	130	29.72
786	412	29.72
786	420	29.72
786	426	29.72
786	692	29.72
748	19	29.72
748	130	29.72
748	412	29.72
748	420	29.72
748	692	29.72
750	141	30.38
750	237	30.38
750	296	30.38
750	333	30.38
750	366	30.38
750	576	30.38
750	584	30.38
750	592	30.38
750	658	30.38
750	663	30.38
745	10	30.38
745	13	30.38
745	33	30.38
745	39	30.38
745	42	30.38
745	48	30.38
745	53	30.38
745	54	30.38
745	65	30.38
745	67	30.38
745	69	30.38
745	73	30.38
745	76	30.38
745	78	30.38
745	91	30.38
745	95	30.38
745	108	30.38
745	112	30.38
745	117	30.38
745	254	30.38
745	257	30.38
745	261	30.38
745	266	30.38
745	324	30.38
745	360	30.38
745	418	30.38
745	543	30.38
745	550	30.38
731	54	30.38
731	543	30.38
831	439	30.38
751	654	30.38
777	310	30.38
776	280	30.38
776	339	30.38
776	436	30.38
776	438	30.38
776	439	30.38
776	443	30.38
776	446	30.38
776	452	30.38
776	454	30.38
776	461	30.38
776	466	30.38
776	611	30.38
776	623	30.38
776	628	30.38
776	635	30.38
776	643	30.38
776	650	30.38
776	654	30.38
854	438	30.38
855	635	30.38
864	141	30.38
864	237	30.38
864	296	30.38
864	366	30.38
864	658	30.38
864	663	30.38
772	592	30.38
772	658	30.38
865	584	30.38
865	592	30.38
873	584	30.38
873	592	30.38
792	461	30.38
762	8	30.38
762	10	30.38
762	20	30.38
762	25	30.38
762	27	30.38
762	30	30.38
762	36	30.38
762	39	30.38
762	42	30.38
762	46	30.38
762	51	30.38
762	53	30.38
762	54	30.38
762	73	30.38
762	76	30.38
762	89	30.38
762	90	30.38
762	91	30.38
762	95	30.38
762	99	30.38
762	103	30.38
762	106	30.38
762	108	30.38
762	112	30.38
762	117	30.38
762	145	30.38
762	149	30.38
762	178	30.38
762	181	30.38
762	190	30.38
762	211	30.38
762	218	30.38
762	223	30.38
762	228	30.38
762	234	30.38
762	235	30.38
762	243	30.38
762	249	30.38
762	252	30.38
762	254	30.38
762	256	30.38
762	257	30.38
762	261	30.38
762	266	30.38
762	271	30.38
762	276	30.38
762	277	30.38
762	280	30.38
762	283	30.38
762	286	30.38
762	288	30.38
762	296	30.38
762	302	30.38
762	306	30.38
762	316	30.38
762	319	30.38
762	322	30.38
762	324	30.38
762	333	30.38
762	339	30.38
762	343	30.38
762	346	30.38
762	354	30.38
762	360	30.38
762	366	30.38
762	370	30.38
762	373	30.38
762	404	30.38
762	407	30.38
762	418	30.38
762	434	30.38
762	477	30.38
762	479	30.38
762	481	30.38
762	482	30.38
762	498	30.38
762	503	30.38
762	510	30.38
762	517	30.38
762	519	30.38
762	524	30.38
762	529	30.38
762	531	30.38
762	536	30.38
762	539	30.38
762	545	30.38
762	547	30.38
762	550	30.38
762	554	30.38
762	556	30.38
762	600	30.38
762	661	30.38
762	708	30.38
762	710	30.38
762	713	30.38
762	715	30.38
762	722	30.38
752	8	30.38
752	10	30.38
752	30	30.38
752	42	30.38
752	53	30.38
752	54	30.38
752	73	30.38
752	76	30.38
752	91	30.38
752	95	30.38
752	99	30.38
752	103	30.38
752	106	30.38
752	108	30.38
752	112	30.38
752	117	30.38
752	145	30.38
752	149	30.38
752	178	30.38
752	181	30.38
752	190	30.38
752	211	30.38
752	218	30.38
752	223	30.38
752	228	30.38
752	234	30.38
752	235	30.38
752	243	30.38
752	249	30.38
752	252	30.38
752	254	30.38
752	256	30.38
752	261	30.38
752	266	30.38
752	271	30.38
752	276	30.38
752	277	30.38
752	280	30.38
752	283	30.38
752	286	30.38
752	288	30.38
752	296	30.38
752	302	30.38
752	306	30.38
752	316	30.38
752	319	30.38
752	322	30.38
752	324	30.38
752	333	30.38
752	339	30.38
752	343	30.38
752	346	30.38
752	354	30.38
752	360	30.38
752	366	30.38
752	370	30.38
752	373	30.38
752	404	30.38
752	407	30.38
752	418	30.38
752	434	30.38
752	477	30.38
752	479	30.38
752	481	30.38
752	482	30.38
752	498	30.38
752	503	30.38
752	510	30.38
752	517	30.38
752	519	30.38
752	524	30.38
752	529	30.38
752	531	30.38
752	536	30.38
752	539	30.38
752	545	30.38
752	547	30.38
752	550	30.38
752	554	30.38
752	556	30.38
752	600	30.38
752	661	30.38
752	710	30.38
752	713	30.38
752	715	30.38
752	722	30.38
929	708	30.38
737	8	30.38
737	10	30.38
737	20	30.38
737	25	30.38
737	27	30.38
737	36	30.38
737	39	30.38
737	42	30.38
737	46	30.38
737	51	30.38
737	53	30.38
737	76	30.38
737	89	30.38
737	90	30.38
737	95	30.38
737	103	30.38
737	108	30.38
737	112	30.38
737	117	30.38
737	257	30.38
737	261	30.38
737	316	30.38
735	576	30.38
761	576	30.38
970	54	30.38
784	54	30.38
786	8	30.38
786	30	30.38
786	87	30.38
786	108	30.38
786	117	30.38
786	141	30.38
786	149	30.38
786	178	30.38
786	190	30.38
786	218	30.38
786	254	30.38
786	261	30.38
786	271	30.38
786	277	30.38
786	280	30.38
786	296	30.38
786	306	30.38
786	310	30.38
786	319	30.38
786	322	30.38
786	324	30.38
786	328	30.38
786	330	30.38
786	331	30.38
786	354	30.38
786	359	30.38
786	366	30.38
786	373	30.38
786	404	30.38
786	418	30.38
786	434	30.38
786	493	30.38
786	507	30.38
786	510	30.38
786	514	30.38
786	519	30.38
786	529	30.38
786	536	30.38
786	539	30.38
786	545	30.38
786	547	30.38
786	550	30.38
786	556	30.38
786	572	30.38
786	576	30.38
786	592	30.38
786	598	30.38
786	658	30.38
786	713	30.38
786	722	30.38
972	261	30.38
972	319	30.38
972	434	30.38
972	547	30.38
972	550	30.38
973	576	30.38
748	8	30.38
748	30	30.38
748	87	30.38
748	108	30.38
748	117	30.38
748	141	30.38
748	149	30.38
748	178	30.38
748	190	30.38
748	218	30.38
748	254	30.38
748	261	30.38
748	271	30.38
748	277	30.38
748	280	30.38
748	296	30.38
748	306	30.38
748	310	30.38
748	319	30.38
748	322	30.38
748	324	30.38
748	328	30.38
748	330	30.38
748	331	30.38
748	354	30.38
748	359	30.38
748	366	30.38
748	373	30.38
748	404	30.38
748	418	30.38
748	434	30.38
748	493	30.38
748	507	30.38
748	510	30.38
748	514	30.38
748	519	30.38
748	529	30.38
748	536	30.38
748	539	30.38
748	545	30.38
748	547	30.38
748	550	30.38
748	556	30.38
748	572	30.38
748	592	30.38
748	598	30.38
748	658	30.38
748	713	30.38
748	722	30.38
975	87	30.38
748	333	30.38
748	436	30.38
748	439	30.38
748	446	30.38
748	452	30.38
748	461	30.38
748	466	30.38
748	472	30.38
748	576	30.38
748	584	30.38
976	592	30.38
770	493	30.38
746	163	28.78
746	558	28.78
755	162	28.78
815	680	28.78
750	260	28.78
750	299	28.78
750	309	28.78
750	313	28.78
750	563	28.78
750	680	28.78
750	704	28.78
822	680	28.78
788	679	28.78
756	453	28.78
778	563	28.78
779	563	28.78
734	725	28.78
757	453	28.78
780	260	28.78
789	725	28.78
772	309	28.78
758	563	28.78
766	313	28.78
781	309	28.78
790	563	28.78
869	313	28.78
785	226	28.78
762	57	28.78
762	725	28.78
923	57	28.78
793	725	28.78
791	57	28.78
791	172	28.78
791	226	28.78
791	299	28.78
791	347	28.78
791	376	28.78
741	163	28.78
741	721	28.78
736	163	28.78
736	729	28.78
786	57	28.78
786	260	28.78
786	299	28.78
786	309	28.78
786	313	28.78
786	563	28.78
786	680	28.78
748	57	28.78
748	260	28.78
748	299	28.78
748	309	28.78
748	313	28.78
748	563	28.78
748	680	28.78
750	142	28.97
750	158	28.97
750	160	28.97
750	164	28.97
750	165	28.97
750	169	28.97
750	233	28.97
750	323	28.97
750	327	28.97
750	334	28.97
750	355	28.97
750	494	28.97
750	525	28.97
750	559	28.97
750	564	28.97
750	574	28.97
750	577	28.97
750	589	28.97
750	593	28.97
750	648	28.97
750	662	28.97
750	664	28.97
750	727	28.97
824	707	28.97
825	707	28.97
826	7	28.97
826	88	28.97
826	92	28.97
826	96	28.97
826	101	28.97
826	109	28.97
827	45	28.97
827	50	28.97
827	63	28.97
827	88	28.97
827	92	28.97
827	101	28.97
828	88	28.97
828	92	28.97
828	101	28.97
831	460	28.97
832	101	28.97
832	118	28.97
832	323	28.97
832	326	28.97
833	101	28.97
833	118	28.97
833	323	28.97
794	267	28.97
776	334	28.97
776	612	28.97
776	624	28.97
776	629	28.97
776	642	28.97
776	644	28.97
776	648	28.97
852	624	28.97
852	629	28.97
853	612	28.97
853	642	28.97
853	648	28.97
858	463	28.97
858	469	28.97
859	463	28.97
859	469	28.97
861	232	28.97
861	707	28.97
864	142	28.97
864	158	28.97
864	160	28.97
864	164	28.97
864	165	28.97
864	327	28.97
864	334	28.97
864	355	28.97
864	494	28.97
864	525	28.97
864	559	28.97
864	662	28.97
864	727	28.97
772	574	28.97
772	593	28.97
866	158	28.97
866	160	28.97
866	662	28.97
790	564	28.97
790	577	28.97
790	589	28.97
790	593	28.97
872	327	28.97
872	334	28.97
872	355	28.97
872	559	28.97
874	164	28.97
874	165	28.97
874	494	28.97
874	559	28.97
762	1	28.97
762	3	28.97
762	7	28.97
762	47	28.97
762	58	28.97
762	61	28.97
762	63	28.97
762	88	28.97
762	92	28.97
762	96	28.97
762	100	28.97
762	101	28.97
762	113	28.97
762	118	28.97
762	158	28.97
762	191	28.97
762	212	28.97
762	213	28.97
762	219	28.97
762	221	28.97
762	229	28.97
762	232	28.97
762	233	28.97
762	263	28.97
762	264	28.97
762	267	28.97
762	270	28.97
762	272	28.97
762	273	28.97
762	274	28.97
762	281	28.97
762	284	28.97
762	294	28.97
762	298	28.97
762	303	28.97
762	305	28.97
762	307	28.97
762	311	28.97
762	315	28.97
762	320	28.97
762	334	28.97
762	337	28.97
762	341	28.97
762	367	28.97
762	374	28.97
762	379	28.97
762	405	28.97
762	431	28.97
762	480	28.97
762	483	28.97
762	494	28.97
762	499	28.97
762	501	28.97
762	504	28.97
762	506	28.97
762	511	28.97
762	520	28.97
762	522	28.97
762	525	28.97
762	532	28.97
762	537	28.97
762	538	28.97
762	540	28.97
762	542	28.97
762	546	28.97
762	551	28.97
762	552	28.97
762	557	28.97
762	596	28.97
762	678	28.97
762	703	28.97
762	716	28.97
762	720	28.97
760	457	28.97
760	467	28.97
902	467	28.97
910	150	28.97
910	326	28.97
915	213	28.97
915	551	28.97
752	1	28.97
752	3	28.97
752	96	28.97
752	101	28.97
752	158	28.97
752	191	28.97
752	212	28.97
752	213	28.97
752	219	28.97
752	221	28.97
752	229	28.97
752	232	28.97
752	233	28.97
752	264	28.97
752	267	28.97
752	270	28.97
752	272	28.97
752	273	28.97
752	274	28.97
752	281	28.97
752	284	28.97
752	294	28.97
752	298	28.97
752	303	28.97
752	305	28.97
752	307	28.97
752	311	28.97
752	315	28.97
752	334	28.97
752	337	28.97
752	341	28.97
752	367	28.97
752	374	28.97
752	379	28.97
752	480	28.97
752	483	28.97
752	494	28.97
752	499	28.97
752	501	28.97
752	504	28.97
752	506	28.97
752	511	28.97
752	520	28.97
752	522	28.97
752	525	28.97
752	532	28.97
752	537	28.97
752	538	28.97
752	546	28.97
752	551	28.97
752	552	28.97
752	557	28.97
752	596	28.97
752	678	28.97
752	716	28.97
752	720	28.97
930	703	28.97
737	47	28.97
737	58	28.97
737	61	28.97
737	63	28.97
737	92	28.97
737	100	28.97
737	101	28.97
737	118	28.97
737	320	28.97
737	405	28.97
737	431	28.97
737	540	28.97
737	552	28.97
735	577	28.97
761	577	28.97
958	140	28.97
786	7	28.97
786	113	28.97
786	191	28.97
786	272	28.97
786	294	28.97
786	305	28.97
786	307	28.97
786	379	28.97
786	480	28.97
786	537	28.97
786	557	28.97
786	683	28.97
748	7	28.97
748	191	28.97
748	272	28.97
748	294	28.97
748	305	28.97
748	307	28.97
748	379	28.97
748	480	28.97
748	537	28.97
748	557	28.97
750	578	29.87
776	625	29.87
842	625	29.87
843	625	29.87
844	625	29.87
845	625	29.87
851	625	29.87
772	578	29.87
761	578	29.87
786	578	29.87
748	578	29.87
768	24	27.60
768	580	27.60
768	587	27.60
796	580	27.60
750	24	27.60
750	71	27.60
750	167	27.60
750	170	27.60
750	176	27.60
750	179	27.60
750	290	27.60
750	292	27.60
750	352	27.60
750	357	27.60
750	358	27.60
750	365	27.60
750	368	27.60
750	528	27.60
750	568	27.60
750	580	27.60
750	582	27.60
750	587	27.60
750	669	27.60
816	368	27.60
817	368	27.60
818	568	27.60
819	290	27.60
819	358	27.60
820	290	27.60
820	358	27.60
820	568	27.60
821	290	27.60
821	580	27.60
776	608	27.60
776	610	27.60
776	627	27.60
776	630	27.60
776	632	27.60
776	651	27.60
836	651	27.60
837	651	27.60
838	610	27.60
839	651	27.60
840	651	27.60
841	651	27.60
846	651	27.60
847	610	27.60
848	610	27.60
849	651	27.60
858	441	27.60
743	441	27.60
864	368	27.60
772	24	27.60
772	170	27.60
772	368	27.60
772	568	27.60
772	580	27.60
772	587	27.60
864	290	27.60
864	358	27.60
864	528	27.60
864	568	27.60
865	568	27.60
864	179	27.60
864	292	27.60
864	669	27.60
866	176	27.60
866	290	27.60
866	352	27.60
866	357	27.60
866	358	27.60
866	669	27.60
867	582	27.60
790	528	27.60
785	441	27.60
785	459	27.60
785	528	27.60
785	568	27.60
875	441	27.60
876	71	27.60
877	24	27.60
877	71	27.60
878	528	27.60
879	441	27.60
880	441	27.60
792	441	27.60
884	24	27.60
884	368	27.60
884	516	27.60
884	528	27.60
885	528	27.60
762	24	27.60
762	71	27.60
762	290	27.60
762	358	27.60
762	441	27.60
762	528	27.60
762	568	27.60
887	24	27.60
887	71	27.60
888	24	27.60
888	71	27.60
889	568	27.60
890	441	27.60
891	24	27.60
891	71	27.60
891	290	27.60
891	358	27.60
892	24	27.60
892	71	27.60
893	24	27.60
893	71	27.60
894	24	27.60
760	441	27.60
760	459	27.60
895	441	27.60
896	441	27.60
897	441	27.60
898	441	27.60
899	441	27.60
903	449	27.60
904	449	27.60
905	449	27.60
907	588	27.60
916	24	27.60
916	71	27.60
761	568	27.60
761	580	27.60
761	587	27.60
772	528	27.60
937	580	27.60
786	441	27.60
786	459	27.60
786	587	27.60
971	441	27.60
748	441	27.60
748	459	27.60
748	587	27.60
978	627	27.60
978	630	27.60
979	627	27.60
979	630	27.60
980	610	27.60
980	627	27.60
980	630	27.60
981	627	27.60
981	630	27.60
754	573	27.63
750	513	27.63
750	521	27.63
750	561	27.63
750	573	27.63
750	585	27.63
750	590	27.63
750	594	27.63
750	637	27.63
750	656	27.63
750	665	27.63
750	668	27.63
750	670	27.63
750	671	27.63
860	652	27.63
864	561	27.63
864	573	27.63
864	585	27.63
864	590	27.63
864	594	27.63
772	513	27.63
772	521	27.63
772	561	27.63
772	573	27.63
772	585	27.63
772	590	27.63
772	594	27.63
865	590	27.63
864	668	27.63
866	656	27.63
866	665	27.63
866	670	27.63
866	671	27.63
761	590	27.63
764	637	27.63
959	637	27.63
960	637	27.63
962	637	27.63
786	561	27.63
786	573	27.63
786	585	27.63
786	590	27.63
786	594	27.63
797	60	28.68
750	12	28.68
750	29	28.68
750	38	28.68
750	44	28.68
750	52	28.68
750	72	28.68
750	74	28.68
750	94	28.68
750	111	28.68
750	137	28.68
750	143	28.68
750	159	28.68
750	161	28.68
750	166	28.68
750	173	28.68
750	175	28.68
750	177	28.68
750	215	28.68
750	236	28.68
750	251	28.68
750	255	28.68
750	279	28.68
750	282	28.68
750	293	28.68
750	297	28.68
750	300	28.68
750	314	28.68
750	321	28.68
750	329	28.68
750	332	28.68
750	335	28.68
750	338	28.68
750	353	28.68
750	356	28.68
750	369	28.68
750	403	28.68
750	406	28.68
750	478	28.68
750	515	28.68
750	527	28.68
750	555	28.68
750	566	28.68
750	579	28.68
750	586	28.68
750	595	28.68
750	599	28.68
750	657	28.68
750	659	28.68
750	660	28.68
750	666	28.68
750	674	28.68
750	681	28.68
750	705	28.68
750	730	28.68
733	681	28.68
732	681	28.68
776	444	28.68
776	456	28.68
776	601	28.68
776	613	28.68
776	621	28.68
776	631	28.68
776	633	28.68
776	634	28.68
776	636	28.68
776	645	28.68
776	647	28.68
776	655	28.68
850	456	28.68
858	437	28.68
858	450	28.68
858	456	28.68
863	681	28.68
864	356	28.68
864	527	28.68
864	705	28.68
772	566	28.68
772	579	28.68
772	586	28.68
772	595	28.68
772	705	28.68
868	177	28.68
870	566	28.68
871	681	28.68
785	56	28.68
785	210	28.68
785	227	28.68
785	242	28.68
785	262	28.68
785	268	28.68
785	279	28.68
785	295	28.68
785	318	28.68
785	364	28.68
785	372	28.68
785	403	28.68
785	448	28.68
785	508	28.68
785	518	28.68
882	372	28.68
882	724	28.68
882	726	28.68
883	372	28.68
883	724	28.68
883	726	28.68
792	465	28.68
884	161	28.68
884	527	28.68
886	601	28.68
762	2	28.68
762	6	28.68
762	11	28.68
762	12	28.68
762	21	28.68
762	26	28.68
762	28	28.68
762	29	28.68
762	34	28.68
762	38	28.68
762	43	28.68
762	44	28.68
762	49	28.68
762	52	28.68
762	55	28.68
762	56	28.68
762	60	28.68
762	62	28.68
762	64	28.68
762	68	28.68
762	70	28.68
762	72	28.68
762	74	28.68
762	79	28.68
762	86	28.68
762	93	28.68
762	94	28.68
762	110	28.68
762	111	28.68
762	115	28.68
762	119	28.68
762	121	28.68
762	147	28.68
762	171	28.68
762	177	28.68
762	192	28.68
762	210	28.68
762	214	28.68
762	216	28.68
762	220	28.68
762	222	28.68
762	227	28.68
762	230	28.68
762	253	28.68
762	258	28.68
762	262	28.68
762	265	28.68
762	278	28.68
762	279	28.68
762	282	28.68
762	285	28.68
762	287	28.68
762	308	28.68
762	312	28.68
762	314	28.68
762	317	28.68
762	318	28.68
762	321	28.68
762	325	28.68
762	336	28.68
762	342	28.68
762	344	28.68
762	353	28.68
762	361	28.68
762	369	28.68
762	371	28.68
762	372	28.68
762	375	28.68
762	403	28.68
762	413	28.68
762	419	28.68
762	435	28.68
762	478	28.68
762	495	28.68
762	496	28.68
762	497	28.68
762	500	28.68
762	505	28.68
762	508	28.68
762	518	28.68
762	523	28.68
762	534	28.68
762	535	28.68
762	541	28.68
762	544	28.68
762	548	28.68
762	549	28.68
762	597	28.68
762	599	28.68
762	673	28.68
762	681	28.68
762	711	28.68
762	714	28.68
762	723	28.68
760	468	28.68
775	566	28.68
906	566	28.68
908	705	28.68
771	705	28.68
909	705	28.68
920	681	28.68
782	6	28.68
782	147	28.68
782	171	28.68
782	210	28.68
782	214	28.68
782	216	28.68
782	220	28.68
782	222	28.68
782	262	28.68
782	278	28.68
782	279	28.68
782	282	28.68
782	285	28.68
782	287	28.68
782	321	28.68
782	336	28.68
782	342	28.68
782	353	28.68
782	369	28.68
782	371	28.68
782	375	28.68
782	478	28.68
782	495	28.68
782	496	28.68
782	497	28.68
782	500	28.68
782	505	28.68
782	508	28.68
782	518	28.68
782	523	28.68
782	534	28.68
782	535	28.68
782	541	28.68
782	548	28.68
782	549	28.68
782	597	28.68
782	599	28.68
782	673	28.68
782	723	28.68
922	210	28.68
922	308	28.68
922	375	28.68
922	497	28.68
785	12	28.68
785	29	28.68
785	34	28.68
785	38	28.68
785	52	28.68
785	55	28.68
785	68	28.68
785	70	28.68
785	72	28.68
785	74	28.68
785	79	28.68
783	681	28.68
928	681	28.68
791	222	28.68
791	224	28.68
791	227	28.68
791	478	28.68
791	714	28.68
791	717	28.68
791	723	28.68
791	728	28.68
791	730	28.68
931	224	28.68
932	227	28.68
761	705	28.68
761	566	28.68
933	566	28.68
933	705	28.68
955	601	28.68
955	613	28.68
955	655	28.68
956	451	28.68
961	444	28.68
765	705	28.68
965	705	28.68
749	705	28.68
769	705	28.68
795	705	28.68
786	2	28.68
786	79	28.68
786	222	28.68
786	300	28.68
786	304	28.68
786	318	28.68
786	344	28.68
786	361	28.68
786	419	28.68
748	2	28.68
748	222	28.68
748	300	28.68
748	304	28.68
748	318	28.68
748	344	28.68
748	361	28.68
748	419	28.68
974	318	28.68
975	6	28.68
975	62	28.68
975	74	28.68
975	85	28.68
975	111	28.68
750	5	28.54
750	32	28.54
750	35	28.54
750	75	28.54
750	77	28.54
750	116	28.54
750	120	28.54
750	144	28.54
750	146	28.54
750	174	28.54
750	225	28.54
750	291	28.54
750	345	28.54
750	470	28.54
750	502	28.54
750	512	28.54
750	560	28.54
750	569	28.54
750	581	28.54
750	672	28.54
750	706	28.54
772	569	28.54
772	581	28.54
785	180	28.54
785	217	28.54
785	269	28.54
785	301	28.54
785	340	28.54
785	345	28.54
785	377	28.54
785	533	28.54
785	712	28.54
785	719	28.54
881	180	28.54
881	217	28.54
881	269	28.54
881	301	28.54
881	340	28.54
881	345	28.54
881	377	28.54
881	533	28.54
881	712	28.54
881	719	28.54
884	138	28.54
884	275	28.54
884	340	28.54
884	509	28.54
762	9	28.54
762	14	28.54
762	22	28.54
762	31	28.54
762	32	28.54
762	35	28.54
762	37	28.54
762	41	28.54
762	59	28.54
762	66	28.54
762	75	28.54
762	97	28.54
762	98	28.54
762	107	28.54
762	114	28.54
762	116	28.54
762	225	28.54
762	231	28.54
762	250	28.54
762	259	28.54
902	447	28.54
760	442	28.54
760	464	28.54
760	470	28.54
760	471	28.54
900	470	28.54
901	464	28.54
949	553	28.54
950	615	28.54
950	622	28.54
951	615	28.54
952	455	28.54
953	682	28.54
786	530	28.54
786	672	28.54
748	530	28.54
748	672	28.54
750	168	29.56
750	571	29.56
776	462	29.56
776	614	29.56
776	646	29.56
850	462	29.56
861	40	29.56
870	571	29.56
785	4	29.56
882	378	29.56
775	591	29.56
771	684	29.56
911	709	29.56
791	193	29.56
761	591	29.56
933	591	29.56
955	653	29.56
957	139	29.56
961	445	29.56
765	709	29.56
749	709	29.56
769	709	29.56
759	709	29.56
786	105	29.56
