# Supplementary material for: Resistance and robustness of the global coral–symbiont network
Source: Ecology. 2020 Feb 14;101(5):e02990. doi: 10.1002/ecy.2990 (PMC7317464; doi:10.1002/ecy.2990)
Supplement: Supplementary file 3 [file ECY-101-e02990-s003.zip › DataS1/Global_hostnodes.csv]

node_id	Ocean	Host_Sci_Name	type	genetic	host_tol
1	Indian	Acanthastrea echinata	0	Mussidae	0.579
2	Pacific	Acanthastrea echinata	0	Mussidae	0.579
3	Indian	Acanthastrea hemprichii	0	Mussidae	0.655
4	Pacific	Galaxea sp.	0	Oculinidae	0.679
5	Pacific	Acropora abrolhosensis	0	Acroporidae	0.645
6	Pacific	Acropora aculeus	0	Acroporidae	0.823
7	Indian	Acropora appressa	0	Acroporidae	0.642
8	Indian	Acropora aspera	0	Acroporidae	0.593
9	Pacific	Acropora aspera	0	Acroporidae	0.593
10	Indian	Acropora austera	0	Acroporidae	0.767
11	Pacific	Acropora austera	0	Acroporidae	0.767
12	Pacific	Acropora cerealis	0	Acroporidae	0.514
13	Indian	Acropora cerealis	0	Acroporidae	0.514
14	Pacific	Acropora cerealis	0	Acroporidae	0.514
15	Caribbean	Acropora cervicornis	0	Acroporidae	0.681
16	Caribbean	Acropora cervicornis	0	Acroporidae	0.681
17	Caribbean	Acropora cervicornis	0	Acroporidae	0.681
18	Caribbean	Acropora cervicornis	0	Acroporidae	0.681
19	Caribbean	Acropora cervicornis	0	Acroporidae	0.681
20	Indian	Acropora clathrata	0	Acroporidae	0.670
21	Pacific	Acropora clathrata	0	Acroporidae	0.670
22	Pacific	Acropora copiosa	0	Acroporidae	0.675
23	Pacific	Acropora cytherea	0	Acroporidae	0.575
24	Pacific	Acropora cytherea	0	Acroporidae	0.575
25	Indian	Acropora cytherea	0	Acroporidae	0.575
26	Pacific	Acropora cytherea	0	Acroporidae	0.575
27	Indian	Acropora danae	0	Acroporidae	0.642
28	Pacific	Acropora danei	0	Acroporidae	0.800
29	Pacific	Acropora digitifera	0	Acroporidae	0.682
30	Indian	Acropora digitifera	0	Acroporidae	0.682
31	Pacific	Acropora digitifera	0	Acroporidae	0.682
32	Pacific	Acropora divaricata	0	Acroporidae	0.739
33	Indian	Acropora divaricata	0	Acroporidae	0.739
34	Pacific	Acropora divaricata	0	Acroporidae	0.739
35	Pacific	Acropora donei	0	Acroporidae	0.673
36	Indian	Acropora elseyi	0	Acroporidae	0.746
37	Pacific	Acropora exquisita	0	Acroporidae	0.545
38	Pacific	Acropora florida	0	Acroporidae	0.543
39	Indian	Acropora florida	0	Acroporidae	0.543
40	Pacific	Acropora florida	0	Acroporidae	0.543
41	Pacific	Acropora florida	0	Acroporidae	0.543
42	Indian	Acropora formosa	0	Acroporidae	0.507
43	Pacific	Acropora formosa	0	Acroporidae	0.507
44	Pacific	Acropora gemmifera	0	Acroporidae	0.289
45	Indian	Acropora gemmifera	0	Acroporidae	0.289
46	Indian	Acropora gemmifera	0	Acroporidae	0.289
47	Indian	Acropora glauca	0	Acroporidae	0.757
48	Indian	Acropora grandis	0	Acroporidae	0.758
49	Pacific	Acropora grandis	0	Acroporidae	0.758
50	Indian	Acropora granulosa	0	Acroporidae	0.663
51	Indian	Acropora horrida	0	Acroporidae	0.806
52	Pacific	Acropora humilis	0	Acroporidae	0.489
53	Indian	Acropora humilis	0	Acroporidae	0.489
54	Indian	Acropora hyacinthus	0	Acroporidae	0.643
55	Pacific	Acropora hyacinthus	0	Acroporidae	0.643
56	Pacific	Acropora latistella	0	Acroporidae	0.747
57	Indian	Acropora latistella	0	Acroporidae	0.747
58	Indian	Acropora latistella	0	Acroporidae	0.747
59	Pacific	Acropora listeri	0	Acroporidae	0.815
60	Pacific	Acropora longicyathus	0	Acroporidae	0.741
61	Indian	Acropora loripes	0	Acroporidae	0.906
62	Pacific	Acropora loripes	0	Acroporidae	0.906
63	Indian	Acropora lutkeni	0	Acroporidae	0.863
64	Pacific	Acropora microclados	0	Acroporidae	0.783
65	Indian	Acropora microphthalma	0	Acroporidae	0.927
66	Pacific	Acropora microphthalma	0	Acroporidae	0.927
67	Indian	Acropora millepora	0	Acroporidae	0.658
68	Pacific	Acropora millepora	0	Acroporidae	0.658
69	Indian	Acropora monticulosa	0	Acroporidae	0.548
70	Pacific	Acropora monticulosa	0	Acroporidae	0.548
71	Pacific	Acropora nasuta	0	Acroporidae	0.411
72	Pacific	Acropora nasuta	0	Acroporidae	0.411
73	Indian	Acropora nasuta	0	Acroporidae	0.411
74	Pacific	Acropora nobilis	0	Acroporidae	0.658
75	Pacific	Acropora nobilis	0	Acroporidae	0.658
76	Indian	Acropora nobilis	0	Acroporidae	0.658
77	Pacific	Acropora palifera	0	Acroporidae	0.478
78	Indian	Acropora palifera	0	Acroporidae	0.478
79	Pacific	Acropora palifera	0	Acroporidae	0.478
80	Caribbean	Acropora palmata	0	Acroporidae	0.742
81	Caribbean	Acropora palmata	0	Acroporidae	0.742
82	Caribbean	Acropora palmata	0	Acroporidae	0.742
83	Caribbean	Acropora palmata	0	Acroporidae	0.742
84	Caribbean	Acropora palmata	0	Acroporidae	0.742
85	Pacific	Acropora paniculata	0	Acroporidae	0.872
86	Pacific	Acropora polystoma	0	Acroporidae	0.599
87	Indian	Acropora pulchra	0	Acroporidae	0.564
88	Indian	Acropora retusa	0	Acroporidae	0.672
89	Indian	Acropora robusta	0	Acroporidae	0.640
90	Indian	Acropora rudis	0	Acroporidae	0.562
91	Indian	Acropora samoensis	0	Acroporidae	0.885
92	Indian	Acropora samoensis	0	Acroporidae	0.885
93	Pacific	Acropora sarmentosa	0	Acroporidae	0.878
94	Pacific	Acropora secale	0	Acroporidae	0.690
95	Indian	Acropora secale	0	Acroporidae	0.690
96	Indian	Acropora secale	0	Acroporidae	0.690
97	Pacific	Acropora secale	0	Acroporidae	0.690
98	Pacific	Acropora selago	0	Acroporidae	0.877
99	Indian	Acropora solitaryensis	0	Acroporidae	0.701
100	Indian	Acropora solitaryensis	0	Acroporidae	0.701
101	Indian	Acropora sp.	0	Acroporidae	0.608
102	Caribbean	Acropora sp.	0	Acroporidae	0.608
103	Indian	Acropora sp.	0	Acroporidae	0.608
104	Caribbean	Acropora sp.	0	Acroporidae	0.608
105	Pacific	Acropora sp.	0	Acroporidae	0.608
106	Indian	Acropora spicifera	0	Acroporidae	0.705
107	Pacific	Acropora subglabra	0	Acroporidae	0.643
108	Indian	Acropora subulata	0	Acroporidae	0.704
109	Indian	Acropora subulata	0	Acroporidae	0.704
110	Pacific	Acropora subulata	0	Acroporidae	0.704
111	Pacific	Acropora tenuis	0	Acroporidae	0.622
112	Indian	Acropora tenuis	0	Acroporidae	0.622
113	Indian	Acropora tenuis	0	Acroporidae	0.622
114	Pacific	Acropora tenuis	0	Acroporidae	0.622
115	Pacific	Acropora torresiana	0	Acroporidae	0.631
116	Pacific	Acropora valida	0	Acroporidae	0.837
117	Indian	Acropora valida	0	Acroporidae	0.837
118	Indian	Acropora valida	0	Acroporidae	0.837
119	Pacific	Acropora valida	0	Acroporidae	0.837
120	Pacific	Acropora verweyi	0	Acroporidae	0.588
121	Pacific	Acropora yongei	0	Acroporidae	0.840
122	Caribbean	Agaricia agaricites	0	Agariciidae	0.665
123	Caribbean	Agaricia agaricites	0	Agariciidae	0.665
124	Caribbean	Agaricia agaricites	0	Agariciidae	0.665
125	Caribbean	Agaricia fragilis	0	Agariciidae	0.927
126	Caribbean	Agaricia fragilis	0	Agariciidae	0.927
127	Caribbean	Agaricia fragilis	0	Agariciidae	0.927
128	Caribbean	Agaricia humilis	0	Agariciidae	0.890
129	Caribbean	Agaricia humilis	0	Agariciidae	0.890
130	Caribbean	Agaricia humilis	0	Agariciidae	0.890
131	Caribbean	Agaricia lamarcki	0	Agariciidae	0.745
132	Caribbean	Agaricia sp.	0	Agariciidae	0.678
133	Caribbean	Agaricia sp.	0	Agariciidae	0.678
134	Caribbean	Agaricia tenuifolia	0	Agariciidae	0.679
135	Caribbean	Agaricia tenuifolia	0	Agariciidae	0.679
136	Caribbean	Agaricia undata	0	Agariciidae	0.973
137	Pacific	Alveopora fenestrata	0	Poritidae	0.756
138	Pacific	Alveopora sp.	0	Poritidae	0.747
139	Pacific	Alveopora sp.	0	Poritidae	0.747
140	Indian	Alveopora sp.	0	Poritidae	0.747
141	Indian	Astreopora myriophthalma	0	Acroporidae	0.973
142	Indian	Astreopora myriophthalma	0	Acroporidae	0.973
143	Pacific	Astreopora myriophthalma	0	Acroporidae	0.973
144	Pacific	Astreopora myriophthalma	0	Acroporidae	0.973
145	Indian	Australomussa rowleyensis	0	Mussidae	0.931
146	Pacific	Caulastrea chalcidicum	0	Faviidae	0.645
147	Pacific	Caulastrea furcata	0	Faviidae	0.955
148	Caribbean	Cladocora arbuscula	0	Caryophylliidae	0.973
149	Indian	Coeloseris mayeri	0	Agariciidae	0.640
150	Indian	Coeloseris sp.	0	Agariciidae	0.641
151	Caribbean	Colpophyllia natans	0	Faviidae	0.820
152	Caribbean	Colpophyllia natans	0	Faviidae	0.820
153	Caribbean	Colpophyllia natans	0	Faviidae	0.820
154	Caribbean	Colpophyllia natans	0	Faviidae	0.820
155	Caribbean	Colpophyllia natans	0	Faviidae	0.820
156	Caribbean	Colpophyllia natans	0	Faviidae	0.820
157	Caribbean	Colpophyllia sp.	0	Faviidae	0.820
158	Indian	Coscinaraea columna	0	Siderastreidae	0.935
159	Pacific	Coscinaraea columna	0	Siderastreidae	0.935
160	Indian	Coscinaraea crassa	0	Siderastreidae	0.636
161	Pacific	Coscinaraea exesa	0	Siderastreidae	0.920
162	Indian	Coscinaraea marshae	0	Siderastreidae	0.609
163	Indian	Coscinaraea mcneilli	0	Siderastreidae	0.710
164	Indian	Coscinaraea monile	0	Siderastreidae	0.629
165	Indian	Coscinaraea sp.	0	Siderastreidae	0.735
166	Pacific	Coscinaraea sp.	0	Siderastreidae	0.735
167	Pacific	Coscinaraea wellsi	0	Siderastreidae	0.685
168	Pacific	Ctenactis echinata	0	Fungiidae	0.990
169	Indian	Cycloseris sp.	0	Fungiidae	0.623
170	Pacific	Cycloseris vaughani	0	Fungiidae	0.673
171	Pacific	Cynarina lacrymalis	0	Mussidae	0.700
172	Indian	Cyphastrea chalcidicum	0	Faviidae	0.990
173	Pacific	Cyphastrea decadia	0	Faviidae	0.992
174	Pacific	Cyphastrea japonica	0	Faviidae	0.709
175	Pacific	Cyphastrea microphthalma	0	Faviidae	0.935
176	Pacific	Cyphastrea ocellina	0	Faviidae	0.945
177	Pacific	Cyphastrea serailia	0	Faviidae	0.136
178	Indian	Cyphastrea serailia	0	Faviidae	0.136
179	Pacific	Cyphastrea sp.	0	Faviidae	0.783
180	Pacific	Cyphastrea sp.	0	Faviidae	0.783
181	Indian	Cyphastrea sp.	0	Faviidae	0.783
182	Caribbean	Dendrogyra cylindrus	0	Meandrinidae	0.546
183	Caribbean	Dendrogyra cylindrus	0	Meandrinidae	0.546
184	Caribbean	Dendrogyra cylindrus	0	Meandrinidae	0.546
185	Caribbean	Dichocoenia stokesi	0	Meandrinidae	0.898
186	Caribbean	Dichocoenia stokesi	0	Meandrinidae	0.898
187	Caribbean	Dichocoenia stokesi	0	Meandrinidae	0.898
188	Caribbean	Dichocoenia stokesi	0	Meandrinidae	0.898
189	Caribbean	Dichocoenia stokesi	0	Meandrinidae	0.898
190	Indian	Diploastrea heliopora	0	Faviidae	0.801
191	Indian	Diploastrea heliopora	0	Faviidae	0.801
192	Pacific	Diploastrea heliopora	0	Faviidae	0.801
193	Pacific	Diploastrea sp.	0	Faviidae	0.658
194	Caribbean	Diploria clivosa	0	Faviidae	0.825
195	Caribbean	Diploria clivosa	0	Faviidae	0.825
196	Caribbean	Diploria clivosa	0	Faviidae	0.825
197	Caribbean	Diploria clivosa	0	Faviidae	0.825
198	Caribbean	Diploria labyrinthiformis	0	Faviidae	0.877
199	Caribbean	Diploria labyrinthiformis	0	Faviidae	0.877
200	Caribbean	Diploria labyrinthiformis	0	Faviidae	0.877
201	Caribbean	Diploria labyrinthiformis	0	Faviidae	0.877
202	Caribbean	Diploria sp.	0	Faviidae	0.827
203	Caribbean	Diploria sp.	0	Faviidae	0.827
204	Caribbean	Diploria sp.	0	Faviidae	0.827
205	Caribbean	Diploria strigosa	0	Faviidae	0.824
206	Caribbean	Diploria strigosa	0	Faviidae	0.824
207	Caribbean	Diploria strigosa	0	Faviidae	0.824
208	Caribbean	Diploria strigosa	0	Faviidae	0.824
209	Caribbean	Diploria strigosa	0	Faviidae	0.824
210	Pacific	Echinophyllia aspera	0	Pectiniidae	0.894
211	Indian	Echinophyllia aspera	0	Pectiniidae	0.894
212	Indian	Echinophyllia aspera	0	Pectiniidae	0.894
213	Indian	Echinophyllia echinata	0	Pectiniidae	0.903
214	Pacific	Echinophyllia echinata	0	Pectiniidae	0.903
215	Pacific	Echinophyllia echinoporoides	0	Pectiniidae	0.897
216	Pacific	Echinophyllia orpheensis	0	Pectiniidae	0.990
217	Pacific	Echinophyllia sp.	0	Pectiniidae	0.889
218	Indian	Echinopora gemmacea	0	Faviidae	0.684
219	Indian	Echinopora gemmacea	0	Faviidae	0.684
220	Pacific	Echinopora gemmacea	0	Faviidae	0.684
221	Indian	Echinopora hirsutissima	0	Faviidae	0.763
222	Pacific	Echinopora hirsutissima	0	Faviidae	0.763
223	Indian	Echinopora horrida	0	Faviidae	0.992
224	Pacific	Echinopora horrida	0	Faviidae	0.992
225	Pacific	Echinopora lamellosa	0	Faviidae	0.911
226	Indian	Echinopora lamellosa	0	Faviidae	0.911
227	Pacific	Echinopora lamellosa	0	Faviidae	0.911
228	Indian	Echinopora lamellosa	0	Faviidae	0.911
229	Indian	Echinopora lamellosa	0	Faviidae	0.911
230	Pacific	Echinopora mammiformis	0	Faviidae	0.808
231	Pacific	Echinopora pacificus	0	Faviidae	0.714
232	Indian	Echinopora robusta	0	Faviidae	0.861
233	Indian	Echinopora sp.	0	Faviidae	0.862
234	Indian	Echinopora sp.	0	Faviidae	0.862
235	Indian	Euphyllia ancora	0	Euphyllidae	0.973
236	Pacific	Euphyllia divisa	0	Caryophylliidae	0.973
237	Indian	Euphyllia glabrescens	0	Caryophylliidae	0.973
238	Caribbean	Eusmilia fastigiata	0	Meandrinidae	0.859
239	Caribbean	Eusmilia fastigiata	0	Meandrinidae	0.859
240	Caribbean	Eusmilia fastigiata	0	Meandrinidae	0.859
241	Caribbean	Eusmilia fastigiata	0	Meandrinidae	0.859
242	Pacific	Favia favus	0	Faviidae	0.584
243	Indian	Favia favus	0	Faviidae	0.584
244	Caribbean	Favia fragum	0	Faviidae	0.658
245	Caribbean	Favia fragum	0	Faviidae	0.658
246	Caribbean	Favia fragum	0	Faviidae	0.658
247	Caribbean	Favia fragum	0	Faviidae	0.658
248	Caribbean	Favia fragum	0	Faviidae	0.658
249	Indian	Favia lizardensis	0	Faviidae	0.652
250	Pacific	Favia matthaii	0	Faviidae	0.743
251	Pacific	Favia pallida	0	Faviidae	0.602
252	Indian	Favia pallida	0	Faviidae	0.602
253	Pacific	Favia rotundata	0	Faviidae	0.740
254	Indian	Favia sp.	0	Faviidae	0.678
255	Pacific	Favia speciosa	0	Faviidae	0.722
256	Indian	Favia speciosa	0	Faviidae	0.722
257	Indian	Favia stelligera	0	Faviidae	0.796
258	Pacific	Favia stelligera	0	Faviidae	0.796
259	Pacific	Favia stelligera	0	Faviidae	0.796
260	Indian	Favites abdita	0	Faviidae	0.740
261	Indian	Favites abdita	0	Faviidae	0.740
262	Pacific	Favites abdita	0	Faviidae	0.740
263	Indian	Favites abdita	0	Faviidae	0.740
264	Indian	Favites chinensis	0	Faviidae	0.506
265	Pacific	Favites complanata	0	Faviidae	0.797
266	Indian	Favites halicora	0	Faviidae	0.743
267	Indian	Favites halicora	0	Faviidae	0.743
268	Pacific	Favites halicora	0	Faviidae	0.743
269	Pacific	Favites halicora	0	Faviidae	0.743
270	Indian	Favites helianthoides	0	Faviidae	0.839
271	Indian	Favites pentagona	0	Faviidae	0.729
272	Indian	Favites sp.	0	Faviidae	0.716
273	Indian	Favites stylifera	0	Faviidae	0.851
274	Indian	Favites vasta	0	Faviidae	0.615
275	Pacific	Fungia danai	0	Fungiidae	0.882
276	Indian	Fungia danai	0	Fungiidae	0.882
277	Indian	Fungia echinata	0	Fungiidae	0.923
278	Pacific	Fungia echinata	0	Fungiidae	0.923
279	Pacific	Fungia fungites	0	Fungiidae	0.848
280	Indian	Fungia fungites	0	Fungiidae	0.848
281	Indian	Fungia fungites	0	Fungiidae	0.848
282	Pacific	Fungia granulosa	0	Fungiidae	0.781
283	Indian	Fungia granulosa	0	Fungiidae	0.781
284	Indian	Fungia granulosa	0	Fungiidae	0.781
285	Pacific	Fungia horrida	0	Fungiidae	0.881
286	Indian	Fungia paumotensis	0	Fungiidae	0.804
287	Pacific	Fungia paumotensis	0	Fungiidae	0.804
288	Indian	Fungia repanda	0	Fungiidae	0.914
289	Pacific	Fungia scutaria	0	Fungiidae	0.831
290	Pacific	Fungia scutaria	0	Fungiidae	0.831
291	Pacific	Fungia scutaria	0	Fungiidae	0.831
292	Pacific	Fungia sp.	0	Fungiidae	0.883
293	Pacific	Fungia sp.	0	Fungiidae	0.883
294	Indian	Fungia sp.	0	Fungiidae	0.883
295	Pacific	Galaxea archelia	0	Oculinidae	0.702
296	Indian	Galaxea astreata	0	Oculinidae	0.524
297	Pacific	Galaxea astreata	0	Oculinidae	0.524
298	Indian	Galaxea astreata	0	Oculinidae	0.524
299	Indian	Galaxea fascicularis	0	Oculinidae	0.746
300	Pacific	Galaxea fascicularis	0	Oculinidae	0.746
301	Pacific	Galaxea fascicularis	0	Oculinidae	0.746
302	Indian	Galaxea fascicularis	0	Oculinidae	0.746
303	Indian	Galaxea fascicularis	0	Oculinidae	0.746
304	Pacific	Galaxea horresens	0	Oculinidae	0.715
305	Indian	Galaxea sp.	0	Oculinidae	0.679
306	Indian	Gardineroseris planulata	0	Agariciidae	0.767
307	Indian	Gardineroseris planulata	0	Agariciidae	0.767
308	Pacific	Gardineroseris planulata	0	Agariciidae	0.767
309	Indian	Goniastrea aspera	0	Faviidae	0.689
310	Indian	Goniastrea aspera	0	Faviidae	0.689
311	Indian	Goniastrea aspera	0	Faviidae	0.689
312	Pacific	Goniastrea aspera	0	Faviidae	0.689
313	Indian	Goniastrea australensis	0	Faviidae	0.772
314	Pacific	Goniastrea australensis	0	Faviidae	0.772
315	Indian	Goniastrea columella	0	Faviidae	0.715
316	Indian	Goniastrea edwardsi	0	Faviidae	0.431
317	Pacific	Goniastrea edwardsi	0	Faviidae	0.431
318	Pacific	Goniastrea favulus	0	Faviidae	0.851
319	Indian	Goniastrea favulus	0	Faviidae	0.851
320	Indian	Goniastrea favulus	0	Faviidae	0.851
321	Pacific	Goniastrea pectinata	0	Faviidae	0.531
322	Indian	Goniastrea pectinata	0	Faviidae	0.531
323	Indian	Goniastrea peresi	0	Faviidae	0.723
324	Indian	Goniastrea retiformis	0	Faviidae	0.432
325	Pacific	Goniastrea retiformis	0	Faviidae	0.432
326	Indian	Goniastrea sp.	0	Faviidae	0.707
327	Indian	Goniopora columna	0	Poritidae	0.632
328	Indian	Goniopora columna	0	Poritidae	0.632
329	Pacific	Goniopora djiboutiensis	0	Poritidae	0.770
330	Indian	Goniopora djiboutiensis	0	Poritidae	0.770
331	Indian	Goniopora fruticosa	0	Poritidae	0.900
332	Pacific	Goniopora minor	0	Poritidae	0.786
333	Indian	Goniopora sp.	0	Poritidae	0.721
334	Indian	Goniopora sp.	0	Poritidae	0.721
335	Pacific	Goniopora tenuidens	0	Poritidae	0.607
336	Pacific	Heliofungia actiniformes	0	Fungiidae	0.990
337	Indian	Heliofungia sp.	0	Fungiidae	0.990
338	Pacific	Herpolitha weberi	0	Fungiidae	0.498
339	Indian	Hydnophora exesa	0	Merulinidae	0.699
340	Pacific	Hydnophora exesa	0	Merulinidae	0.699
341	Indian	Hydnophora exesa	0	Merulinidae	0.699
342	Pacific	Hydnophora exesa	0	Merulinidae	0.699
343	Indian	Hydnophora microconos	0	Merulinidae	0.898
344	Pacific	Hydnophora microconos	0	Merulinidae	0.898
345	Pacific	Hydnophora rigida	0	Merulinidae	0.744
346	Indian	Hydnophora rigida	0	Merulinidae	0.744
347	Indian	Hydnophora rigida	0	Merulinidae	0.744
348	Caribbean	Isophyllastrea rigida	0	Mussidae	0.973
349	Caribbean	Isophyllastrea rigida	0	Mussidae	0.973
350	Caribbean	Isophyllia sinuosa	0	Mussidae	0.973
351	Caribbean	Isophyllia sinuosa	0	Mussidae	0.973
352	Pacific	Leptastrea bottae	0	Faviidae	0.793
353	Pacific	Leptastrea pruinosa	0	Faviidae	0.929
354	Indian	Leptastrea pruinosa	0	Faviidae	0.929
355	Indian	Leptastrea purpurea	0	Faviidae	0.843
356	Pacific	Leptastrea purpurea	0	Faviidae	0.843
357	Pacific	Leptastrea purpurea	0	Faviidae	0.843
358	Pacific	Leptastrea sp.	0	Faviidae	0.832
359	Indian	Leptastrea sp.	0	Faviidae	0.832
360	Indian	Leptoria phrygia	0	Faviidae	0.540
361	Pacific	Leptoria phrygia	0	Faviidae	0.540
362	Caribbean	Leptoseris cucullata	0	Agariciidae	0.890
363	Caribbean	Leptoseris cucullata	0	Agariciidae	0.890
364	Pacific	Leptoseris explanata	0	Agariciidae	0.753
365	Pacific	Leptoseris incrustans	0	Agariciidae	0.912
366	Indian	Leptoseris mycetoseroides	0	Agariciidae	0.461
367	Indian	Leptoseris mycetoseroides	0	Agariciidae	0.461
368	Pacific	Leptoseris sp	0	Agariciidae	0.785
369	Pacific	Leptoseris yabei	0	Agariciidae	0.807
370	Indian	Lithophyllon undulatum	0	Fungiidae	0.937
371	Pacific	Lithophyllon undulatum	0	Fungiidae	0.937
372	Pacific	Lobophyllia corymbosa	0	Mussidae	0.572
373	Indian	Lobophyllia hemprichii	0	Mussidae	0.496
374	Indian	Lobophyllia hemprichii	0	Mussidae	0.496
375	Pacific	Lobophyllia hemprichii	0	Mussidae	0.496
376	Indian	Lobophyllia hemprichii	0	Mussidae	0.496
377	Pacific	Lobophyllia robusta	0	Mussidae	0.960
378	Pacific	Lobophyllia sp.	0	Mussidae	0.601
379	Indian	Lobophyllia sp.	0	Mussidae	0.601
380	Caribbean	Madracis carmabi	0	Pocilloporidae	0.894
381	Caribbean	Madracis decactis	0	Pocilloporidae	0.973
382	Caribbean	Madracis decactis	0	Pocilloporidae	0.973
383	Caribbean	Madracis decactis	0	Pocilloporidae	0.973
384	Caribbean	Madracis formosa	0	Pocilloporidae	0.973
385	Caribbean	Madracis formosa	0	Pocilloporidae	0.973
386	Caribbean	Madracis formosa	0	Pocilloporidae	0.973
387	Caribbean	Madracis mirabilis	0	Pocilloporidae	0.940
388	Caribbean	Madracis mirabilis	0	Pocilloporidae	0.940
389	Caribbean	Madracis pharensis	0	Pocilloporidae	0.973
390	Caribbean	Madracis pharensis	0	Pocilloporidae	0.973
391	Caribbean	Madracis senaria	0	Pocilloporidae	0.973
392	Caribbean	Madracis sp.	0	Pocilloporidae	0.899
393	Caribbean	Madracis sp.	0	Pocilloporidae	0.899
394	Caribbean	Madracis sp.	0	Pocilloporidae	0.899
395	Caribbean	Madracis sp.	0	Pocilloporidae	0.899
396	Caribbean	Madracis sp.	0	Pocilloporidae	0.899
397	Caribbean	Manicina areolata	0	Faviidae	0.973
398	Caribbean	Manicina sp.	0	Faviidae	0.973
399	Caribbean	Meandrina meandrites	0	Meandrinidae	0.836
400	Caribbean	Meandrina meandrites	0	Meandrinidae	0.836
401	Caribbean	Meandrina meandrites	0	Meandrinidae	0.836
402	Caribbean	Meandrina meandrites	0	Meandrinidae	0.836
403	Pacific	Merulina ampliata	0	Merulinidae	0.414
404	Indian	Merulina ampliata	0	Merulinidae	0.414
405	Indian	Merulina ampliata	0	Merulinidae	0.414
406	Pacific	Merulina scabricula	0	Merulinidae	0.909
407	Indian	Merulina scabricula	0	Merulinidae	0.909
408	Caribbean	Montastraea annularis	0	Faviidae	0.811
409	Caribbean	Montastraea annularis	0	Faviidae	0.811
410	Caribbean	Montastraea annularis	0	Faviidae	0.811
411	Caribbean	Montastraea annularis	0	Faviidae	0.811
412	Caribbean	Montastraea annularis	0	Faviidae	0.811
413	Pacific	Montastraea annuligera	0	Faviidae	0.724
414	Caribbean	Montastraea cavernosa	0	Faviidae	0.856
415	Caribbean	Montastraea cavernosa	0	Faviidae	0.856
416	Caribbean	Montastraea cavernosa	0	Faviidae	0.856
417	Caribbean	Montastraea cavernosa	0	Faviidae	0.856
418	Indian	Montastraea curta	0	Faviidae	0.851
419	Pacific	Montastraea curta	0	Faviidae	0.851
420	Caribbean	Montastraea faveolata	0	Faviidae	0.780
421	Caribbean	Montastraea faveolata	0	Faviidae	0.780
422	Caribbean	Montastraea faveolata	0	Faviidae	0.780
423	Caribbean	Montastraea faveolata	0	Faviidae	0.780
424	Caribbean	Montastraea faveolata	0	Faviidae	0.780
425	Caribbean	Montastraea faveolata	0	Faviidae	0.780
426	Caribbean	Montastraea franksi	0	Faviidae	0.826
427	Caribbean	Montastraea franksi	0	Faviidae	0.826
428	Caribbean	Montastraea franksi	0	Faviidae	0.826
429	Caribbean	Montastraea franksi	0	Faviidae	0.826
430	Caribbean	Montastraea franksi	0	Faviidae	0.826
431	Indian	Montastraea magonistercasa	0	Faviidae	0.786
432	Caribbean	Montastraea sp.	0	Faviidae	0.791
433	Caribbean	Montastraea sp.	0	Faviidae	0.791
434	Indian	Montastraea valenciennesi	0	Faviidae	0.762
435	Pacific	Montastraea valenciennesi	0	Faviidae	0.762
436	Indian	Montipora aequituberculata	0	Acroporidae	0.844
437	Pacific	Montipora aequituberculata	0	Acroporidae	0.844
438	Indian	Montipora angulata	0	Acroporidae	0.664
439	Indian	Montipora caliculata	0	Acroporidae	0.602
440	Pacific	Montipora capitata	0	Acroporidae	0.863
441	Pacific	Montipora capitata	0	Acroporidae	0.863
442	Pacific	Montipora danae	0	Acroporidae	0.274
443	Indian	Montipora digitata	0	Acroporidae	0.815
444	Pacific	Montipora digitata	0	Acroporidae	0.815
445	Pacific	Montipora digitata	0	Acroporidae	0.815
446	Indian	Montipora efflorescens	0	Acroporidae	0.731
447	Pacific	Montipora efflorescens	0	Acroporidae	0.731
448	Pacific	Montipora faveolata	0	Acroporidae	0.701
449	Pacific	Montipora flabellata	0	Acroporidae	0.615
450	Pacific	Montipora foliosa	0	Acroporidae	0.806
451	Pacific	Montipora grisea	0	Acroporidae	0.714
452	Indian	Montipora hispida	0	Acroporidae	0.384
453	Indian	Montipora mollis	0	Acroporidae	0.475
454	Indian	Montipora mollis	0	Acroporidae	0.475
455	Pacific	Montipora mollis	0	Acroporidae	0.475
456	Pacific	Montipora monasteriata	0	Acroporidae	0.686
457	Indian	Montipora monasteriata	0	Acroporidae	0.686
458	Pacific	Montipora patula	0	Acroporidae	0.863
459	Pacific	Montipora patula	0	Acroporidae	0.863
460	Indian	Montipora peltiformis	0	Acroporidae	0.547
461	Indian	Montipora sp.	0	Acroporidae	0.652
462	Pacific	Montipora sp.	0	Acroporidae	0.652
463	Indian	Montipora sp.	0	Acroporidae	0.652
464	Pacific	Montipora sp.	0	Acroporidae	0.652
465	Pacific	Montipora stellata	0	Acroporidae	0.699
466	Indian	Montipora tuberculosa	0	Acroporidae	0.706
467	Indian	Montipora tuberculosa	0	Acroporidae	0.706
468	Pacific	Montipora turtlensis	0	Acroporidae	0.656
469	Indian	Montipora undata	0	Acroporidae	0.566
470	Pacific	Montipora venosa	0	Acroporidae	0.836
471	Pacific	Montipora verrucosa	0	Acroporidae	0.973
472	Indian	Montipora verrucosa	0	Acroporidae	0.973
473	Caribbean	Mussa angulosa	0	Mussidae	0.890
474	Caribbean	Mussa angulosa	0	Mussidae	0.890
475	Caribbean	Mussa sp.	0	Mussidae	0.890
476	Caribbean	Mussa sp.	0	Mussidae	0.890
477	Indian	Mycedium alcicornis	0	Pectiniidae	0.844
478	Pacific	Mycedium elephantotus	0	Pectiniidae	0.862
479	Indian	Mycedium elephantotus	0	Pectiniidae	0.862
480	Indian	Mycedium elephantotus	0	Pectiniidae	0.862
481	Indian	Mycedium lactuca	0	Pectiniidae	0.892
482	Indian	Mycedium paeonia	0	Pectiniidae	0.936
483	Indian	Mycedium sp.	0	Pectiniidae	0.894
484	Caribbean	Mycetophyllia aliciae	0	Mussidae	0.890
485	Caribbean	Mycetophyllia daniana	0	Mussidae	0.890
486	Caribbean	Mycetophyllia ferox	0	Mussidae	0.890
487	Caribbean	Mycetophyllia ferox	0	Mussidae	0.890
488	Caribbean	Mycetophyllia lamarckiana	0	Mussidae	0.890
489	Caribbean	Mycetophyllia reesi	0	Mussidae	0.973
490	Caribbean	Mycetophyllia sp.	0	Mussidae	0.907
491	Caribbean	Mycetophyllia sp.	0	Mussidae	0.907
492	Caribbean	Mycetophyllia sp.	0	Mussidae	0.907
493	Indian	Oulastrea sp.	0	Faviidae	0.990
494	Indian	Oulophyllia crispa	0	Faviidae	0.776
495	Pacific	Oulophyllia crispa	0	Faviidae	0.776
496	Pacific	Oxypora acera	0	Pectiniidae	0.953
497	Pacific	Oxypora glabra	0	Pectiniidae	0.953
498	Indian	Oxypora lacera	0	Pectiniidae	0.931
499	Indian	Oxypora lacera	0	Pectiniidae	0.931
500	Pacific	Oxypora lacera	0	Pectiniidae	0.931
501	Indian	Oxypora sp.	0	Pectiniidae	0.953
502	Pacific	Pachyseris rugosa	0	Agariciidae	0.783
503	Indian	Pachyseris rugosa	0	Agariciidae	0.783
504	Indian	Pachyseris rugosa	0	Agariciidae	0.783
505	Pacific	Pachyseris rugosa	0	Agariciidae	0.783
506	Indian	Pachyseris sp.	0	Agariciidae	0.668
507	Indian	Pachyseris sp.	0	Agariciidae	0.668
508	Pacific	Pachyseris speciosa	0	Agariciidae	0.607
509	Pacific	Pachyseris speciosa	0	Agariciidae	0.607
510	Indian	Pachyseris speciosa	0	Agariciidae	0.607
511	Indian	Pachyseris speciosa	0	Agariciidae	0.607
512	Pacific	Palauastrea ramosa	0	Astrocoeniidae	0.945
513	Pacific	Pavona clavus	0	Agariciidae	0.685
514	Indian	Pavona decussata	0	Agariciidae	0.946
515	Pacific	Pavona duerdeni	0	Agariciidae	0.524
516	Pacific	Pavona duerdeni	0	Agariciidae	0.524
517	Indian	Pavona duerdeni	0	Agariciidae	0.524
518	Pacific	Pavona explanulata	0	Agariciidae	0.966
519	Indian	Pavona explanulata	0	Agariciidae	0.966
520	Indian	Pavona explanulata	0	Agariciidae	0.966
521	Pacific	Pavona gigantea	0	Agariciidae	0.631
522	Indian	Pavona maldivensis	0	Agariciidae	0.961
523	Pacific	Pavona maldivensis	0	Agariciidae	0.961
524	Indian	Pavona minuta	0	Agariciidae	0.368
525	Indian	Pavona varians	0	Agariciidae	0.762
526	Pacific	Pavona varians	0	Agariciidae	0.762
527	Pacific	Pavona varians	0	Agariciidae	0.762
528	Pacific	Pavona varians	0	Agariciidae	0.762
529	Indian	Pavona varians	0	Agariciidae	0.762
530	Pacific	Pavona varians	0	Agariciidae	0.762
531	Indian	Pavona venosa	0	Agariciidae	0.860
532	Indian	Pectinia africanus	0	Pectiniidae	0.569
533	Pacific	Pectinia alcicornis	0	Pectiniidae	0.963
534	Pacific	Pectinia lactuca	0	Pectiniidae	0.312
535	Pacific	Pectinia paeonia	0	Pectiniidae	0.548
536	Indian	Physogyra lichtensteini	0	Caryophylliidae	0.285
537	Indian	Physogyra lichtensteini	0	Caryophylliidae	0.285
538	Indian	Platygyra contorta	0	Faviidae	0.488
539	Indian	Platygyra daedalea	0	Faviidae	0.546
540	Indian	Platygyra daedalea	0	Faviidae	0.546
541	Pacific	Platygyra daedalea	0	Faviidae	0.546
542	Indian	Platygyra deformis	0	Faviidae	0.581
543	Indian	Platygyra lamellina	0	Faviidae	0.604
544	Pacific	Platygyra lamellina	0	Faviidae	0.604
545	Indian	Platygyra limax	0	Fungiidae	0.620
546	Indian	Platygyra limax	0	Fungiidae	0.620
547	Indian	Platygyra pini	0	Faviidae	0.617
548	Pacific	Platygyra pini	0	Faviidae	0.617
549	Pacific	Platygyra ryukyuensis	0	Faviidae	0.857
550	Indian	Platygyra sinensis	0	Faviidae	0.600
551	Indian	Platygyra sinensis	0	Faviidae	0.600
552	Indian	Platygyra sp.	0	Faviidae	0.644
553	Pacific	Platygyra sp.	0	Faviidae	0.644
554	Indian	Platygyra verweyi	0	Faviidae	0.651
555	Pacific	Plerogyra sinuosa	0	Caryophylliidae	0.285
556	Indian	Plerogyra sinuosa	0	Caryophylliidae	0.285
557	Indian	Plerogyra sinuosa	0	Caryophylliidae	0.285
558	Indian	Plesiastrea versipora	0	Faviidae	0.990
559	Indian	Plesiastrea versipora	0	Faviidae	0.990
560	Pacific	Plesiastrea versipora	0	Faviidae	0.990
561	Pacific	Pocillopora capitata	0	Pocilloporidae	0.649
562	Pacific	Pocillopora damicornis	0	Pocilloporidae	0.577
563	Indian	Pocillopora damicornis	0	Pocilloporidae	0.577
564	Indian	Pocillopora damicornis	0	Pocilloporidae	0.577
565	Pacific	Pocillopora damicornis	0	Pocilloporidae	0.577
566	Pacific	Pocillopora damicornis	0	Pocilloporidae	0.577
567	Pacific	Pocillopora damicornis	0	Pocilloporidae	0.577
568	Pacific	Pocillopora damicornis	0	Pocilloporidae	0.577
569	Pacific	Pocillopora damicornis	0	Pocilloporidae	0.577
570	Pacific	Pocillopora damicornis	0	Pocilloporidae	0.577
571	Pacific	Pocillopora damicornis	0	Pocilloporidae	0.577
572	Indian	Pocillopora damicornis	0	Pocilloporidae	0.577
573	Pacific	Pocillopora damicornis	0	Pocilloporidae	0.577
574	Indian	Pocillopora eleganms	0	Pocilloporidae	0.690
575	Pacific	Pocillopora eydouxi	0	Pocilloporidae	0.782
576	Indian	Pocillopora eydouxi	0	Pocilloporidae	0.782
577	Indian	Pocillopora eydouxi	0	Pocilloporidae	0.782
578	Pacific	Pocillopora eydouxi	0	Pocilloporidae	0.782
579	Pacific	Pocillopora eydouxi	0	Pocilloporidae	0.782
580	Pacific	Pocillopora eydouxi	0	Pocilloporidae	0.782
581	Pacific	Pocillopora eydouxi	0	Pocilloporidae	0.782
582	Pacific	Pocillopora ligulata	0	Pocilloporidae	0.617
583	Pacific	Pocillopora meandrina	0	Pocilloporidae	0.672
584	Indian	Pocillopora meandrina	0	Pocilloporidae	0.672
585	Pacific	Pocillopora meandrina	0	Pocilloporidae	0.672
586	Pacific	Pocillopora meandrina	0	Pocilloporidae	0.672
587	Pacific	Pocillopora meandrina	0	Pocilloporidae	0.672
588	Pacific	Pocillopora molokensis	0	Pocilloporidae	0.463
589	Indian	Pocillopora sp.	0	Pocilloporidae	0.646
590	Pacific	Pocillopora sp.	0	Pocilloporidae	0.646
591	Pacific	Pocillopora sp.	0	Pocilloporidae	0.646
592	Indian	Pocillopora verrucosa	0	Pocilloporidae	0.742
593	Indian	Pocillopora verrucosa	0	Pocilloporidae	0.742
594	Pacific	Pocillopora verrucosa	0	Pocilloporidae	0.742
595	Pacific	Pocillopora verrucosa	0	Pocilloporidae	0.742
596	Indian	Podabacia crustacea	0	Fungiidae	0.946
597	Pacific	Podabacia crustacea	0	Fungiidae	0.946
598	Indian	Podabacia crustacea	0	Fungiidae	0.946
599	Pacific	Polyphyllia talpina	0	Fungiidae	0.835
600	Indian	Polyphyllia talpina	0	Fungiidae	0.835
601	Pacific	Porites annae	0	Poritidae	0.944
602	Caribbean	Porites astreoides	0	Poritidae	0.840
603	Caribbean	Porites astreoides	0	Poritidae	0.840
604	Caribbean	Porites astreoides	0	Poritidae	0.840
605	Caribbean	Porites astreoides	0	Poritidae	0.840
606	Caribbean	Porites astreoides	0	Poritidae	0.840
607	Caribbean	Porites astreoides	0	Poritidae	0.840
608	Pacific	Porites brighami	0	Poritidae	0.825
609	Caribbean	Porites colonensis	0	Poritidae	0.973
610	Pacific	Porites compressa	0	Poritidae	0.663
611	Indian	Porites cylindrica	0	Poritidae	0.711
612	Indian	Porites cylindrica	0	Poritidae	0.711
613	Pacific	Porites cylindrica	0	Poritidae	0.711
614	Pacific	Porites cylindrica	0	Poritidae	0.711
615	Pacific	Porites cylindrica	0	Poritidae	0.711
616	Caribbean	Porites divaricata	0	Poritidae	0.973
617	Caribbean	Porites divaricata	0	Poritidae	0.973
618	Caribbean	Porites divaricata	0	Poritidae	0.973
619	Caribbean	Porites divaricata	0	Poritidae	0.973
620	Caribbean	Porites furcata	0	Poritidae	0.698
621	Pacific	Porites lichen	0	Poritidae	0.842
622	Pacific	Porites lichen	0	Poritidae	0.842
623	Indian	Porites lobata	0	Poritidae	0.642
624	Indian	Porites lobata	0	Poritidae	0.642
625	Pacific	Porites lobata	0	Poritidae	0.642
626	Pacific	Porites lobata	0	Poritidae	0.642
627	Pacific	Porites lobata	0	Poritidae	0.642
628	Indian	Porites lutea	0	Poritidae	0.754
629	Indian	Porites lutea	0	Poritidae	0.754
630	Pacific	Porites lutea	0	Poritidae	0.754
631	Pacific	Porites lutea/evermanni	0	Poritidae	0.945
632	Pacific	Porites lutea/evermanni	0	Poritidae	0.945
633	Pacific	Porites massive	0	Poritidae	0.727
634	Pacific	Porites mayeri	0	Poritidae	0.883
635	Indian	Porites nigrescens	0	Poritidae	0.587
636	Pacific	Porites nigrescens	0	Poritidae	0.587
637	Pacific	Porites panamensis	0	Poritidae	0.724
638	Caribbean	Porites porites	0	Poritidae	0.802
639	Caribbean	Porites porites	0	Poritidae	0.802
640	Caribbean	Porites porites	0	Poritidae	0.802
641	Caribbean	Porites porites	0	Poritidae	0.802
642	Indian	Porites profundus	0	Poritidae	0.744
643	Indian	Porites rus	0	Poritidae	0.927
644	Indian	Porites rus	0	Poritidae	0.927
645	Pacific	Porites rus	0	Poritidae	0.927
646	Pacific	Porites rus	0	Poritidae	0.927
647	Pacific	Porites silimaniana	0	Poritidae	0.643
648	Indian	Porites sp.	0	Poritidae	0.695
649	Caribbean	Porites sp.	0	Poritidae	0.695
650	Indian	Porites sp.	0	Poritidae	0.695
651	Pacific	Porites sp.	0	Poritidae	0.695
652	Pacific	Porites sp.	0	Poritidae	0.695
653	Pacific	Porites sp.	0	Poritidae	0.695
654	Indian	Porites stephensoni	0	Poritidae	0.990
655	Pacific	Porites vaughani	0	Poritidae	0.760
656	Pacific	Psammocora brighami	0	Siderastreidae	0.509
657	Pacific	Psammocora cartigua	0	Siderastreidae	0.716
658	Indian	Psammocora contigua	0	Siderastreidae	0.716
659	Pacific	Psammocora contigua	0	Siderastreidae	0.716
660	Pacific	Psammocora digitata	0	Siderastreidae	0.586
661	Indian	Psammocora digitata	0	Siderastreidae	0.586
662	Indian	Psammocora haimeana	0	Siderastreidae	0.572
663	Indian	Psammocora profundacella	0	Siderastreidae	0.567
664	Indian	Psammocora profundacella	0	Siderastreidae	0.567
665	Pacific	Psammocora profundacella	0	Siderastreidae	0.567
666	Pacific	Psammocora profundacella	0	Siderastreidae	0.567
667	Pacific	Psammocora sp.	0	Siderastreidae	0.620
668	Pacific	Psammocora sp.	0	Siderastreidae	0.620
669	Pacific	Psammocora sp.	0	Siderastreidae	0.620
670	Pacific	Psammocora stellata	0	Siderastreidae	0.881
671	Pacific	Psammocora superficialis	0	Siderastreidae	0.945
672	Pacific	Sandalolitha robusta	0	Fungiidae	0.997
673	Pacific	Sandalolitha robusta	0	Fungiidae	0.997
674	Pacific	Scolymia australis	0	Mussidae	0.313
675	Caribbean	Scolymia sp.	0	Mussidae	0.313
676	Caribbean	Scolymia sp.	0	Mussidae	0.313
677	Caribbean	Scolymia sp.	0	Mussidae	0.313
678	Indian	Scolymia sp.	0	Mussidae	0.313
679	Indian	Seriatopora caliendrum	0	Pocilloporidae	0.342
680	Indian	Seriatopora hystrix	0	Pocilloporidae	0.385
681	Pacific	Seriatopora hystrix	0	Pocilloporidae	0.385
682	Pacific	Seriatopora hystrix	0	Pocilloporidae	0.385
683	Indian	Seriatopora hystrix	0	Pocilloporidae	0.385
684	Pacific	Seriatopora sp.	0	Pocilloporidae	0.485
685	Caribbean	Siderastrea radians	0	Siderastreidae	0.769
686	Caribbean	Siderastrea radians	0	Siderastreidae	0.769
687	Caribbean	Siderastrea radians	0	Siderastreidae	0.769
688	Caribbean	Siderastrea radians	0	Siderastreidae	0.769
689	Caribbean	Siderastrea radians	0	Siderastreidae	0.769
690	Caribbean	Siderastrea siderea	0	Siderastreidae	0.810
691	Caribbean	Siderastrea siderea	0	Siderastreidae	0.810
692	Caribbean	Siderastrea siderea	0	Siderastreidae	0.810
693	Caribbean	Siderastrea siderea	0	Siderastreidae	0.810
694	Caribbean	Siderastrea siderea	0	Siderastreidae	0.810
695	Caribbean	Siderastrea sp.	0	Siderastreidae	0.815
696	Caribbean	Siderastrea sp.	0	Siderastreidae	0.815
697	Caribbean	Siderastrea sp.	0	Siderastreidae	0.815
698	Caribbean	Stephanocoenia intersepta	0	Astrocoeniidae	0.812
699	Caribbean	Stephanocoenia intersepta	0	Astrocoeniidae	0.812
700	Caribbean	Stephanocoenia intersepta	0	Astrocoeniidae	0.812
701	Caribbean	Stephanocoenia sp.	0	Astrocoeniidae	0.769
702	Caribbean	Stephanocoenia sp.	0	Astrocoeniidae	0.769
703	Indian	Stylocoeniella amrata	0	Astrocoeniidae	0.285
704	Indian	Stylophora pistillata	0	Pocilloporidae	0.436
705	Pacific	Stylophora pistillata	0	Pocilloporidae	0.436
706	Pacific	Stylophora pistillata	0	Pocilloporidae	0.436
707	Indian	Stylophora pistillata	0	Pocilloporidae	0.436
708	Indian	Stylophora pistillata	0	Pocilloporidae	0.436
709	Pacific	Stylophora sp.	0	Pocilloporidae	0.563
710	Indian	Symphyllia agaricia	0	Mussidae	0.899
711	Pacific	Symphyllia agaricia	0	Mussidae	0.899
712	Pacific	Symphyllia radians	0	Mussidae	0.877
713	Indian	Symphyllia radians	0	Mussidae	0.877
714	Pacific	Symphyllia radians	0	Mussidae	0.877
715	Indian	Symphyllia recta	0	Mussidae	0.884
716	Indian	Symphyllia recta	0	Mussidae	0.884
717	Pacific	Symphyllia recta	0	Mussidae	0.884
718	Pacific	Symphyllia sp.	0	Mussidae	0.949
719	Pacific	Symphyllia sp.	0	Mussidae	0.949
720	Indian	Symphyllia sp.	0	Mussidae	0.949
721	Indian	Symphyllia wilsoni	0	Mussidae	0.955
722	Indian	Turbinaria frondens	0	Dendrophylliidae	0.571
723	Pacific	Turbinaria frondens	0	Dendrophylliidae	0.571
724	Pacific	Turbinaria heronensis	0	Dendrophylliidae	0.716
725	Indian	Turbinaria mesenterina	0	Dendrophylliidae	0.791
726	Pacific	Turbinaria peltata	0	Dendrophylliidae	0.285
727	Indian	Turbinaria reniformis	0	Dendrophylliidae	0.705
728	Pacific	Turbinaria reniformis	0	Dendrophylliidae	0.705
729	Indian	Turbinaria reniformis	0	Dendrophylliidae	0.705
730	Pacific	Turbinaria stellulata	0	Dendrophylliidae	0.750
