# Supplementary material for: Resistance and robustness of the global coral–symbiont network
Source: Ecology. 2020 Feb 14;101(5):e02990. doi: 10.1002/ecy.2990 (PMC7317464; doi:10.1002/ecy.2990)
Supplement: Supplementary file 3 [file ECY-101-e02990-s003.zip › DataS1/GlobalNetwork.csv]

Clade	Type	Host_Family	Host_Genus	Host_Sci_Name	Ocean	Region	host_tol	symb_ID	host_ID	T_MMM_05
A	A3	Acroporidae	Acropora	Acropora cervicornis	Caribbean	Central_Caribbean	0.681	773	16	29.94
A	A3	Acroporidae	Acropora	Acropora palmata	Caribbean	Central_Caribbean	0.742	773	81	29.94
A	A3	Astrocoeniidae	Stephanocoenia	Stephanocoenia intersepta	Caribbean	Central_Caribbean	0.812	773	699	29.94
A	A4	Poritidae	Porites	Porites astreoides	Caribbean	Central_Caribbean	0.840	787	607	29.94
A	A4	Poritidae	Porites	Porites astreoides	Caribbean	Central_Caribbean	0.840	787	607	29.94
A	A4.1	Poritidae	Porites	Porites astreoides	Caribbean	Central_Caribbean	0.840	798	607	29.94
A	A4.2	Poritidae	Porites	Porites astreoides	Caribbean	Central_Caribbean	0.840	799	607	29.94
A	A4.3	Poritidae	Porites	Porites astreoides	Caribbean	Central_Caribbean	0.840	800	607	29.94
A	A4a	Poritidae	Porites	Porites astreoides	Caribbean	Central_Caribbean	0.840	774	607	29.94
A	A4a	Poritidae	Porites	Porites astreoides	Caribbean	Central_Caribbean	0.840	774	607	29.94
B	B1	Acroporidae	Acropora	Acropora cervicornis	Caribbean	Central_Caribbean	0.681	754	16	29.94
B	B1	Faviidae	Colpophyllia	Colpophyllia natans	Caribbean	Central_Caribbean	0.820	754	154	29.94
B	B1	Meandrinidae	Dichocoenia	Dichocoenia stokesi	Caribbean	Central_Caribbean	0.898	754	188	29.94
B	B1	Faviidae	Diploria	Diploria strigosa	Caribbean	Central_Caribbean	0.824	754	208	29.94
B	B1	Meandrinidae	Eusmilia	Eusmilia fastigiata	Caribbean	Central_Caribbean	0.859	754	239	29.94
B	B1	Pocilloporidae	Madracis	Madracis formosa	Caribbean	Central_Caribbean	0.973	754	384	29.94
B	B1	Meandrinidae	Meandrina	Meandrina meandrites	Caribbean	Central_Caribbean	0.836	754	402	29.94
B	B1	Faviidae	Montastraea	Montastraea annularis	Caribbean	Central_Caribbean	0.811	754	411	29.94
B	B1	Faviidae	Montastraea	Montastraea annularis	Caribbean	Central_Caribbean	0.811	754	411	29.94
B	B1	Faviidae	Montastraea	Montastraea faveolata	Caribbean	Central_Caribbean	0.780	754	424	29.94
B	B1	Faviidae	Montastraea	Montastraea franksi	Caribbean	Central_Caribbean	0.826	754	429	29.94
B	B1	Faviidae	Montastraea	Montastraea franksi	Caribbean	Central_Caribbean	0.826	754	429	29.94
B	B1	Siderastreidae	Siderastrea	Siderastrea siderea	Caribbean	Central_Caribbean	0.810	754	694	29.94
B	B13	Pocilloporidae	Madracis	Madracis sp.	Caribbean	Central_Caribbean	0.899	802	395	29.94
B	B13	Pocilloporidae	Madracis	Madracis sp.	Caribbean	Central_Caribbean	0.899	802	395	29.94
B	B13a	Pocilloporidae	Madracis	Madracis sp.	Caribbean	Central_Caribbean	0.899	803	395	29.94
B	B5	Siderastreidae	Siderastrea	Siderastrea radians	Caribbean	Central_Caribbean	0.769	763	689	29.94
B	B5	Siderastreidae	Siderastrea	Siderastrea siderea	Caribbean	Central_Caribbean	0.810	763	694	29.94
B	B5a	Siderastreidae	Siderastrea	Siderastrea radians	Caribbean	Central_Caribbean	0.769	811	689	29.94
B	B5a	Siderastreidae	Siderastrea	Siderastrea siderea	Caribbean	Central_Caribbean	0.810	811	694	29.94
B	B6	Faviidae	Colpophyllia	Colpophyllia natans	Caribbean	Central_Caribbean	0.820	812	154	29.94
B	B7	Pocilloporidae	Madracis	Madracis decactis	Caribbean	Central_Caribbean	0.973	813	382	29.94
B	B7	Pocilloporidae	Madracis	Madracis sp.	Caribbean	Central_Caribbean	0.899	813	395	29.94
B	B7	Pocilloporidae	Madracis	Madracis sp.	Caribbean	Central_Caribbean	0.899	813	395	29.94
B	B9	Faviidae	Colpophyllia	Colpophyllia natans	Caribbean	Central_Caribbean	0.820	814	154	29.94
C	C1	Faviidae	Colpophyllia	Colpophyllia natans	Caribbean	Central_Caribbean	0.820	750	154	29.94
C	C1	Faviidae	Montastraea	Montastraea annularis	Caribbean	Central_Caribbean	0.811	750	411	29.94
C	C1	Faviidae	Montastraea	Montastraea franksi	Caribbean	Central_Caribbean	0.826	750	429	29.94
C	C1	Poritidae	Porites	Porites divaricata	Caribbean	Central_Caribbean	0.973	750	618	29.94
C	C1	Siderastreidae	Siderastrea	Siderastrea siderea	Caribbean	Central_Caribbean	0.810	750	694	29.94
C	C10	Poritidae	Porites	Porites porites	Caribbean	Central_Caribbean	0.802	823	641	29.94
C	C11	Mussidae	Scolymia	Scolymia sp.	Caribbean	Central_Caribbean	0.313	830	675	29.94
C	C12	Acroporidae	Acropora	Acropora sp.	Caribbean	Central_Caribbean	0.608	767	102	29.94
C	C12	Faviidae	Montastraea	Montastraea annularis	Caribbean	Central_Caribbean	0.811	767	411	29.94
C	C12	Faviidae	Montastraea	Montastraea faveolata	Caribbean	Central_Caribbean	0.780	767	424	29.94
C	C12	Faviidae	Montastraea	Montastraea franksi	Caribbean	Central_Caribbean	0.826	767	429	29.94
C	C12	Faviidae	Montastraea	Montastraea sp.	Caribbean	Central_Caribbean	0.791	767	432	29.94
C	C16	Astrocoeniidae	Stephanocoenia	Stephanocoenia sp.	Caribbean	Central_Caribbean	0.769	856	701	29.94
C	C16a	Astrocoeniidae	Stephanocoenia	Stephanocoenia sp.	Caribbean	Central_Caribbean	0.769	857	701	29.94
C	C1c	Poritidae	Porites	Porites porites	Caribbean	Central_Caribbean	0.802	772	641	29.94
C	C3	Faviidae	Colpophyllia	Colpophyllia natans	Caribbean	Central_Caribbean	0.820	762	154	29.94
C	C3	Faviidae	Colpophyllia	Colpophyllia sp.	Caribbean	Central_Caribbean	0.820	762	157	29.94
C	C3	Faviidae	Diploria	Diploria sp.	Caribbean	Central_Caribbean	0.827	762	204	29.94
C	C3	Faviidae	Montastraea	Montastraea annularis	Caribbean	Central_Caribbean	0.811	762	411	29.94
C	C3	Faviidae	Montastraea	Montastraea annularis	Caribbean	Central_Caribbean	0.811	762	411	29.94
C	C3	Faviidae	Montastraea	Montastraea cavernosa	Caribbean	Central_Caribbean	0.856	762	415	29.94
C	C3	Siderastreidae	Siderastrea	Siderastrea siderea	Caribbean	Central_Caribbean	0.810	762	694	29.94
C	C3	Siderastreidae	Siderastrea	Siderastrea siderea	Caribbean	Central_Caribbean	0.810	762	694	29.94
C	C3L	Faviidae	Colpophyllia	Colpophyllia natans	Caribbean	Central_Caribbean	0.820	924	154	29.94
C	C3L	Faviidae	Colpophyllia	Colpophyllia sp.	Caribbean	Central_Caribbean	0.820	924	157	29.94
C	C3L	Faviidae	Diploria	Diploria sp.	Caribbean	Central_Caribbean	0.827	924	204	29.94
C	C44	Poritidae	Porites	Porites divaricata	Caribbean	Central_Caribbean	0.973	935	618	29.94
C	C44a	Poritidae	Porites	Porites divaricata	Caribbean	Central_Caribbean	0.973	936	618	29.94
C	C45a	Poritidae	Porites	Porites porites	Caribbean	Central_Caribbean	0.802	938	641	29.94
C	C46	Siderastreidae	Siderastrea	Siderastrea radians	Caribbean	Central_Caribbean	0.769	939	689	29.94
C	C46	Siderastreidae	Siderastrea	Siderastrea sp.	Caribbean	Central_Caribbean	0.815	939	695	29.94
C	C50	Faviidae	Diploria	Diploria sp.	Caribbean	Central_Caribbean	0.827	943	204	29.94
C	C51	Mussidae	Mycetophyllia	Mycetophyllia sp.	Caribbean	Central_Caribbean	0.907	944	492	29.94
C	C54	Faviidae	Favia	Favia fragum	Caribbean	Central_Caribbean	0.658	947	248	29.94
C	C54a	Faviidae	Favia	Favia fragum	Caribbean	Central_Caribbean	0.658	948	248	29.94
C	C7	Faviidae	Montastraea	Montastraea annularis	Caribbean	Central_Caribbean	0.811	741	411	29.94
C	C7	Faviidae	Montastraea	Montastraea faveolata	Caribbean	Central_Caribbean	0.780	741	424	29.94
C	C7	Faviidae	Montastraea	Montastraea franksi	Caribbean	Central_Caribbean	0.826	741	429	29.94
C	C76	Mussidae	Isophyllia	Isophyllia sinuosa	Caribbean	Central_Caribbean	0.973	963	351	29.94
C	C77	Mussidae	Isophyllastrea	Isophyllastrea rigida	Caribbean	Central_Caribbean	0.973	964	349	29.94
D	D1	Faviidae	Montastraea	Montastraea annularis	Caribbean	Central_Caribbean	0.811	786	411	29.94
D	D1	Faviidae	Montastraea	Montastraea annularis	Caribbean	Central_Caribbean	0.811	786	411	29.94
D	D1	Faviidae	Montastraea	Montastraea faveolata	Caribbean	Central_Caribbean	0.780	786	424	29.94
D	D1	Faviidae	Montastraea	Montastraea faveolata	Caribbean	Central_Caribbean	0.780	786	424	29.94
D	D1	Faviidae	Montastraea	Montastraea franksi	Caribbean	Central_Caribbean	0.826	786	429	29.94
D	D1	Siderastreidae	Siderastrea	Siderastrea siderea	Caribbean	Central_Caribbean	0.810	786	694	29.94
D	D1a	Faviidae	Montastraea	Montastraea annularis	Caribbean	Central_Caribbean	0.811	748	411	29.94
D	D1a	Faviidae	Montastraea	Montastraea annularis	Caribbean	Central_Caribbean	0.811	748	411	29.94
D	D1a	Faviidae	Montastraea	Montastraea faveolata	Caribbean	Central_Caribbean	0.780	748	424	29.94
D	D1a	Faviidae	Montastraea	Montastraea faveolata	Caribbean	Central_Caribbean	0.780	748	424	29.94
D	D1a	Faviidae	Montastraea	Montastraea franksi	Caribbean	Central_Caribbean	0.826	748	429	29.94
D	D1a	Siderastreidae	Siderastrea	Siderastrea siderea	Caribbean	Central_Caribbean	0.810	748	694	29.94
A	A3	Acroporidae	Acropora	Acropora palmata	Caribbean	Eastern_Caribbean	0.742	773	80	29.63
A	A3	Siderastreidae	Siderastrea	Siderastrea radians	Caribbean	Eastern_Caribbean	0.769	773	685	29.63
A	A3	Astrocoeniidae	Stephanocoenia	Stephanocoenia intersepta	Caribbean	Eastern_Caribbean	0.812	773	698	29.63
A	A4	Poritidae	Porites	Porites astreoides	Caribbean	Eastern_Caribbean	0.840	787	604	29.63
A	A4	Poritidae	Porites	Porites porites	Caribbean	Eastern_Caribbean	0.802	787	639	29.63
A	A4a	Poritidae	Porites	Porites astreoides	Caribbean	Eastern_Caribbean	0.840	774	604	29.63
A	A4porites	Poritidae	Porites	Porites porites	Caribbean	Eastern_Caribbean	0.802	801	639	29.63
B	B1	Agariciidae	Agaricia	Agaricia agaricites	Caribbean	Eastern_Caribbean	0.665	754	122	29.63
B	B1	Agariciidae	Agaricia	Agaricia fragilis	Caribbean	Eastern_Caribbean	0.927	754	125	29.63
B	B1	Agariciidae	Agaricia	Agaricia humilis	Caribbean	Eastern_Caribbean	0.890	754	128	29.63
B	B1	Faviidae	Colpophyllia	Colpophyllia natans	Caribbean	Eastern_Caribbean	0.820	754	151	29.63
B	B1	Meandrinidae	Dendrogyra	Dendrogyra cylindrus	Caribbean	Eastern_Caribbean	0.546	754	182	29.63
B	B1	Meandrinidae	Dichocoenia	Dichocoenia stokesi	Caribbean	Eastern_Caribbean	0.898	754	185	29.63
B	B1	Faviidae	Diploria	Diploria clivosa	Caribbean	Eastern_Caribbean	0.825	754	195	29.63
B	B1	Faviidae	Diploria	Diploria labyrinthiformis	Caribbean	Eastern_Caribbean	0.877	754	198	29.63
B	B1	Faviidae	Diploria	Diploria strigosa	Caribbean	Eastern_Caribbean	0.824	754	205	29.63
B	B1	Meandrinidae	Eusmilia	Eusmilia fastigiata	Caribbean	Eastern_Caribbean	0.859	754	238	29.63
B	B1	Faviidae	Favia	Favia fragum	Caribbean	Eastern_Caribbean	0.658	754	244	29.63
B	B1	Meandrinidae	Meandrina	Meandrina meandrites	Caribbean	Eastern_Caribbean	0.836	754	400	29.63
B	B1	Faviidae	Montastraea	Montastraea annularis	Caribbean	Eastern_Caribbean	0.811	754	408	29.63
B	B1	Faviidae	Montastraea	Montastraea faveolata	Caribbean	Eastern_Caribbean	0.780	754	425	29.63
B	B1	Poritidae	Porites	Porites astreoides	Caribbean	Eastern_Caribbean	0.840	754	604	29.63
B	B1	Siderastreidae	Siderastrea	Siderastrea radians	Caribbean	Eastern_Caribbean	0.769	754	685	29.63
B	B13	Pocilloporidae	Madracis	Madracis mirabilis	Caribbean	Eastern_Caribbean	0.940	802	387	29.63
B	B13	Pocilloporidae	Madracis	Madracis sp.	Caribbean	Eastern_Caribbean	0.899	802	392	29.63
B	B15	Pocilloporidae	Madracis	Madracis formosa	Caribbean	Eastern_Caribbean	0.973	804	385	29.63
B	B15	Pocilloporidae	Madracis	Madracis pharensis	Caribbean	Eastern_Caribbean	0.973	804	389	29.63
B	B1j	Faviidae	Montastraea	Montastraea annularis	Caribbean	Eastern_Caribbean	0.811	738	408	29.63
B	B1j	Faviidae	Montastraea	Montastraea faveolata	Caribbean	Eastern_Caribbean	0.780	738	425	29.63
B	B1k	Meandrinidae	Dendrogyra	Dendrogyra cylindrus	Caribbean	Eastern_Caribbean	0.546	806	182	29.63
B	B35	Faviidae	Diploria	Diploria strigosa	Caribbean	Eastern_Caribbean	0.824	809	205	29.63
B	B5	Siderastreidae	Siderastrea	Siderastrea radians	Caribbean	Eastern_Caribbean	0.769	763	685	29.63
B	B7	Pocilloporidae	Madracis	Madracis carmabi	Caribbean	Eastern_Caribbean	0.894	813	380	29.63
B	B7	Pocilloporidae	Madracis	Madracis decactis	Caribbean	Eastern_Caribbean	0.973	813	381	29.63
B	B7	Pocilloporidae	Madracis	Madracis formosa	Caribbean	Eastern_Caribbean	0.973	813	385	29.63
B	B7	Pocilloporidae	Madracis	Madracis mirabilis	Caribbean	Eastern_Caribbean	0.940	813	387	29.63
B	B7	Pocilloporidae	Madracis	Madracis pharensis	Caribbean	Eastern_Caribbean	0.973	813	389	29.63
B	B7	Pocilloporidae	Madracis	Madracis senaria	Caribbean	Eastern_Caribbean	0.973	813	391	29.63
B	B7	Pocilloporidae	Madracis	Madracis sp.	Caribbean	Eastern_Caribbean	0.899	813	392	29.63
C	C1	Poritidae	Porites	Porites astreoides	Caribbean	Eastern_Caribbean	0.840	750	604	29.63
C	C10	Poritidae	Porites	Porites sp.	Caribbean	Eastern_Caribbean	0.695	823	649	29.63
C	C10a	Poritidae	Porites	Porites sp.	Caribbean	Eastern_Caribbean	0.695	829	649	29.63
C	C11	Mussidae	Mussa	Mussa angulosa	Caribbean	Eastern_Caribbean	0.890	830	473	29.63
C	C11	Mussidae	Mussa	Mussa sp.	Caribbean	Eastern_Caribbean	0.890	830	475	29.63
C	C11	Mussidae	Mycetophyllia	Mycetophyllia sp.	Caribbean	Eastern_Caribbean	0.907	830	490	29.63
C	C13	Poritidae	Porites	Porites sp.	Caribbean	Eastern_Caribbean	0.695	834	649	29.63
C	C14	Poritidae	Porites	Porites sp.	Caribbean	Eastern_Caribbean	0.695	835	649	29.63
C	C1a	Poritidae	Porites	Porites astreoides	Caribbean	Eastern_Caribbean	0.840	862	604	29.63
C	C1i	Poritidae	Porites	Porites astreoides	Caribbean	Eastern_Caribbean	0.840	868	604	29.63
C	C3	Agariciidae	Agaricia	Agaricia agaricites	Caribbean	Eastern_Caribbean	0.665	762	122	29.63
C	C3	Agariciidae	Agaricia	Agaricia fragilis	Caribbean	Eastern_Caribbean	0.927	762	125	29.63
C	C3	Agariciidae	Agaricia	Agaricia humilis	Caribbean	Eastern_Caribbean	0.890	762	128	29.63
C	C3	Agariciidae	Agaricia	Agaricia lamarcki	Caribbean	Eastern_Caribbean	0.745	762	131	29.63
C	C3	Faviidae	Diploria	Diploria labyrinthiformis	Caribbean	Eastern_Caribbean	0.877	762	198	29.63
C	C3	Faviidae	Diploria	Diploria strigosa	Caribbean	Eastern_Caribbean	0.824	762	205	29.63
C	C3	Faviidae	Favia	Favia fragum	Caribbean	Eastern_Caribbean	0.658	762	244	29.63
C	C3	Agariciidae	Leptoseris	Leptoseris cucullata	Caribbean	Eastern_Caribbean	0.890	762	362	29.63
C	C3	Faviidae	Montastraea	Montastraea cavernosa	Caribbean	Eastern_Caribbean	0.856	762	414	29.63
C	C3	Poritidae	Porites	Porites astreoides	Caribbean	Eastern_Caribbean	0.840	762	604	29.63
C	C3	Mussidae	Scolymia	Scolymia sp.	Caribbean	Eastern_Caribbean	0.313	762	677	29.63
C	C3	Siderastreidae	Siderastrea	Siderastrea radians	Caribbean	Eastern_Caribbean	0.769	762	685	29.63
C	C3	Siderastreidae	Siderastrea	Siderastrea siderea	Caribbean	Eastern_Caribbean	0.810	762	693	29.63
C	C3	Astrocoeniidae	Stephanocoenia	Stephanocoenia intersepta	Caribbean	Eastern_Caribbean	0.812	762	698	29.63
C	C34	Faviidae	Diploria	Diploria labyrinthiformis	Caribbean	Eastern_Caribbean	0.877	907	198	29.63
C	C38	Acroporidae	Acropora	Acropora sp.	Caribbean	Eastern_Caribbean	0.608	912	104	29.63
C	C38a	Acroporidae	Acropora	Acropora sp.	Caribbean	Eastern_Caribbean	0.608	913	104	29.63
C	C3b	Agariciidae	Agaricia	Agaricia agaricites	Caribbean	Eastern_Caribbean	0.665	916	122	29.63
C	C3b	Agariciidae	Agaricia	Agaricia humilis	Caribbean	Eastern_Caribbean	0.890	916	128	29.63
C	C3b	Agariciidae	Agaricia	Agaricia lamarcki	Caribbean	Eastern_Caribbean	0.745	916	131	29.63
C	C3o	Faviidae	Montastraea	Montastraea cavernosa	Caribbean	Eastern_Caribbean	0.856	925	414	29.63
C	C3p	Faviidae	Montastraea	Montastraea cavernosa	Caribbean	Eastern_Caribbean	0.856	926	414	29.63
C	C3q	Agariciidae	Agaricia	Agaricia agaricites	Caribbean	Eastern_Caribbean	0.665	927	122	29.63
C	C43	Poritidae	Porites	Porites sp.	Caribbean	Eastern_Caribbean	0.695	934	649	29.63
C	C46	Siderastreidae	Siderastrea	Siderastrea radians	Caribbean	Eastern_Caribbean	0.769	939	685	29.63
C	C46	Siderastreidae	Siderastrea	Siderastrea sp.	Caribbean	Eastern_Caribbean	0.815	939	696	29.63
C	C46a	Siderastreidae	Siderastrea	Siderastrea radians	Caribbean	Eastern_Caribbean	0.769	940	685	29.63
C	C46a	Siderastreidae	Siderastrea	Siderastrea sp.	Caribbean	Eastern_Caribbean	0.815	940	696	29.63
C	C48	Mussidae	Mycetophyllia	Mycetophyllia sp.	Caribbean	Eastern_Caribbean	0.907	941	490	29.63
C	C7	Faviidae	Montastraea	Montastraea annularis	Caribbean	Eastern_Caribbean	0.811	741	408	29.63
C	C7	Faviidae	Montastraea	Montastraea faveolata	Caribbean	Eastern_Caribbean	0.780	741	425	29.63
C	C7	Faviidae	Montastraea	Montastraea franksi	Caribbean	Eastern_Caribbean	0.826	741	430	29.63
C	C7a	Faviidae	Montastraea	Montastraea annularis	Caribbean	Eastern_Caribbean	0.811	739	408	29.63
C	C7a	Faviidae	Montastraea	Montastraea faveolata	Caribbean	Eastern_Caribbean	0.780	739	425	29.63
C	C7a	Faviidae	Montastraea	Montastraea franksi	Caribbean	Eastern_Caribbean	0.826	739	430	29.63
C	C80	Poritidae	Porites	Porites astreoides	Caribbean	Eastern_Caribbean	0.840	966	604	29.63
C	C81	Meandrinidae	Dichocoenia	Dichocoenia stokesi	Caribbean	Eastern_Caribbean	0.898	740	185	29.63
C	C81	Faviidae	Diploria	Diploria labyrinthiformis	Caribbean	Eastern_Caribbean	0.877	740	198	29.63
C	C81	Faviidae	Favia	Favia fragum	Caribbean	Eastern_Caribbean	0.658	740	244	29.63
C	C81	Siderastreidae	Siderastrea	Siderastrea siderea	Caribbean	Eastern_Caribbean	0.810	740	693	29.63
C	C82	Poritidae	Porites	Porites divaricata	Caribbean	Eastern_Caribbean	0.973	967	619	29.63
C	C82	Poritidae	Porites	Porites porites	Caribbean	Eastern_Caribbean	0.802	967	639	29.63
C	C83	Mussidae	Mycetophyllia	Mycetophyllia ferox	Caribbean	Eastern_Caribbean	0.890	968	487	29.63
D	D1	Faviidae	Colpophyllia	Colpophyllia natans	Caribbean	Eastern_Caribbean	0.820	786	151	29.63
D	D1	Faviidae	Diploria	Diploria clivosa	Caribbean	Eastern_Caribbean	0.825	786	195	29.63
D	D1	Faviidae	Diploria	Diploria labyrinthiformis	Caribbean	Eastern_Caribbean	0.877	786	198	29.63
D	D1	Faviidae	Montastraea	Montastraea faveolata	Caribbean	Eastern_Caribbean	0.780	786	425	29.63
D	D1	Mussidae	Scolymia	Scolymia sp.	Caribbean	Eastern_Caribbean	0.313	786	677	29.63
D	D1	Siderastreidae	Siderastrea	Siderastrea radians	Caribbean	Eastern_Caribbean	0.769	786	685	29.63
D	D1	Siderastreidae	Siderastrea	Siderastrea siderea	Caribbean	Eastern_Caribbean	0.810	786	693	29.63
D	D1a	Faviidae	Colpophyllia	Colpophyllia natans	Caribbean	Eastern_Caribbean	0.820	748	151	29.63
D	D1a	Faviidae	Diploria	Diploria clivosa	Caribbean	Eastern_Caribbean	0.825	748	195	29.63
D	D1a	Faviidae	Diploria	Diploria labyrinthiformis	Caribbean	Eastern_Caribbean	0.877	748	198	29.63
D	D1a	Faviidae	Montastraea	Montastraea faveolata	Caribbean	Eastern_Caribbean	0.780	748	425	29.63
D	D1a	Mussidae	Scolymia	Scolymia sp.	Caribbean	Eastern_Caribbean	0.313	748	677	29.63
D	D1a	Siderastreidae	Siderastrea	Siderastrea radians	Caribbean	Eastern_Caribbean	0.769	748	685	29.63
D	D1a	Siderastreidae	Siderastrea	Siderastrea siderea	Caribbean	Eastern_Caribbean	0.810	748	693	29.63
A	A3	Acroporidae	Acropora	Acropora cervicornis	Caribbean	Florida	0.681	773	17	30.25
A	A3	Acroporidae	Acropora	Acropora palmata	Caribbean	Florida	0.742	773	82	30.25
A	A3	Siderastreidae	Siderastrea	Siderastrea siderea	Caribbean	Florida	0.810	773	690	30.25
A	A4	Poritidae	Porites	Porites astreoides	Caribbean	Florida	0.840	787	606	30.25
A	A4a	Poritidae	Porites	Porites astreoides	Caribbean	Florida	0.840	774	606	30.25
B	B1	Acroporidae	Acropora	Acropora cervicornis	Caribbean	Florida	0.681	754	17	30.25
B	B1	Faviidae	Colpophyllia	Colpophyllia natans	Caribbean	Florida	0.820	754	152	30.25
B	B1	Meandrinidae	Dichocoenia	Dichocoenia stokesi	Caribbean	Florida	0.898	754	186	30.25
B	B1	Faviidae	Diploria	Diploria labyrinthiformis	Caribbean	Florida	0.877	754	199	30.25
B	B1	Faviidae	Diploria	Diploria strigosa	Caribbean	Florida	0.824	754	206	30.25
B	B1	Faviidae	Montastraea	Montastraea annularis	Caribbean	Florida	0.811	754	410	30.25
B	B1	Faviidae	Montastraea	Montastraea faveolata	Caribbean	Florida	0.780	754	423	30.25
B	B1	Faviidae	Montastraea	Montastraea franksi	Caribbean	Florida	0.826	754	428	30.25
B	B1	Siderastreidae	Siderastrea	Siderastrea siderea	Caribbean	Florida	0.810	754	690	30.25
B	B10	Faviidae	Montastraea	Montastraea annularis	Caribbean	Florida	0.811	742	410	30.25
B	B10	Faviidae	Montastraea	Montastraea faveolata	Caribbean	Florida	0.780	742	423	30.25
B	B10	Faviidae	Montastraea	Montastraea franksi	Caribbean	Florida	0.826	742	428	30.25
B	B13	Pocilloporidae	Madracis	Madracis sp.	Caribbean	Florida	0.899	802	394	30.25
B	B13a	Pocilloporidae	Madracis	Madracis sp.	Caribbean	Florida	0.899	803	394	30.25
B	B5	Siderastreidae	Siderastrea	Siderastrea radians	Caribbean	Florida	0.769	763	687	30.25
B	B5	Siderastreidae	Siderastrea	Siderastrea siderea	Caribbean	Florida	0.810	763	690	30.25
B	B5a	Siderastreidae	Siderastrea	Siderastrea siderea	Caribbean	Florida	0.810	811	690	30.25
B	B7	Pocilloporidae	Madracis	Madracis sp.	Caribbean	Florida	0.899	813	394	30.25
C	C3	Agariciidae	Agaricia	Agaricia sp.	Caribbean	Florida	0.678	762	132	30.25
C	C3	Faviidae	Montastraea	Montastraea annularis	Caribbean	Florida	0.811	762	410	30.25
C	C3	Faviidae	Montastraea	Montastraea cavernosa	Caribbean	Florida	0.856	762	416	30.25
C	C3	Faviidae	Montastraea	Montastraea faveolata	Caribbean	Florida	0.780	762	423	30.25
C	C3	Faviidae	Montastraea	Montastraea franksi	Caribbean	Florida	0.826	762	428	30.25
C	C3	Siderastreidae	Siderastrea	Siderastrea siderea	Caribbean	Florida	0.810	762	690	30.25
C	C3a	Agariciidae	Agaricia	Agaricia sp.	Caribbean	Florida	0.678	914	132	30.25
D	D1	Faviidae	Montastraea	Montastraea annularis	Caribbean	Florida	0.811	786	410	30.25
D	D1	Faviidae	Montastraea	Montastraea faveolata	Caribbean	Florida	0.780	786	423	30.25
D	D1	Faviidae	Montastraea	Montastraea franksi	Caribbean	Florida	0.826	786	428	30.25
D	D1	Siderastreidae	Siderastrea	Siderastrea siderea	Caribbean	Florida	0.810	786	690	30.25
D	D1a	Faviidae	Montastraea	Montastraea annularis	Caribbean	Florida	0.811	748	410	30.25
D	D1a	Faviidae	Montastraea	Montastraea faveolata	Caribbean	Florida	0.780	748	423	30.25
D	D1a	Faviidae	Montastraea	Montastraea franksi	Caribbean	Florida	0.826	748	428	30.25
D	D1a	Siderastreidae	Siderastrea	Siderastrea siderea	Caribbean	Florida	0.810	748	690	30.25
B	B7	Pocilloporidae	Madracis	Madracis sp.	Caribbean	Gulf_of_Mexico	0.899	813	396	30.54
A	A3	Acroporidae	Acropora	Acropora cervicornis	Caribbean	Western_Caribbean	0.681	773	19	29.72
A	A3	Acroporidae	Acropora	Acropora cervicornis	Caribbean	Western_Caribbean	0.681	773	19	29.72
A	A3	Acroporidae	Acropora	Acropora cervicornis	Caribbean	Western_Caribbean	0.681	773	19	29.72
A	A3	Acroporidae	Acropora	Acropora palmata	Caribbean	Western_Caribbean	0.742	773	84	29.72
A	A3	Acroporidae	Acropora	Acropora palmata	Caribbean	Western_Caribbean	0.742	773	84	29.72
A	A3	Faviidae	Montastraea	Montastraea faveolata	Caribbean	Western_Caribbean	0.780	773	420	29.72
A	A3	Faviidae	Montastraea	Montastraea franksi	Caribbean	Western_Caribbean	0.826	773	426	29.72
A	A3	Poritidae	Porites	Porites astreoides	Caribbean	Western_Caribbean	0.840	773	603	29.72
A	A3	Poritidae	Porites	Porites divaricata	Caribbean	Western_Caribbean	0.973	773	616	29.72
A	A3	Poritidae	Porites	Porites porites	Caribbean	Western_Caribbean	0.802	773	638	29.72
A	A3	Astrocoeniidae	Stephanocoenia	Stephanocoenia intersepta	Caribbean	Western_Caribbean	0.812	773	700	29.72
A	A4	Poritidae	Porites	Porites astreoides	Caribbean	Western_Caribbean	0.840	787	603	29.72
A	A4	Poritidae	Porites	Porites astreoides	Caribbean	Western_Caribbean	0.840	787	603	29.72
A	A4	Poritidae	Porites	Porites furcata	Caribbean	Western_Caribbean	0.698	787	620	29.72
A	A4a	Poritidae	Porites	Porites astreoides	Caribbean	Western_Caribbean	0.840	774	603	29.72
B	B1	Caryophylliidae	Cladocora	Cladocora arbuscula	Caribbean	Western_Caribbean	0.973	754	148	29.72
B	B1	Meandrinidae	Dendrogyra	Dendrogyra cylindrus	Caribbean	Western_Caribbean	0.546	754	184	29.72
B	B1	Meandrinidae	Dendrogyra	Dendrogyra cylindrus	Caribbean	Western_Caribbean	0.546	754	184	29.72
B	B1	Meandrinidae	Dichocoenia	Dichocoenia stokesi	Caribbean	Western_Caribbean	0.898	754	189	29.72
B	B1	Meandrinidae	Dichocoenia	Dichocoenia stokesi	Caribbean	Western_Caribbean	0.898	754	189	29.72
B	B1	Faviidae	Diploria	Diploria clivosa	Caribbean	Western_Caribbean	0.825	754	197	29.72
B	B1	Faviidae	Diploria	Diploria clivosa	Caribbean	Western_Caribbean	0.825	754	197	29.72
B	B1	Faviidae	Diploria	Diploria clivosa	Caribbean	Western_Caribbean	0.825	754	197	29.72
B	B1	Faviidae	Diploria	Diploria labyrinthiformis	Caribbean	Western_Caribbean	0.877	754	201	29.72
B	B1	Faviidae	Diploria	Diploria labyrinthiformis	Caribbean	Western_Caribbean	0.877	754	201	29.72
B	B1	Faviidae	Diploria	Diploria strigosa	Caribbean	Western_Caribbean	0.824	754	209	29.72
B	B1	Faviidae	Diploria	Diploria strigosa	Caribbean	Western_Caribbean	0.824	754	209	29.72
B	B1	Meandrinidae	Eusmilia	Eusmilia fastigiata	Caribbean	Western_Caribbean	0.859	754	241	29.72
B	B1	Meandrinidae	Eusmilia	Eusmilia fastigiata	Caribbean	Western_Caribbean	0.859	754	241	29.72
B	B1	Faviidae	Favia	Favia fragum	Caribbean	Western_Caribbean	0.658	754	247	29.72
B	B1	Faviidae	Favia	Favia fragum	Caribbean	Western_Caribbean	0.658	754	247	29.72
B	B1	Mussidae	Isophyllastrea	Isophyllastrea rigida	Caribbean	Western_Caribbean	0.973	754	348	29.72
B	B1	Mussidae	Isophyllia	Isophyllia sinuosa	Caribbean	Western_Caribbean	0.973	754	350	29.72
B	B1	Faviidae	Manicina	Manicina areolata	Caribbean	Western_Caribbean	0.973	754	397	29.72
B	B1	Meandrinidae	Meandrina	Meandrina meandrites	Caribbean	Western_Caribbean	0.836	754	401	29.72
B	B1	Meandrinidae	Meandrina	Meandrina meandrites	Caribbean	Western_Caribbean	0.836	754	401	29.72
B	B1	Faviidae	Montastraea	Montastraea faveolata	Caribbean	Western_Caribbean	0.780	754	420	29.72
B	B1	Faviidae	Montastraea	Montastraea franksi	Caribbean	Western_Caribbean	0.826	754	426	29.72
B	B1	Poritidae	Porites	Porites astreoides	Caribbean	Western_Caribbean	0.840	754	603	29.72
B	B1	Poritidae	Porites	Porites astreoides	Caribbean	Western_Caribbean	0.840	754	603	29.72
B	B1	Poritidae	Porites	Porites furcata	Caribbean	Western_Caribbean	0.698	754	620	29.72
B	B17	Faviidae	Montastraea	Montastraea faveolata	Caribbean	Western_Caribbean	0.780	747	420	29.72
B	B1e	Meandrinidae	Eusmilia	Eusmilia fastigiata	Caribbean	Western_Caribbean	0.859	805	241	29.72
B	B20	Meandrinidae	Dichocoenia	Dichocoenia stokesi	Caribbean	Western_Caribbean	0.898	807	189	29.72
B	B24	Faviidae	Diploria	Diploria strigosa	Caribbean	Western_Caribbean	0.824	808	209	29.72
B	B38	Faviidae	Diploria	Diploria strigosa	Caribbean	Western_Caribbean	0.824	810	209	29.72
B	B5	Siderastreidae	Siderastrea	Siderastrea radians	Caribbean	Western_Caribbean	0.769	763	688	29.72
B	B5a	Siderastreidae	Siderastrea	Siderastrea radians	Caribbean	Western_Caribbean	0.769	811	688	29.72
B	B6	Faviidae	Colpophyllia	Colpophyllia natans	Caribbean	Western_Caribbean	0.820	812	156	29.72
B	B6	Faviidae	Colpophyllia	Colpophyllia natans	Caribbean	Western_Caribbean	0.820	812	156	29.72
B	B7	Pocilloporidae	Madracis	Madracis decactis	Caribbean	Western_Caribbean	0.973	813	383	29.72
B	B7	Pocilloporidae	Madracis	Madracis formosa	Caribbean	Western_Caribbean	0.973	813	386	29.72
B	B7	Pocilloporidae	Madracis	Madracis mirabilis	Caribbean	Western_Caribbean	0.940	813	388	29.72
B	B7	Pocilloporidae	Madracis	Madracis pharensis	Caribbean	Western_Caribbean	0.973	813	390	29.72
C	C1	Agariciidae	Agaricia	Agaricia humilis	Caribbean	Western_Caribbean	0.890	750	130	29.72
C	C1	Faviidae	Colpophyllia	Colpophyllia natans	Caribbean	Western_Caribbean	0.820	750	156	29.72
C	C1	Faviidae	Diploria	Diploria strigosa	Caribbean	Western_Caribbean	0.824	750	209	29.72
C	C1	Meandrinidae	Eusmilia	Eusmilia fastigiata	Caribbean	Western_Caribbean	0.859	750	241	29.72
C	C1	Faviidae	Favia	Favia fragum	Caribbean	Western_Caribbean	0.658	750	247	29.72
C	C1	Faviidae	Manicina	Manicina areolata	Caribbean	Western_Caribbean	0.973	750	397	29.72
C	C1	Poritidae	Porites	Porites astreoides	Caribbean	Western_Caribbean	0.840	750	603	29.72
C	C1	Poritidae	Porites	Porites colonensis	Caribbean	Western_Caribbean	0.973	750	609	29.72
C	C1	Siderastreidae	Siderastrea	Siderastrea siderea	Caribbean	Western_Caribbean	0.810	750	692	29.72
C	C11	Mussidae	Mussa	Mussa angulosa	Caribbean	Western_Caribbean	0.890	830	474	29.72
C	C11	Mussidae	Mussa	Mussa sp.	Caribbean	Western_Caribbean	0.890	830	476	29.72
C	C11	Mussidae	Mycetophyllia	Mycetophyllia ferox	Caribbean	Western_Caribbean	0.890	830	486	29.72
C	C11	Mussidae	Mycetophyllia	Mycetophyllia lamarckiana	Caribbean	Western_Caribbean	0.890	830	488	29.72
C	C11	Mussidae	Mycetophyllia	Mycetophyllia sp.	Caribbean	Western_Caribbean	0.907	830	491	29.72
C	C11	Mussidae	Scolymia	Scolymia sp.	Caribbean	Western_Caribbean	0.313	830	676	29.72
C	C16	Astrocoeniidae	Stephanocoenia	Stephanocoenia intersepta	Caribbean	Western_Caribbean	0.812	856	700	29.72
C	C16	Astrocoeniidae	Stephanocoenia	Stephanocoenia sp.	Caribbean	Western_Caribbean	0.769	856	702	29.72
C	C1a	Poritidae	Porites	Porites astreoides	Caribbean	Western_Caribbean	0.840	862	603	29.72
C	C1a	Poritidae	Porites	Porites colonensis	Caribbean	Western_Caribbean	0.973	862	609	29.72
C	C1i	Poritidae	Porites	Porites astreoides	Caribbean	Western_Caribbean	0.840	868	603	29.72
C	C1j	Poritidae	Porites	Porites astreoides	Caribbean	Western_Caribbean	0.840	870	603	29.72
C	C3	Agariciidae	Agaricia	Agaricia agaricites	Caribbean	Western_Caribbean	0.665	762	124	29.72
C	C3	Agariciidae	Agaricia	Agaricia agaricites	Caribbean	Western_Caribbean	0.665	762	124	29.72
C	C3	Agariciidae	Agaricia	Agaricia fragilis	Caribbean	Western_Caribbean	0.927	762	127	29.72
C	C3	Agariciidae	Agaricia	Agaricia fragilis	Caribbean	Western_Caribbean	0.927	762	127	29.72
C	C3	Agariciidae	Agaricia	Agaricia humilis	Caribbean	Western_Caribbean	0.890	762	130	29.72
C	C3	Agariciidae	Agaricia	Agaricia humilis	Caribbean	Western_Caribbean	0.890	762	130	29.72
C	C3	Agariciidae	Agaricia	Agaricia tenuifolia	Caribbean	Western_Caribbean	0.679	762	135	29.72
C	C3	Agariciidae	Agaricia	Agaricia tenuifolia	Caribbean	Western_Caribbean	0.679	762	135	29.72
C	C3	Agariciidae	Agaricia	Agaricia undata	Caribbean	Western_Caribbean	0.973	762	136	29.72
C	C3	Faviidae	Diploria	Diploria sp.	Caribbean	Western_Caribbean	0.827	762	203	29.72
C	C3	Faviidae	Diploria	Diploria strigosa	Caribbean	Western_Caribbean	0.824	762	209	29.72
C	C3	Mussidae	Isophyllastrea	Isophyllastrea rigida	Caribbean	Western_Caribbean	0.973	762	348	29.72
C	C3	Agariciidae	Leptoseris	Leptoseris cucullata	Caribbean	Western_Caribbean	0.890	762	363	29.72
C	C3	Meandrinidae	Meandrina	Meandrina meandrites	Caribbean	Western_Caribbean	0.836	762	401	29.72
C	C3	Faviidae	Montastraea	Montastraea cavernosa	Caribbean	Western_Caribbean	0.856	762	417	29.72
C	C3	Faviidae	Montastraea	Montastraea sp.	Caribbean	Western_Caribbean	0.791	762	433	29.72
C	C3	Mussidae	Mycetophyllia	Mycetophyllia reesi	Caribbean	Western_Caribbean	0.973	762	489	29.72
C	C3	Poritidae	Porites	Porites astreoides	Caribbean	Western_Caribbean	0.840	762	603	29.72
C	C3	Siderastreidae	Siderastrea	Siderastrea siderea	Caribbean	Western_Caribbean	0.810	762	692	29.72
C	C3	Astrocoeniidae	Stephanocoenia	Stephanocoenia intersepta	Caribbean	Western_Caribbean	0.812	762	700	29.72
C	C3a	Agariciidae	Agaricia	Agaricia agaricites	Caribbean	Western_Caribbean	0.665	914	124	29.72
C	C3a	Agariciidae	Agaricia	Agaricia agaricites	Caribbean	Western_Caribbean	0.665	914	124	29.72
C	C3a	Agariciidae	Agaricia	Agaricia fragilis	Caribbean	Western_Caribbean	0.927	914	127	29.72
C	C3a	Agariciidae	Agaricia	Agaricia humilis	Caribbean	Western_Caribbean	0.890	914	130	29.72
C	C3a	Agariciidae	Agaricia	Agaricia humilis	Caribbean	Western_Caribbean	0.890	914	130	29.72
C	C3a	Agariciidae	Agaricia	Agaricia tenuifolia	Caribbean	Western_Caribbean	0.679	914	135	29.72
C	C3a	Agariciidae	Agaricia	Agaricia tenuifolia	Caribbean	Western_Caribbean	0.679	914	135	29.72
C	C3c	Mussidae	Mycetophyllia	Mycetophyllia reesi	Caribbean	Western_Caribbean	0.973	917	489	29.72
C	C21	Faviidae	Montastraea	Montastraea cavernosa	Caribbean	Western_Caribbean	0.856	785	417	29.72
C	C3e	Faviidae	Montastraea	Montastraea cavernosa	Caribbean	Western_Caribbean	0.856	918	417	29.72
C	C3f	Faviidae	Montastraea	Montastraea sp.	Caribbean	Western_Caribbean	0.791	919	433	29.72
C	C3g	Faviidae	Montastraea	Montastraea cavernosa	Caribbean	Western_Caribbean	0.856	921	417	29.72
C	C3g	Faviidae	Montastraea	Montastraea sp.	Caribbean	Western_Caribbean	0.791	921	433	29.72
C	C3L	Faviidae	Diploria	Diploria sp.	Caribbean	Western_Caribbean	0.827	924	203	29.72
C	C3L	Faviidae	Diploria	Diploria strigosa	Caribbean	Western_Caribbean	0.824	924	209	29.72
C	C4	Poritidae	Porites	Porites divaricata	Caribbean	Western_Caribbean	0.973	753	616	29.72
C	C4	Poritidae	Porites	Porites furcata	Caribbean	Western_Caribbean	0.698	753	620	29.72
C	C4	Poritidae	Porites	Porites porites	Caribbean	Western_Caribbean	0.802	753	638	29.72
C	C46	Siderastreidae	Siderastrea	Siderastrea siderea	Caribbean	Western_Caribbean	0.810	939	692	29.72
C	C46	Siderastreidae	Siderastrea	Siderastrea sp.	Caribbean	Western_Caribbean	0.815	939	697	29.72
C	C46a	Siderastreidae	Siderastrea	Siderastrea siderea	Caribbean	Western_Caribbean	0.810	940	692	29.72
C	C46a	Siderastreidae	Siderastrea	Siderastrea sp.	Caribbean	Western_Caribbean	0.815	940	697	29.72
C	C47	Poritidae	Porites	Porites porites	Caribbean	Western_Caribbean	0.802	744	638	29.72
C	C48	Mussidae	Mycetophyllia	Mycetophyllia daniana	Caribbean	Western_Caribbean	0.890	941	485	29.72
C	C48	Mussidae	Mycetophyllia	Mycetophyllia sp.	Caribbean	Western_Caribbean	0.907	941	491	29.72
C	C49	Mussidae	Mycetophyllia	Mycetophyllia aliciae	Caribbean	Western_Caribbean	0.890	942	484	29.72
C	C49	Mussidae	Mycetophyllia	Mycetophyllia lamarckiana	Caribbean	Western_Caribbean	0.890	942	488	29.72
C	C49	Mussidae	Mycetophyllia	Mycetophyllia sp.	Caribbean	Western_Caribbean	0.907	942	491	29.72
C	C52	Agariciidae	Agaricia	Agaricia agaricites	Caribbean	Western_Caribbean	0.665	945	124	29.72
C	C52	Agariciidae	Agaricia	Agaricia sp.	Caribbean	Western_Caribbean	0.678	945	133	29.72
C	C53	Faviidae	Manicina	Manicina areolata	Caribbean	Western_Caribbean	0.973	946	397	29.72
C	C53	Faviidae	Manicina	Manicina sp.	Caribbean	Western_Caribbean	0.973	946	398	29.72
C	C54	Astrocoeniidae	Stephanocoenia	Stephanocoenia intersepta	Caribbean	Western_Caribbean	0.812	947	700	29.72
C	C6	Mussidae	Mycetophyllia	Mycetophyllia sp.	Caribbean	Western_Caribbean	0.907	954	491	29.72
C	C7	Faviidae	Montastraea	Montastraea faveolata	Caribbean	Western_Caribbean	0.780	741	420	29.72
C	C7	Faviidae	Montastraea	Montastraea franksi	Caribbean	Western_Caribbean	0.826	741	426	29.72
C	C7	Mussidae	Mycetophyllia	Mycetophyllia sp.	Caribbean	Western_Caribbean	0.907	741	491	29.72
C	C9	Poritidae	Porites	Porites divaricata	Caribbean	Western_Caribbean	0.973	969	616	29.72
D	D1	Acroporidae	Acropora	Acropora cervicornis	Caribbean	Western_Caribbean	0.681	786	19	29.72
D	D1	Agariciidae	Agaricia	Agaricia humilis	Caribbean	Western_Caribbean	0.890	786	130	29.72
D	D1	Faviidae	Montastraea	Montastraea annularis	Caribbean	Western_Caribbean	0.811	786	412	29.72
D	D1	Faviidae	Montastraea	Montastraea faveolata	Caribbean	Western_Caribbean	0.780	786	420	29.72
D	D1	Faviidae	Montastraea	Montastraea franksi	Caribbean	Western_Caribbean	0.826	786	426	29.72
D	D1	Siderastreidae	Siderastrea	Siderastrea siderea	Caribbean	Western_Caribbean	0.810	786	692	29.72
D	D1a	Acroporidae	Acropora	Acropora cervicornis	Caribbean	Western_Caribbean	0.681	748	19	29.72
D	D1a	Agariciidae	Agaricia	Agaricia humilis	Caribbean	Western_Caribbean	0.890	748	130	29.72
D	D1a	Faviidae	Montastraea	Montastraea annularis	Caribbean	Western_Caribbean	0.811	748	412	29.72
D	D1a	Faviidae	Montastraea	Montastraea faveolata	Caribbean	Western_Caribbean	0.780	748	420	29.72
D	D1a	Siderastreidae	Siderastrea	Siderastrea siderea	Caribbean	Western_Caribbean	0.810	748	692	29.72
C	C1	Acroporidae	Astreopora	Astreopora myriophthalma	Indian	Phuket	0.973	750	141	30.38
C	C1	Caryophylliidae	Euphyllia	Euphyllia glabrescens	Indian	Phuket	0.973	750	237	30.38
C	C1	Oculinidae	Galaxea	Galaxea astreata	Indian	Phuket	0.524	750	296	30.38
C	C1	Poritidae	Goniopora	Goniopora sp.	Indian	Phuket	0.721	750	333	30.38
C	C1	Agariciidae	Leptoseris	Leptoseris mycetoseroides	Indian	Phuket	0.461	750	366	30.38
C	C1	Pocilloporidae	Pocillopora	Pocillopora eydouxi	Indian	Phuket	0.782	750	576	30.38
C	C1	Pocilloporidae	Pocillopora	Pocillopora meandrina	Indian	Phuket	0.672	750	584	30.38
C	C1	Pocilloporidae	Pocillopora	Pocillopora verrucosa	Indian	Phuket	0.742	750	592	30.38
C	C1	Siderastreidae	Psammocora	Psammocora contigua	Indian	Phuket	0.716	750	658	30.38
C	C1	Siderastreidae	Psammocora	Psammocora profundacella	Indian	Phuket	0.567	750	663	30.38
C	C101	Acroporidae	Acropora	Acropora austera	Indian	Phuket	0.767	745	10	30.38
C	C101	Acroporidae	Acropora	Acropora cerealis	Indian	Phuket	0.514	745	13	30.38
C	C101	Acroporidae	Acropora	Acropora divaricata	Indian	Phuket	0.739	745	33	30.38
C	C101	Acroporidae	Acropora	Acropora florida	Indian	Phuket	0.543	745	39	30.38
C	C101	Acroporidae	Acropora	Acropora formosa	Indian	Phuket	0.507	745	42	30.38
C	C101	Acroporidae	Acropora	Acropora grandis	Indian	Phuket	0.758	745	48	30.38
C	C101	Acroporidae	Acropora	Acropora humilis	Indian	Phuket	0.489	745	53	30.38
C	C101	Acroporidae	Acropora	Acropora hyacinthus	Indian	Phuket	0.643	745	54	30.38
C	C101	Acroporidae	Acropora	Acropora microphthalma	Indian	Phuket	0.927	745	65	30.38
C	C101	Acroporidae	Acropora	Acropora millepora	Indian	Phuket	0.658	745	67	30.38
C	C101	Acroporidae	Acropora	Acropora monticulosa	Indian	Phuket	0.548	745	69	30.38
C	C101	Acroporidae	Acropora	Acropora nasuta	Indian	Phuket	0.411	745	73	30.38
C	C101	Acroporidae	Acropora	Acropora nobilis	Indian	Phuket	0.658	745	76	30.38
C	C101	Acroporidae	Acropora	Acropora palifera	Indian	Phuket	0.478	745	78	30.38
C	C101	Acroporidae	Acropora	Acropora samoensis	Indian	Phuket	0.885	745	91	30.38
C	C101	Acroporidae	Acropora	Acropora secale	Indian	Phuket	0.690	745	95	30.38
C	C101	Acroporidae	Acropora	Acropora subulata	Indian	Phuket	0.704	745	108	30.38
C	C101	Acroporidae	Acropora	Acropora tenuis	Indian	Phuket	0.622	745	112	30.38
C	C101	Acroporidae	Acropora	Acropora valida	Indian	Phuket	0.837	745	117	30.38
C	C101	Faviidae	Favia	Favia sp.	Indian	Phuket	0.678	745	254	30.38
C	C101	Faviidae	Favia	Favia stelligera	Indian	Phuket	0.796	745	257	30.38
C	C101	Faviidae	Favites	Favites abdita	Indian	Phuket	0.740	745	261	30.38
C	C101	Faviidae	Favites	Favites halicora	Indian	Phuket	0.743	745	266	30.38
C	C101	Faviidae	Goniastrea	Goniastrea retiformis	Indian	Phuket	0.432	745	324	30.38
C	C101	Faviidae	Leptoria	Leptoria phrygia	Indian	Phuket	0.540	745	360	30.38
C	C101	Faviidae	Montastraea	Montastraea curta	Indian	Phuket	0.851	745	418	30.38
C	C101	Faviidae	Platygyra	Platygyra lamellina	Indian	Phuket	0.604	745	543	30.38
C	C101	Faviidae	Platygyra	Platygyra sinensis	Indian	Phuket	0.600	745	550	30.38
C	C101a	Acroporidae	Acropora	Acropora hyacinthus	Indian	Phuket	0.643	731	54	30.38
C	C101a	Faviidae	Platygyra	Platygyra lamellina	Indian	Phuket	0.604	731	543	30.38
C	C110	Acroporidae	Montipora	Montipora caliculata	Indian	Phuket	0.602	831	439	30.38
C	C114	Poritidae	Porites	Porites stephensoni	Indian	Phuket	0.990	751	654	30.38
C	C119	Faviidae	Goniastrea	Goniastrea aspera	Indian	Phuket	0.689	777	310	30.38
C	C15	Fungiidae	Fungia	Fungia fungites	Indian	Phuket	0.848	776	280	30.38
C	C15	Merulinidae	Hydnophora	Hydnophora exesa	Indian	Phuket	0.699	776	339	30.38
C	C15	Acroporidae	Montipora	Montipora aequituberculata	Indian	Phuket	0.844	776	436	30.38
C	C15	Acroporidae	Montipora	Montipora angulata	Indian	Phuket	0.664	776	438	30.38
C	C15	Acroporidae	Montipora	Montipora caliculata	Indian	Phuket	0.602	776	439	30.38
C	C15	Acroporidae	Montipora	Montipora digitata	Indian	Phuket	0.815	776	443	30.38
C	C15	Acroporidae	Montipora	Montipora efflorescens	Indian	Phuket	0.731	776	446	30.38
C	C15	Acroporidae	Montipora	Montipora hispida	Indian	Phuket	0.384	776	452	30.38
C	C15	Acroporidae	Montipora	Montipora mollis	Indian	Phuket	0.475	776	454	30.38
C	C15	Acroporidae	Montipora	Montipora sp.	Indian	Phuket	0.652	776	461	30.38
C	C15	Acroporidae	Montipora	Montipora tuberculosa	Indian	Phuket	0.706	776	466	30.38
C	C15	Poritidae	Porites	Porites cylindrica	Indian	Phuket	0.711	776	611	30.38
C	C15	Poritidae	Porites	Porites lobata	Indian	Phuket	0.642	776	623	30.38
C	C15	Poritidae	Porites	Porites lutea	Indian	Phuket	0.754	776	628	30.38
C	C15	Poritidae	Porites	Porites nigrescens	Indian	Phuket	0.587	776	635	30.38
C	C15	Poritidae	Porites	Porites rus	Indian	Phuket	0.927	776	643	30.38
C	C15	Poritidae	Porites	Porites sp.	Indian	Phuket	0.695	776	650	30.38
C	C15	Poritidae	Porites	Porites stephensoni	Indian	Phuket	0.990	776	654	30.38
C	C15k	Acroporidae	Montipora	Montipora angulata	Indian	Phuket	0.664	854	438	30.38
C	C15L	Poritidae	Porites	Porites nigrescens	Indian	Phuket	0.587	855	635	30.38
C	C1b	Acroporidae	Astreopora	Astreopora myriophthalma	Indian	Phuket	0.973	864	141	30.38
C	C1b	Caryophylliidae	Euphyllia	Euphyllia glabrescens	Indian	Phuket	0.973	864	237	30.38
C	C1b	Oculinidae	Galaxea	Galaxea astreata	Indian	Phuket	0.524	864	296	30.38
C	C1b	Agariciidae	Leptoseris	Leptoseris mycetoseroides	Indian	Phuket	0.461	864	366	30.38
C	C1b	Siderastreidae	Psammocora	Psammocora contigua	Indian	Phuket	0.716	864	658	30.38
C	C1b	Siderastreidae	Psammocora	Psammocora profundacella	Indian	Phuket	0.567	864	663	30.38
C	C1c	Pocilloporidae	Pocillopora	Pocillopora verrucosa	Indian	Phuket	0.742	772	592	30.38
C	C1c	Siderastreidae	Psammocora	Psammocora contigua	Indian	Phuket	0.716	772	658	30.38
C	C1d	Pocilloporidae	Pocillopora	Pocillopora meandrina	Indian	Phuket	0.672	865	584	30.38
C	C1d	Pocilloporidae	Pocillopora	Pocillopora verrucosa	Indian	Phuket	0.742	865	592	30.38
C	C1t	Pocilloporidae	Pocillopora	Pocillopora meandrina	Indian	Phuket	0.672	873	584	30.38
C	C1t	Pocilloporidae	Pocillopora	Pocillopora verrucosa	Indian	Phuket	0.742	873	592	30.38
C	C26	Acroporidae	Montipora	Montipora sp.	Indian	Phuket	0.652	792	461	30.38
C	C3	Acroporidae	Acropora	Acropora aspera	Indian	Phuket	0.593	762	8	30.38
C	C3	Acroporidae	Acropora	Acropora austera	Indian	Phuket	0.767	762	10	30.38
C	C3	Acroporidae	Acropora	Acropora clathrata	Indian	Phuket	0.670	762	20	30.38
C	C3	Acroporidae	Acropora	Acropora cytherea	Indian	Phuket	0.575	762	25	30.38
C	C3	Acroporidae	Acropora	Acropora danae	Indian	Phuket	0.642	762	27	30.38
C	C3	Acroporidae	Acropora	Acropora digitifera	Indian	Phuket	0.682	762	30	30.38
C	C3	Acroporidae	Acropora	Acropora elseyi	Indian	Phuket	0.746	762	36	30.38
C	C3	Acroporidae	Acropora	Acropora florida	Indian	Phuket	0.543	762	39	30.38
C	C3	Acroporidae	Acropora	Acropora formosa	Indian	Phuket	0.507	762	42	30.38
C	C3	Acroporidae	Acropora	Acropora gemmifera	Indian	Phuket	0.289	762	46	30.38
C	C3	Acroporidae	Acropora	Acropora horrida	Indian	Phuket	0.806	762	51	30.38
C	C3	Acroporidae	Acropora	Acropora humilis	Indian	Phuket	0.489	762	53	30.38
C	C3	Acroporidae	Acropora	Acropora hyacinthus	Indian	Phuket	0.643	762	54	30.38
C	C3	Acroporidae	Acropora	Acropora nasuta	Indian	Phuket	0.411	762	73	30.38
C	C3	Acroporidae	Acropora	Acropora nobilis	Indian	Phuket	0.658	762	76	30.38
C	C3	Acroporidae	Acropora	Acropora robusta	Indian	Phuket	0.640	762	89	30.38
C	C3	Acroporidae	Acropora	Acropora rudis	Indian	Phuket	0.562	762	90	30.38
C	C3	Acroporidae	Acropora	Acropora samoensis	Indian	Phuket	0.885	762	91	30.38
C	C3	Acroporidae	Acropora	Acropora secale	Indian	Phuket	0.690	762	95	30.38
C	C3	Acroporidae	Acropora	Acropora solitaryensis	Indian	Phuket	0.701	762	99	30.38
C	C3	Acroporidae	Acropora	Acropora sp.	Indian	Phuket	0.608	762	103	30.38
C	C3	Acroporidae	Acropora	Acropora spicifera	Indian	Phuket	0.705	762	106	30.38
C	C3	Acroporidae	Acropora	Acropora subulata	Indian	Phuket	0.704	762	108	30.38
C	C3	Acroporidae	Acropora	Acropora tenuis	Indian	Phuket	0.622	762	112	30.38
C	C3	Acroporidae	Acropora	Acropora valida	Indian	Phuket	0.837	762	117	30.38
C	C3	Mussidae	Australomussa	Australomussa rowleyensis	Indian	Phuket	0.931	762	145	30.38
C	C3	Agariciidae	Coeloseris	Coeloseris mayeri	Indian	Phuket	0.640	762	149	30.38
C	C3	Faviidae	Cyphastrea	Cyphastrea serailia	Indian	Phuket	0.136	762	178	30.38
C	C3	Faviidae	Cyphastrea	Cyphastrea sp.	Indian	Phuket	0.783	762	181	30.38
C	C3	Faviidae	Diploastrea	Diploastrea heliopora	Indian	Phuket	0.801	762	190	30.38
C	C3	Pectiniidae	Echinophyllia	Echinophyllia aspera	Indian	Phuket	0.894	762	211	30.38
C	C3	Faviidae	Echinopora	Echinopora gemmacea	Indian	Phuket	0.684	762	218	30.38
C	C3	Faviidae	Echinopora	Echinopora horrida	Indian	Phuket	0.992	762	223	30.38
C	C3	Faviidae	Echinopora	Echinopora lamellosa	Indian	Phuket	0.911	762	228	30.38
C	C3	Faviidae	Echinopora	Echinopora sp.	Indian	Phuket	0.862	762	234	30.38
C	C3	Euphyllidae	Euphyllia	Euphyllia ancora	Indian	Phuket	0.973	762	235	30.38
C	C3	Faviidae	Favia	Favia favus	Indian	Phuket	0.584	762	243	30.38
C	C3	Faviidae	Favia	Favia lizardensis	Indian	Phuket	0.652	762	249	30.38
C	C3	Faviidae	Favia	Favia pallida	Indian	Phuket	0.602	762	252	30.38
C	C3	Faviidae	Favia	Favia sp.	Indian	Phuket	0.678	762	254	30.38
C	C3	Faviidae	Favia	Favia speciosa	Indian	Phuket	0.722	762	256	30.38
C	C3	Faviidae	Favia	Favia stelligera	Indian	Phuket	0.796	762	257	30.38
C	C3	Faviidae	Favites	Favites abdita	Indian	Phuket	0.740	762	261	30.38
C	C3	Faviidae	Favites	Favites halicora	Indian	Phuket	0.743	762	266	30.38
C	C3	Faviidae	Favites	Favites pentagona	Indian	Phuket	0.729	762	271	30.38
C	C3	Fungiidae	Fungia	Fungia danai	Indian	Phuket	0.882	762	276	30.38
C	C3	Fungiidae	Fungia	Fungia echinata	Indian	Phuket	0.923	762	277	30.38
C	C3	Fungiidae	Fungia	Fungia fungites	Indian	Phuket	0.848	762	280	30.38
C	C3	Fungiidae	Fungia	Fungia granulosa	Indian	Phuket	0.781	762	283	30.38
C	C3	Fungiidae	Fungia	Fungia paumotensis	Indian	Phuket	0.804	762	286	30.38
C	C3	Fungiidae	Fungia	Fungia repanda	Indian	Phuket	0.914	762	288	30.38
C	C3	Oculinidae	Galaxea	Galaxea astreata	Indian	Phuket	0.524	762	296	30.38
C	C3	Oculinidae	Galaxea	Galaxea fascicularis	Indian	Phuket	0.746	762	302	30.38
C	C3	Agariciidae	Gardineroseris	Gardineroseris planulata	Indian	Phuket	0.767	762	306	30.38
C	C3	Faviidae	Goniastrea	Goniastrea edwardsi	Indian	Phuket	0.431	762	316	30.38
C	C3	Faviidae	Goniastrea	Goniastrea favulus	Indian	Phuket	0.851	762	319	30.38
C	C3	Faviidae	Goniastrea	Goniastrea pectinata	Indian	Phuket	0.531	762	322	30.38
C	C3	Faviidae	Goniastrea	Goniastrea retiformis	Indian	Phuket	0.432	762	324	30.38
C	C3	Poritidae	Goniopora	Goniopora sp.	Indian	Phuket	0.721	762	333	30.38
C	C3	Merulinidae	Hydnophora	Hydnophora exesa	Indian	Phuket	0.699	762	339	30.38
C	C3	Merulinidae	Hydnophora	Hydnophora microconos	Indian	Phuket	0.898	762	343	30.38
C	C3	Merulinidae	Hydnophora	Hydnophora rigida	Indian	Phuket	0.744	762	346	30.38
C	C3	Faviidae	Leptastrea	Leptastrea pruinosa	Indian	Phuket	0.929	762	354	30.38
C	C3	Faviidae	Leptoria	Leptoria phrygia	Indian	Phuket	0.540	762	360	30.38
C	C3	Agariciidae	Leptoseris	Leptoseris mycetoseroides	Indian	Phuket	0.461	762	366	30.38
C	C3	Fungiidae	Lithophyllon	Lithophyllon undulatum	Indian	Phuket	0.937	762	370	30.38
C	C3	Mussidae	Lobophyllia	Lobophyllia hemprichii	Indian	Phuket	0.496	762	373	30.38
C	C3	Merulinidae	Merulina	Merulina ampliata	Indian	Phuket	0.414	762	404	30.38
C	C3	Merulinidae	Merulina	Merulina scabricula	Indian	Phuket	0.909	762	407	30.38
C	C3	Faviidae	Montastraea	Montastraea curta	Indian	Phuket	0.851	762	418	30.38
C	C3	Faviidae	Montastraea	Montastraea valenciennesi	Indian	Phuket	0.762	762	434	30.38
C	C3	Pectiniidae	Pectinia	Mycedium alcicornis	Indian	Phuket	0.844	762	477	30.38
C	C3	Pectiniidae	Mycedium	Mycedium elephantotus	Indian	Phuket	0.862	762	479	30.38
C	C3	Pectiniidae	Pectinia	Mycedium lactuca	Indian	Phuket	0.892	762	481	30.38
C	C3	Pectiniidae	Pectinia	Mycedium paeonia	Indian	Phuket	0.936	762	482	30.38
C	C3	Pectiniidae	Oxypora	Oxypora lacera	Indian	Phuket	0.931	762	498	30.38
C	C3	Agariciidae	Pachyseris	Pachyseris rugosa	Indian	Phuket	0.783	762	503	30.38
C	C3	Agariciidae	Pachyseris	Pachyseris speciosa	Indian	Phuket	0.607	762	510	30.38
C	C3	Agariciidae	Pavona	Pavona duerdeni	Indian	Phuket	0.524	762	517	30.38
C	C3	Agariciidae	Pavona	Pavona explanulata	Indian	Phuket	0.966	762	519	30.38
C	C3	Agariciidae	Pavona	Pavona minuta	Indian	Phuket	0.368	762	524	30.38
C	C3	Agariciidae	Pavona	Pavona varians	Indian	Phuket	0.762	762	529	30.38
C	C3	Agariciidae	Pavona	Pavona venosa	Indian	Phuket	0.860	762	531	30.38
C	C3	Caryophylliidae	Physogyra	Physogyra lichtensteini	Indian	Phuket	0.285	762	536	30.38
C	C3	Faviidae	Platygyra	Platygyra daedalea	Indian	Phuket	0.546	762	539	30.38
C	C3	Fungiidae	Herpolitha	Platygyra limax	Indian	Phuket	0.620	762	545	30.38
C	C3	Faviidae	Platygyra	Platygyra pini	Indian	Phuket	0.617	762	547	30.38
C	C3	Faviidae	Platygyra	Platygyra sinensis	Indian	Phuket	0.600	762	550	30.38
C	C3	Faviidae	Platygyra	Platygyra verweyi	Indian	Phuket	0.651	762	554	30.38
C	C3	Caryophylliidae	Plerogyra	Plerogyra sinuosa	Indian	Phuket	0.285	762	556	30.38
C	C3	Fungiidae	Polyphyllia	Polyphyllia talpina	Indian	Phuket	0.835	762	600	30.38
C	C3	Siderastreidae	Psammocora	Psammocora digitata	Indian	Phuket	0.586	762	661	30.38
C	C3	Pocilloporidae	Stylophora	Stylophora pistillata	Indian	Phuket	0.436	762	708	30.38
C	C3	Mussidae	Symphyllia	Symphyllia agaricia	Indian	Phuket	0.899	762	710	30.38
C	C3	Mussidae	Symphyllia	Symphyllia radians	Indian	Phuket	0.877	762	713	30.38
C	C3	Mussidae	Symphyllia	Symphyllia recta	Indian	Phuket	0.884	762	715	30.38
C	C3	Dendrophylliidae	Turbinaria	Turbinaria frondens	Indian	Phuket	0.571	762	722	30.38
C	C3u	Acroporidae	Acropora	Acropora aspera	Indian	Phuket	0.593	752	8	30.38
C	C3u	Acroporidae	Acropora	Acropora austera	Indian	Phuket	0.767	752	10	30.38
C	C3u	Acroporidae	Acropora	Acropora digitifera	Indian	Phuket	0.682	752	30	30.38
C	C3u	Acroporidae	Acropora	Acropora formosa	Indian	Phuket	0.507	752	42	30.38
C	C3u	Acroporidae	Acropora	Acropora humilis	Indian	Phuket	0.489	752	53	30.38
C	C3u	Acroporidae	Acropora	Acropora hyacinthus	Indian	Phuket	0.643	752	54	30.38
C	C3u	Acroporidae	Acropora	Acropora nasuta	Indian	Phuket	0.411	752	73	30.38
C	C3u	Acroporidae	Acropora	Acropora nobilis	Indian	Phuket	0.658	752	76	30.38
C	C3u	Acroporidae	Acropora	Acropora samoensis	Indian	Phuket	0.885	752	91	30.38
C	C3u	Acroporidae	Acropora	Acropora secale	Indian	Phuket	0.690	752	95	30.38
C	C3u	Acroporidae	Acropora	Acropora solitaryensis	Indian	Phuket	0.701	752	99	30.38
C	C3u	Acroporidae	Acropora	Acropora sp.	Indian	Phuket	0.608	752	103	30.38
C	C3u	Acroporidae	Acropora	Acropora spicifera	Indian	Phuket	0.705	752	106	30.38
C	C3u	Acroporidae	Acropora	Acropora subulata	Indian	Phuket	0.704	752	108	30.38
C	C3u	Acroporidae	Acropora	Acropora tenuis	Indian	Phuket	0.622	752	112	30.38
C	C3u	Acroporidae	Acropora	Acropora valida	Indian	Phuket	0.837	752	117	30.38
C	C3u	Mussidae	Australomussa	Australomussa rowleyensis	Indian	Phuket	0.931	752	145	30.38
C	C3u	Agariciidae	Coeloseris	Coeloseris mayeri	Indian	Phuket	0.640	752	149	30.38
C	C3u	Faviidae	Cyphastrea	Cyphastrea serailia	Indian	Phuket	0.136	752	178	30.38
C	C3u	Faviidae	Cyphastrea	Cyphastrea sp.	Indian	Phuket	0.783	752	181	30.38
C	C3u	Faviidae	Diploastrea	Diploastrea heliopora	Indian	Phuket	0.801	752	190	30.38
C	C3u	Pectiniidae	Echinophyllia	Echinophyllia aspera	Indian	Phuket	0.894	752	211	30.38
C	C3u	Faviidae	Echinopora	Echinopora gemmacea	Indian	Phuket	0.684	752	218	30.38
C	C3u	Faviidae	Echinopora	Echinopora horrida	Indian	Phuket	0.992	752	223	30.38
C	C3u	Faviidae	Echinopora	Echinopora lamellosa	Indian	Phuket	0.911	752	228	30.38
C	C3u	Faviidae	Echinopora	Echinopora sp.	Indian	Phuket	0.862	752	234	30.38
C	C3u	Euphyllidae	Euphyllia	Euphyllia ancora	Indian	Phuket	0.973	752	235	30.38
C	C3u	Faviidae	Favia	Favia favus	Indian	Phuket	0.584	752	243	30.38
C	C3u	Faviidae	Favia	Favia lizardensis	Indian	Phuket	0.652	752	249	30.38
C	C3u	Faviidae	Favia	Favia pallida	Indian	Phuket	0.602	752	252	30.38
C	C3u	Faviidae	Favia	Favia sp.	Indian	Phuket	0.678	752	254	30.38
C	C3u	Faviidae	Favia	Favia speciosa	Indian	Phuket	0.722	752	256	30.38
C	C3u	Faviidae	Favites	Favites abdita	Indian	Phuket	0.740	752	261	30.38
C	C3u	Faviidae	Favites	Favites halicora	Indian	Phuket	0.743	752	266	30.38
C	C3u	Faviidae	Favites	Favites pentagona	Indian	Phuket	0.729	752	271	30.38
C	C3u	Fungiidae	Fungia	Fungia danai	Indian	Phuket	0.882	752	276	30.38
C	C3u	Fungiidae	Fungia	Fungia echinata	Indian	Phuket	0.923	752	277	30.38
C	C3u	Fungiidae	Fungia	Fungia fungites	Indian	Phuket	0.848	752	280	30.38
C	C3u	Fungiidae	Fungia	Fungia granulosa	Indian	Phuket	0.781	752	283	30.38
C	C3u	Fungiidae	Fungia	Fungia paumotensis	Indian	Phuket	0.804	752	286	30.38
C	C3u	Fungiidae	Fungia	Fungia repanda	Indian	Phuket	0.914	752	288	30.38
C	C3u	Oculinidae	Galaxea	Galaxea astreata	Indian	Phuket	0.524	752	296	30.38
C	C3u	Oculinidae	Galaxea	Galaxea fascicularis	Indian	Phuket	0.746	752	302	30.38
C	C3u	Agariciidae	Gardineroseris	Gardineroseris planulata	Indian	Phuket	0.767	752	306	30.38
C	C3u	Faviidae	Goniastrea	Goniastrea edwardsi	Indian	Phuket	0.431	752	316	30.38
C	C3u	Faviidae	Goniastrea	Goniastrea favulus	Indian	Phuket	0.851	752	319	30.38
C	C3u	Faviidae	Goniastrea	Goniastrea pectinata	Indian	Phuket	0.531	752	322	30.38
C	C3u	Faviidae	Goniastrea	Goniastrea retiformis	Indian	Phuket	0.432	752	324	30.38
C	C3u	Poritidae	Goniopora	Goniopora sp.	Indian	Phuket	0.721	752	333	30.38
C	C3u	Merulinidae	Hydnophora	Hydnophora exesa	Indian	Phuket	0.699	752	339	30.38
C	C3u	Merulinidae	Hydnophora	Hydnophora microconos	Indian	Phuket	0.898	752	343	30.38
C	C3u	Merulinidae	Hydnophora	Hydnophora rigida	Indian	Phuket	0.744	752	346	30.38
C	C3u	Faviidae	Leptastrea	Leptastrea pruinosa	Indian	Phuket	0.929	752	354	30.38
C	C3u	Faviidae	Leptoria	Leptoria phrygia	Indian	Phuket	0.540	752	360	30.38
C	C3u	Agariciidae	Leptoseris	Leptoseris mycetoseroides	Indian	Phuket	0.461	752	366	30.38
C	C3u	Fungiidae	Lithophyllon	Lithophyllon undulatum	Indian	Phuket	0.937	752	370	30.38
C	C3u	Mussidae	Lobophyllia	Lobophyllia hemprichii	Indian	Phuket	0.496	752	373	30.38
C	C3u	Merulinidae	Merulina	Merulina ampliata	Indian	Phuket	0.414	752	404	30.38
C	C3u	Merulinidae	Merulina	Merulina scabricula	Indian	Phuket	0.909	752	407	30.38
C	C3u	Faviidae	Montastraea	Montastraea curta	Indian	Phuket	0.851	752	418	30.38
C	C3u	Faviidae	Montastraea	Montastraea valenciennesi	Indian	Phuket	0.762	752	434	30.38
C	C3u	Pectiniidae	Pectinia	Mycedium alcicornis	Indian	Phuket	0.844	752	477	30.38
C	C3u	Pectiniidae	Mycedium	Mycedium elephantotus	Indian	Phuket	0.862	752	479	30.38
C	C3u	Pectiniidae	Pectinia	Mycedium lactuca	Indian	Phuket	0.892	752	481	30.38
C	C3u	Pectiniidae	Pectinia	Mycedium paeonia	Indian	Phuket	0.936	752	482	30.38
C	C3u	Pectiniidae	Oxypora	Oxypora lacera	Indian	Phuket	0.931	752	498	30.38
C	C3u	Agariciidae	Pachyseris	Pachyseris rugosa	Indian	Phuket	0.783	752	503	30.38
C	C3u	Agariciidae	Pachyseris	Pachyseris speciosa	Indian	Phuket	0.607	752	510	30.38
C	C3u	Agariciidae	Pavona	Pavona duerdeni	Indian	Phuket	0.524	752	517	30.38
C	C3u	Agariciidae	Pavona	Pavona explanulata	Indian	Phuket	0.966	752	519	30.38
C	C3u	Agariciidae	Pavona	Pavona minuta	Indian	Phuket	0.368	752	524	30.38
C	C3u	Agariciidae	Pavona	Pavona varians	Indian	Phuket	0.762	752	529	30.38
C	C3u	Agariciidae	Pavona	Pavona venosa	Indian	Phuket	0.860	752	531	30.38
C	C3u	Caryophylliidae	Physogyra	Physogyra lichtensteini	Indian	Phuket	0.285	752	536	30.38
C	C3u	Faviidae	Platygyra	Platygyra daedalea	Indian	Phuket	0.546	752	539	30.38
C	C3u	Fungiidae	Herpolitha	Platygyra limax	Indian	Phuket	0.620	752	545	30.38
C	C3u	Faviidae	Platygyra	Platygyra pini	Indian	Phuket	0.617	752	547	30.38
C	C3u	Faviidae	Platygyra	Platygyra sinensis	Indian	Phuket	0.600	752	550	30.38
C	C3u	Faviidae	Platygyra	Platygyra verweyi	Indian	Phuket	0.651	752	554	30.38
C	C3u	Caryophylliidae	Plerogyra	Plerogyra sinuosa	Indian	Phuket	0.285	752	556	30.38
C	C3u	Fungiidae	Polyphyllia	Polyphyllia talpina	Indian	Phuket	0.835	752	600	30.38
C	C3u	Siderastreidae	Psammocora	Psammocora digitata	Indian	Phuket	0.586	752	661	30.38
C	C3u	Mussidae	Symphyllia	Symphyllia agaricia	Indian	Phuket	0.899	752	710	30.38
C	C3u	Mussidae	Symphyllia	Symphyllia radians	Indian	Phuket	0.877	752	713	30.38
C	C3u	Mussidae	Symphyllia	Symphyllia recta	Indian	Phuket	0.884	752	715	30.38
C	C3u	Dendrophylliidae	Turbinaria	Turbinaria frondens	Indian	Phuket	0.571	752	722	30.38
C	C3w	Pocilloporidae	Stylophora	Stylophora pistillata	Indian	Phuket	0.436	929	708	30.38
C	C3z	Acroporidae	Acropora	Acropora aspera	Indian	Phuket	0.593	737	8	30.38
C	C3z	Acroporidae	Acropora	Acropora austera	Indian	Phuket	0.767	737	10	30.38
C	C3z	Acroporidae	Acropora	Acropora clathrata	Indian	Phuket	0.670	737	20	30.38
C	C3z	Acroporidae	Acropora	Acropora cytherea	Indian	Phuket	0.575	737	25	30.38
C	C3z	Acroporidae	Acropora	Acropora danae	Indian	Phuket	0.642	737	27	30.38
C	C3z	Acroporidae	Acropora	Acropora elseyi	Indian	Phuket	0.746	737	36	30.38
C	C3z	Acroporidae	Acropora	Acropora florida	Indian	Phuket	0.543	737	39	30.38
C	C3z	Acroporidae	Acropora	Acropora formosa	Indian	Phuket	0.507	737	42	30.38
C	C3z	Acroporidae	Acropora	Acropora gemmifera	Indian	Phuket	0.289	737	46	30.38
C	C3z	Acroporidae	Acropora	Acropora horrida	Indian	Phuket	0.806	737	51	30.38
C	C3z	Acroporidae	Acropora	Acropora humilis	Indian	Phuket	0.489	737	53	30.38
C	C3z	Acroporidae	Acropora	Acropora nobilis	Indian	Phuket	0.658	737	76	30.38
C	C3z	Acroporidae	Acropora	Acropora robusta	Indian	Phuket	0.640	737	89	30.38
C	C3z	Acroporidae	Acropora	Acropora rudis	Indian	Phuket	0.562	737	90	30.38
C	C3z	Acroporidae	Acropora	Acropora secale	Indian	Phuket	0.690	737	95	30.38
C	C3z	Acroporidae	Acropora	Acropora sp.	Indian	Phuket	0.608	737	103	30.38
C	C3z	Acroporidae	Acropora	Acropora subulata	Indian	Phuket	0.704	737	108	30.38
C	C3z	Acroporidae	Acropora	Acropora tenuis	Indian	Phuket	0.622	737	112	30.38
C	C3z	Acroporidae	Acropora	Acropora valida	Indian	Phuket	0.837	737	117	30.38
C	C3z	Faviidae	Favia	Favia stelligera	Indian	Phuket	0.796	737	257	30.38
C	C3z	Faviidae	Favites	Favites abdita	Indian	Phuket	0.740	737	261	30.38
C	C3z	Faviidae	Goniastrea	Goniastrea edwardsi	Indian	Phuket	0.431	737	316	30.38
C	C42	Pocilloporidae	Pocillopora	Pocillopora eydouxi	Indian	Phuket	0.782	735	576	30.38
C	C42a	Pocilloporidae	Pocillopora	Pocillopora eydouxi	Indian	Phuket	0.782	761	576	30.38
C	C94	Acroporidae	Acropora	Acropora hyacinthus	Indian	Phuket	0.643	970	54	30.38
C	C94a	Acroporidae	Acropora	Acropora hyacinthus	Indian	Phuket	0.643	784	54	30.38
D	D1	Acroporidae	Acropora	Acropora aspera	Indian	Phuket	0.593	786	8	30.38
D	D1	Acroporidae	Acropora	Acropora digitifera	Indian	Phuket	0.682	786	30	30.38
D	D1	Acroporidae	Acropora	Acropora pulchra	Indian	Phuket	0.564	786	87	30.38
D	D1	Acroporidae	Acropora	Acropora subulata	Indian	Phuket	0.704	786	108	30.38
D	D1	Acroporidae	Acropora	Acropora valida	Indian	Phuket	0.837	786	117	30.38
D	D1	Acroporidae	Astreopora	Astreopora myriophthalma	Indian	Phuket	0.973	786	141	30.38
D	D1	Agariciidae	Coeloseris	Coeloseris mayeri	Indian	Phuket	0.640	786	149	30.38
D	D1	Faviidae	Cyphastrea	Cyphastrea serailia	Indian	Phuket	0.136	786	178	30.38
D	D1	Faviidae	Diploastrea	Diploastrea heliopora	Indian	Phuket	0.801	786	190	30.38
D	D1	Faviidae	Echinopora	Echinopora gemmacea	Indian	Phuket	0.684	786	218	30.38
D	D1	Faviidae	Favia	Favia sp.	Indian	Phuket	0.678	786	254	30.38
D	D1	Faviidae	Favites	Favites abdita	Indian	Phuket	0.740	786	261	30.38
D	D1	Faviidae	Favites	Favites pentagona	Indian	Phuket	0.729	786	271	30.38
D	D1	Fungiidae	Fungia	Fungia echinata	Indian	Phuket	0.923	786	277	30.38
D	D1	Fungiidae	Fungia	Fungia fungites	Indian	Phuket	0.848	786	280	30.38
D	D1	Oculinidae	Galaxea	Galaxea astreata	Indian	Phuket	0.524	786	296	30.38
D	D1	Agariciidae	Gardineroseris	Gardineroseris planulata	Indian	Phuket	0.767	786	306	30.38
D	D1	Faviidae	Goniastrea	Goniastrea aspera	Indian	Phuket	0.689	786	310	30.38
D	D1	Faviidae	Goniastrea	Goniastrea favulus	Indian	Phuket	0.851	786	319	30.38
D	D1	Faviidae	Goniastrea	Goniastrea pectinata	Indian	Phuket	0.531	786	322	30.38
D	D1	Faviidae	Goniastrea	Goniastrea retiformis	Indian	Phuket	0.432	786	324	30.38
D	D1	Poritidae	Goniopora	Goniopora columna	Indian	Phuket	0.632	786	328	30.38
D	D1	Poritidae	Goniopora	Goniopora djiboutiensis	Indian	Phuket	0.770	786	330	30.38
D	D1	Poritidae	Goniopora	Goniopora fruticosa	Indian	Phuket	0.900	786	331	30.38
D	D1	Faviidae	Leptastrea	Leptastrea pruinosa	Indian	Phuket	0.929	786	354	30.38
D	D1	Faviidae	Leptastrea	Leptastrea sp.	Indian	Phuket	0.832	786	359	30.38
D	D1	Agariciidae	Leptoseris	Leptoseris mycetoseroides	Indian	Phuket	0.461	786	366	30.38
D	D1	Mussidae	Lobophyllia	Lobophyllia hemprichii	Indian	Phuket	0.496	786	373	30.38
D	D1	Merulinidae	Merulina	Merulina ampliata	Indian	Phuket	0.414	786	404	30.38
D	D1	Faviidae	Montastraea	Montastraea curta	Indian	Phuket	0.851	786	418	30.38
D	D1	Faviidae	Montastraea	Montastraea valenciennesi	Indian	Phuket	0.762	786	434	30.38
D	D1	Faviidae	Oulastrea	Oulastrea sp.	Indian	Phuket	0.990	786	493	30.38
D	D1	Agariciidae	Pachyseris	Pachyseris sp.	Indian	Phuket	0.668	786	507	30.38
D	D1	Agariciidae	Pachyseris	Pachyseris speciosa	Indian	Phuket	0.607	786	510	30.38
D	D1	Agariciidae	Pavona	Pavona decussata	Indian	Phuket	0.946	786	514	30.38
D	D1	Agariciidae	Pavona	Pavona explanulata	Indian	Phuket	0.966	786	519	30.38
D	D1	Agariciidae	Pavona	Pavona varians	Indian	Phuket	0.762	786	529	30.38
D	D1	Caryophylliidae	Physogyra	Physogyra lichtensteini	Indian	Phuket	0.285	786	536	30.38
D	D1	Faviidae	Platygyra	Platygyra daedalea	Indian	Phuket	0.546	786	539	30.38
D	D1	Fungiidae	Herpolitha	Platygyra limax	Indian	Phuket	0.620	786	545	30.38
D	D1	Faviidae	Platygyra	Platygyra pini	Indian	Phuket	0.617	786	547	30.38
D	D1	Faviidae	Platygyra	Platygyra sinensis	Indian	Phuket	0.600	786	550	30.38
D	D1	Caryophylliidae	Plerogyra	Plerogyra sinuosa	Indian	Phuket	0.285	786	556	30.38
D	D1	Pocilloporidae	Pocillopora	Pocillopora damicornis	Indian	Phuket	0.577	786	572	30.38
D	D1	Pocilloporidae	Pocillopora	Pocillopora eydouxi	Indian	Phuket	0.782	786	576	30.38
D	D1	Pocilloporidae	Pocillopora	Pocillopora verrucosa	Indian	Phuket	0.742	786	592	30.38
D	D1	Fungiidae	Podabacia	Podabacia crustacea	Indian	Phuket	0.946	786	598	30.38
D	D1	Siderastreidae	Psammocora	Psammocora contigua	Indian	Phuket	0.716	786	658	30.38
D	D1	Mussidae	Symphyllia	Symphyllia radians	Indian	Phuket	0.877	786	713	30.38
D	D1	Dendrophylliidae	Turbinaria	Turbinaria frondens	Indian	Phuket	0.571	786	722	30.38
D	D10	Faviidae	Favites	Favites abdita	Indian	Phuket	0.740	972	261	30.38
D	D10	Faviidae	Goniastrea	Goniastrea favulus	Indian	Phuket	0.851	972	319	30.38
D	D10	Faviidae	Montastraea	Montastraea valenciennesi	Indian	Phuket	0.762	972	434	30.38
D	D10	Faviidae	Platygyra	Platygyra pini	Indian	Phuket	0.617	972	547	30.38
D	D10	Faviidae	Platygyra	Platygyra sinensis	Indian	Phuket	0.600	972	550	30.38
D	D11	Pocilloporidae	Pocillopora	Pocillopora eydouxi	Indian	Phuket	0.782	973	576	30.38
D	D1a	Acroporidae	Acropora	Acropora aspera	Indian	Phuket	0.593	748	8	30.38
D	D1a	Acroporidae	Acropora	Acropora digitifera	Indian	Phuket	0.682	748	30	30.38
D	D1a	Acroporidae	Acropora	Acropora pulchra	Indian	Phuket	0.564	748	87	30.38
D	D1a	Acroporidae	Acropora	Acropora subulata	Indian	Phuket	0.704	748	108	30.38
D	D1a	Acroporidae	Acropora	Acropora valida	Indian	Phuket	0.837	748	117	30.38
D	D1a	Acroporidae	Astreopora	Astreopora myriophthalma	Indian	Phuket	0.973	748	141	30.38
D	D1a	Agariciidae	Coeloseris	Coeloseris mayeri	Indian	Phuket	0.640	748	149	30.38
D	D1a	Faviidae	Cyphastrea	Cyphastrea serailia	Indian	Phuket	0.136	748	178	30.38
D	D1a	Faviidae	Diploastrea	Diploastrea heliopora	Indian	Phuket	0.801	748	190	30.38
D	D1a	Faviidae	Echinopora	Echinopora gemmacea	Indian	Phuket	0.684	748	218	30.38
D	D1a	Faviidae	Favia	Favia sp.	Indian	Phuket	0.678	748	254	30.38
D	D1a	Faviidae	Favites	Favites abdita	Indian	Phuket	0.740	748	261	30.38
D	D1a	Faviidae	Favites	Favites pentagona	Indian	Phuket	0.729	748	271	30.38
D	D1a	Fungiidae	Fungia	Fungia echinata	Indian	Phuket	0.923	748	277	30.38
D	D1a	Fungiidae	Fungia	Fungia fungites	Indian	Phuket	0.848	748	280	30.38
D	D1a	Oculinidae	Galaxea	Galaxea astreata	Indian	Phuket	0.524	748	296	30.38
D	D1a	Agariciidae	Gardineroseris	Gardineroseris planulata	Indian	Phuket	0.767	748	306	30.38
D	D1a	Faviidae	Goniastrea	Goniastrea aspera	Indian	Phuket	0.689	748	310	30.38
D	D1a	Faviidae	Goniastrea	Goniastrea favulus	Indian	Phuket	0.851	748	319	30.38
D	D1a	Faviidae	Goniastrea	Goniastrea pectinata	Indian	Phuket	0.531	748	322	30.38
D	D1a	Faviidae	Goniastrea	Goniastrea retiformis	Indian	Phuket	0.432	748	324	30.38
D	D1a	Poritidae	Goniopora	Goniopora columna	Indian	Phuket	0.632	748	328	30.38
D	D1a	Poritidae	Goniopora	Goniopora djiboutiensis	Indian	Phuket	0.770	748	330	30.38
D	D1a	Poritidae	Goniopora	Goniopora fruticosa	Indian	Phuket	0.900	748	331	30.38
D	D1a	Faviidae	Leptastrea	Leptastrea pruinosa	Indian	Phuket	0.929	748	354	30.38
D	D1a	Faviidae	Leptastrea	Leptastrea sp.	Indian	Phuket	0.832	748	359	30.38
D	D1a	Agariciidae	Leptoseris	Leptoseris mycetoseroides	Indian	Phuket	0.461	748	366	30.38
D	D1a	Mussidae	Lobophyllia	Lobophyllia hemprichii	Indian	Phuket	0.496	748	373	30.38
D	D1a	Merulinidae	Merulina	Merulina ampliata	Indian	Phuket	0.414	748	404	30.38
D	D1a	Faviidae	Montastraea	Montastraea curta	Indian	Phuket	0.851	748	418	30.38
D	D1a	Faviidae	Montastraea	Montastraea valenciennesi	Indian	Phuket	0.762	748	434	30.38
D	D1a	Faviidae	Oulastrea	Oulastrea sp.	Indian	Phuket	0.990	748	493	30.38
D	D1a	Agariciidae	Pachyseris	Pachyseris sp.	Indian	Phuket	0.668	748	507	30.38
D	D1a	Agariciidae	Pachyseris	Pachyseris speciosa	Indian	Phuket	0.607	748	510	30.38
D	D1a	Agariciidae	Pavona	Pavona decussata	Indian	Phuket	0.946	748	514	30.38
D	D1a	Agariciidae	Pavona	Pavona explanulata	Indian	Phuket	0.966	748	519	30.38
D	D1a	Agariciidae	Pavona	Pavona varians	Indian	Phuket	0.762	748	529	30.38
D	D1a	Caryophylliidae	Physogyra	Physogyra lichtensteini	Indian	Phuket	0.285	748	536	30.38
D	D1a	Faviidae	Platygyra	Platygyra daedalea	Indian	Phuket	0.546	748	539	30.38
D	D1a	Fungiidae	Herpolitha	Platygyra limax	Indian	Phuket	0.620	748	545	30.38
D	D1a	Faviidae	Platygyra	Platygyra pini	Indian	Phuket	0.617	748	547	30.38
D	D1a	Faviidae	Platygyra	Platygyra sinensis	Indian	Phuket	0.600	748	550	30.38
D	D1a	Caryophylliidae	Plerogyra	Plerogyra sinuosa	Indian	Phuket	0.285	748	556	30.38
D	D1a	Pocilloporidae	Pocillopora	Pocillopora damicornis	Indian	Phuket	0.577	748	572	30.38
D	D1a	Pocilloporidae	Pocillopora	Pocillopora verrucosa	Indian	Phuket	0.742	748	592	30.38
D	D1a	Fungiidae	Podabacia	Podabacia crustacea	Indian	Phuket	0.946	748	598	30.38
D	D1a	Siderastreidae	Psammocora	Psammocora contigua	Indian	Phuket	0.716	748	658	30.38
D	D1a	Mussidae	Symphyllia	Symphyllia radians	Indian	Phuket	0.877	748	713	30.38
D	D1a	Dendrophylliidae	Turbinaria	Turbinaria frondens	Indian	Phuket	0.571	748	722	30.38
D	D2	Acroporidae	Acropora	Acropora pulchra	Indian	Phuket	0.564	975	87	30.38
D	D1a	Poritidae	Goniopora	Goniopora sp.	Indian	Phuket	0.721	748	333	30.38
D	D1a	Acroporidae	Montipora	Montipora aequituberculata	Indian	Phuket	0.844	748	436	30.38
D	D1a	Acroporidae	Montipora	Montipora caliculata	Indian	Phuket	0.602	748	439	30.38
D	D1a	Acroporidae	Montipora	Montipora efflorescens	Indian	Phuket	0.731	748	446	30.38
D	D1a	Acroporidae	Montipora	Montipora hispida	Indian	Phuket	0.384	748	452	30.38
D	D1a	Acroporidae	Montipora	Montipora sp.	Indian	Phuket	0.652	748	461	30.38
D	D1a	Acroporidae	Montipora	Montipora tuberculosa	Indian	Phuket	0.706	748	466	30.38
D	D1a	Acroporidae	Montipora	Montipora verrucosa	Indian	Phuket	0.973	748	472	30.38
D	D1a	Pocilloporidae	Pocillopora	Pocillopora eydouxi	Indian	Phuket	0.782	748	576	30.38
D	D1a	Pocilloporidae	Pocillopora	Pocillopora meandrina	Indian	Phuket	0.672	748	584	30.38
D	D6	Pocilloporidae	Pocillopora	Pocillopora verrucosa	Indian	Phuket	0.742	976	592	30.38
D	D8	Faviidae	Oulastrea	Oulastrea sp.	Indian	Phuket	0.990	770	493	30.38
B	B18	Siderastreidae	Coscinaraea	Coscinaraea mcneilli	Indian	Western_Australia	0.710	746	163	28.78
B	B18	Faviidae	Plesiastrea	Plesiastrea versipora	Indian	Western_Australia	0.990	746	558	28.78
B	B40	Siderastreidae	Coscinaraea	Coscinaraea marshae	Indian	Western_Australia	0.609	755	162	28.78
C	C#	Pocilloporidae	Seriatopora	Seriatopora hystrix	Indian	Western_Australia	0.385	815	680	28.78
C	C1	Faviidae	Favites	Favites abdita	Indian	Western_Australia	0.740	750	260	28.78
C	C1	Oculinidae	Galaxea	Galaxea fascicularis	Indian	Western_Australia	0.746	750	299	28.78
C	C1	Faviidae	Goniastrea	Goniastrea aspera	Indian	Western_Australia	0.689	750	309	28.78
C	C1	Faviidae	Goniastrea	Goniastrea australensis	Indian	Western_Australia	0.772	750	313	28.78
C	C1	Pocilloporidae	Pocillopora	Pocillopora damicornis	Indian	Western_Australia	0.577	750	563	28.78
C	C1	Pocilloporidae	Seriatopora	Seriatopora hystrix	Indian	Western_Australia	0.385	750	680	28.78
C	C1	Pocilloporidae	Stylophora	Stylophora pistillata	Indian	Western_Australia	0.436	750	704	28.78
C	C1#	Pocilloporidae	Seriatopora	Seriatopora hystrix	Indian	Western_Australia	0.385	822	680	28.78
C	C123	Pocilloporidae	Seriatopora	Seriatopora caliendrum	Indian	Western_Australia	0.342	788	679	28.78
C	C124	Acroporidae	Montipora	Montipora mollis	Indian	Western_Australia	0.475	756	453	28.78
C	C125	Pocilloporidae	Pocillopora	Pocillopora damicornis	Indian	Western_Australia	0.577	778	563	28.78
C	C126	Pocilloporidae	Pocillopora	Pocillopora damicornis	Indian	Western_Australia	0.577	779	563	28.78
C	C127	Dendrophylliidae	Turbinaria	Turbinaria mesenterina	Indian	Western_Australia	0.791	734	725	28.78
C	C128	Acroporidae	Montipora	Montipora mollis	Indian	Western_Australia	0.475	757	453	28.78
C	C129	Faviidae	Favites	Favites abdita	Indian	Western_Australia	0.740	780	260	28.78
C	C130	Dendrophylliidae	Turbinaria	Turbinaria mesenterina	Indian	Western_Australia	0.791	789	725	28.78
C	C1c	Faviidae	Goniastrea	Goniastrea aspera	Indian	Western_Australia	0.689	772	309	28.78
C	C1c-ff	Pocilloporidae	Pocillopora	Pocillopora damicornis	Indian	Western_Australia	0.577	758	563	28.78
C	C1gg	Faviidae	Goniastrea	Goniastrea australensis	Indian	Western_Australia	0.772	766	313	28.78
C	C1gg-hh	Faviidae	Goniastrea	Goniastrea aspera	Indian	Western_Australia	0.689	781	309	28.78
C	C1h	Pocilloporidae	Pocillopora	Pocillopora damicornis	Indian	Western_Australia	0.577	790	563	28.78
C	C1ii	Faviidae	Goniastrea	Goniastrea australensis	Indian	Western_Australia	0.772	869	313	28.78
C	C21	Faviidae	Echinopora	Echinopora lamellosa	Indian	Western_Australia	0.911	785	226	28.78
C	C3	Acroporidae	Acropora	Acropora latistella	Indian	Western_Australia	0.747	762	57	28.78
C	C3	Dendrophylliidae	Turbinaria	Turbinaria mesenterina	Indian	Western_Australia	0.791	762	725	28.78
C	C3ii	Acroporidae	Acropora	Acropora latistella	Indian	Western_Australia	0.747	923	57	28.78
C	C3jj	Dendrophylliidae	Turbinaria	Turbinaria mesenterina	Indian	Western_Australia	0.791	793	725	28.78
C	C40	Acroporidae	Acropora	Acropora latistella	Indian	Western_Australia	0.747	791	57	28.78
C	C40	Faviidae	Cyphastrea	Cyphastrea chalcidicum	Indian	Western_Australia	0.990	791	172	28.78
C	C40	Faviidae	Echinopora	Echinopora lamellosa	Indian	Western_Australia	0.911	791	226	28.78
C	C40	Oculinidae	Galaxea	Galaxea fascicularis	Indian	Western_Australia	0.746	791	299	28.78
C	C40	Merulinidae	Hydnophora	Hydnophora rigida	Indian	Western_Australia	0.744	791	347	28.78
C	C40	Mussidae	Lobophyllia	Lobophyllia hemprichii	Indian	Western_Australia	0.496	791	376	28.78
C	C7	Siderastreidae	Coscinaraea	Coscinaraea mcneilli	Indian	Western_Australia	0.710	741	163	28.78
C	C7	Mussidae	Symphyllia	Symphyllia wilsoni	Indian	Western_Australia	0.955	741	721	28.78
C	C7d	Siderastreidae	Coscinaraea	Coscinaraea mcneilli	Indian	Western_Australia	0.710	736	163	28.78
C	C7d	Dendrophylliidae	Turbinaria	Turbinaria reniformis	Indian	Western_Australia	0.705	736	729	28.78
D	D1	Acroporidae	Acropora	Acropora latistella	Indian	Western_Australia	0.747	786	57	28.78
D	D1	Faviidae	Favites	Favites abdita	Indian	Western_Australia	0.740	786	260	28.78
D	D1	Oculinidae	Galaxea	Galaxea fascicularis	Indian	Western_Australia	0.746	786	299	28.78
D	D1	Faviidae	Goniastrea	Goniastrea aspera	Indian	Western_Australia	0.689	786	309	28.78
D	D1	Faviidae	Goniastrea	Goniastrea australensis	Indian	Western_Australia	0.772	786	313	28.78
D	D1	Pocilloporidae	Pocillopora	Pocillopora damicornis	Indian	Western_Australia	0.577	786	563	28.78
D	D1	Pocilloporidae	Seriatopora	Seriatopora hystrix	Indian	Western_Australia	0.385	786	680	28.78
D	D1a	Acroporidae	Acropora	Acropora latistella	Indian	Western_Australia	0.747	748	57	28.78
D	D1a	Faviidae	Favites	Favites abdita	Indian	Western_Australia	0.740	748	260	28.78
D	D1a	Oculinidae	Galaxea	Galaxea fascicularis	Indian	Western_Australia	0.746	748	299	28.78
D	D1a	Faviidae	Goniastrea	Goniastrea aspera	Indian	Western_Australia	0.689	748	309	28.78
D	D1a	Faviidae	Goniastrea	Goniastrea australensis	Indian	Western_Australia	0.772	748	313	28.78
D	D1a	Pocilloporidae	Pocillopora	Pocillopora damicornis	Indian	Western_Australia	0.577	748	563	28.78
D	D1a	Pocilloporidae	Seriatopora	Seriatopora hystrix	Indian	Western_Australia	0.385	748	680	28.78
C	C1	Acroporidae	Astreopora	Astreopora myriophthalma	Indian	Western_Indian	0.973	750	142	28.97
C	C1	Siderastreidae	Coscinaraea	Coscinaraea columna	Indian	Western_Indian	0.935	750	158	28.97
C	C1	Siderastreidae	Coscinaraea	Coscinaraea crassa	Indian	Western_Indian	0.636	750	160	28.97
C	C1	Siderastreidae	Coscinaraea	Coscinaraea monile	Indian	Western_Indian	0.629	750	164	28.97
C	C1	Siderastreidae	Coscinaraea	Coscinaraea sp.	Indian	Western_Indian	0.735	750	165	28.97
C	C1	Fungiidae	Cycloseris	Cycloseris sp.	Indian	Western_Indian	0.623	750	169	28.97
C	C1	Faviidae	Echinopora	Echinopora sp.	Indian	Western_Indian	0.862	750	233	28.97
C	C1	Faviidae	Goniastrea	Goniastrea peresi	Indian	Western_Indian	0.723	750	323	28.97
C	C1	Poritidae	Goniopora	Goniopora columna	Indian	Western_Indian	0.632	750	327	28.97
C	C1	Poritidae	Goniopora	Goniopora sp.	Indian	Western_Indian	0.721	750	334	28.97
C	C1	Faviidae	Leptastrea	Leptastrea purpurea	Indian	Western_Indian	0.843	750	355	28.97
C	C1	Faviidae	Oulophyllia	Oulophyllia crispa	Indian	Western_Indian	0.776	750	494	28.97
C	C1	Agariciidae	Pavona	Pavona varians	Indian	Western_Indian	0.762	750	525	28.97
C	C1	Faviidae	Plesiastrea	Plesiastrea versipora	Indian	Western_Indian	0.990	750	559	28.97
C	C1	Pocilloporidae	Pocillopora	Pocillopora damicornis	Indian	Western_Indian	0.577	750	564	28.97
C	C1	Pocilloporidae	Pocillopora	Pocillopora eleganms	Indian	Western_Indian	0.690	750	574	28.97
C	C1	Pocilloporidae	Pocillopora	Pocillopora eydouxi	Indian	Western_Indian	0.782	750	577	28.97
C	C1	Pocilloporidae	Pocillopora	Pocillopora sp.	Indian	Western_Indian	0.646	750	589	28.97
C	C1	Pocilloporidae	Pocillopora	Pocillopora verrucosa	Indian	Western_Indian	0.742	750	593	28.97
C	C1	Poritidae	Porites	Porites sp.	Indian	Western_Indian	0.695	750	648	28.97
C	C1	Siderastreidae	Psammocora	Psammocora haimeana	Indian	Western_Indian	0.572	750	662	28.97
C	C1	Siderastreidae	Psammocora	Psammocora profundacella	Indian	Western_Indian	0.567	750	664	28.97
C	C1	Dendrophylliidae	Turbinaria	Turbinaria reniformis	Indian	Western_Indian	0.705	750	727	28.97
C	C105	Pocilloporidae	Stylophora	Stylophora pistillata	Indian	Western_Indian	0.436	824	707	28.97
C	C105a	Pocilloporidae	Stylophora	Stylophora pistillata	Indian	Western_Indian	0.436	825	707	28.97
C	C109a	Acroporidae	Acropora	Acropora appressa	Indian	Western_Indian	0.642	826	7	28.97
C	C109a	Acroporidae	Acropora	Acropora retusa	Indian	Western_Indian	0.672	826	88	28.97
C	C109a	Acroporidae	Acropora	Acropora samoensis	Indian	Western_Indian	0.885	826	92	28.97
C	C109a	Acroporidae	Acropora	Acropora secale	Indian	Western_Indian	0.690	826	96	28.97
C	C109a	Acroporidae	Acropora	Acropora sp.	Indian	Western_Indian	0.608	826	101	28.97
C	C109a	Acroporidae	Acropora	Acropora subulata	Indian	Western_Indian	0.704	826	109	28.97
C	C109b	Acroporidae	Acropora	Acropora gemmifera	Indian	Western_Indian	0.289	827	45	28.97
C	C109b	Acroporidae	Acropora	Acropora granulosa	Indian	Western_Indian	0.663	827	50	28.97
C	C109b	Acroporidae	Acropora	Acropora lutkeni	Indian	Western_Indian	0.863	827	63	28.97
C	C109b	Acroporidae	Acropora	Acropora retusa	Indian	Western_Indian	0.672	827	88	28.97
C	C109b	Acroporidae	Acropora	Acropora samoensis	Indian	Western_Indian	0.885	827	92	28.97
C	C109b	Acroporidae	Acropora	Acropora sp.	Indian	Western_Indian	0.608	827	101	28.97
C	C109c	Acroporidae	Acropora	Acropora retusa	Indian	Western_Indian	0.672	828	88	28.97
C	C109c	Acroporidae	Acropora	Acropora samoensis	Indian	Western_Indian	0.885	828	92	28.97
C	C109c	Acroporidae	Acropora	Acropora sp.	Indian	Western_Indian	0.608	828	101	28.97
C	C110	Acroporidae	Montipora	Montipora peltiformis	Indian	Western_Indian	0.547	831	460	28.97
C	C115	Acroporidae	Acropora	Acropora sp.	Indian	Western_Indian	0.608	832	101	28.97
C	C115	Acroporidae	Acropora	Acropora valida	Indian	Western_Indian	0.837	832	118	28.97
C	C115	Faviidae	Goniastrea	Goniastrea peresi	Indian	Western_Indian	0.723	832	323	28.97
C	C115	Faviidae	Goniastrea	Goniastrea sp.	Indian	Western_Indian	0.707	832	326	28.97
C	C115a	Acroporidae	Acropora	Acropora sp.	Indian	Western_Indian	0.608	833	101	28.97
C	C115a	Acroporidae	Acropora	Acropora valida	Indian	Western_Indian	0.837	833	118	28.97
C	C115a	Faviidae	Goniastrea	Goniastrea peresi	Indian	Western_Indian	0.723	833	323	28.97
C	C116	Faviidae	Favites	Favites halicora	Indian	Western_Indian	0.743	794	267	28.97
C	C15	Poritidae	Goniopora	Goniopora sp.	Indian	Western_Indian	0.721	776	334	28.97
C	C15	Poritidae	Porites	Porites cylindrica	Indian	Western_Indian	0.711	776	612	28.97
C	C15	Poritidae	Porites	Porites lobata	Indian	Western_Indian	0.642	776	624	28.97
C	C15	Poritidae	Porites	Porites lutea	Indian	Western_Indian	0.754	776	629	28.97
C	C15	Poritidae	Porites	Porites profundus	Indian	Western_Indian	0.744	776	642	28.97
C	C15	Poritidae	Porites	Porites rus	Indian	Western_Indian	0.927	776	644	28.97
C	C15	Poritidae	Porites	Porites sp.	Indian	Western_Indian	0.695	776	648	28.97
C	C15i	Poritidae	Porites	Porites lobata	Indian	Western_Indian	0.642	852	624	28.97
C	C15i	Poritidae	Porites	Porites lutea	Indian	Western_Indian	0.754	852	629	28.97
C	C15j	Poritidae	Porites	Porites cylindrica	Indian	Western_Indian	0.711	853	612	28.97
C	C15j	Poritidae	Porites	Porites profundus	Indian	Western_Indian	0.744	853	642	28.97
C	C15j	Poritidae	Porites	Porites sp.	Indian	Western_Indian	0.695	853	648	28.97
C	C17	Acroporidae	Montipora	Montipora sp.	Indian	Western_Indian	0.652	858	463	28.97
C	C17	Acroporidae	Montipora	Montipora undata	Indian	Western_Indian	0.566	858	469	28.97
C	C17a	Acroporidae	Montipora	Montipora sp.	Indian	Western_Indian	0.652	859	463	28.97
C	C17a	Acroporidae	Montipora	Montipora undata	Indian	Western_Indian	0.566	859	469	28.97
C	C19	Faviidae	Echinopora	Echinopora robusta	Indian	Western_Indian	0.861	861	232	28.97
C	C19	Pocilloporidae	Stylophora	Stylophora pistillata	Indian	Western_Indian	0.436	861	707	28.97
C	C1b	Acroporidae	Astreopora	Astreopora myriophthalma	Indian	Western_Indian	0.973	864	142	28.97
C	C1b	Siderastreidae	Coscinaraea	Coscinaraea columna	Indian	Western_Indian	0.935	864	158	28.97
C	C1b	Siderastreidae	Coscinaraea	Coscinaraea crassa	Indian	Western_Indian	0.636	864	160	28.97
C	C1b	Siderastreidae	Coscinaraea	Coscinaraea monile	Indian	Western_Indian	0.629	864	164	28.97
C	C1b	Siderastreidae	Coscinaraea	Coscinaraea sp.	Indian	Western_Indian	0.735	864	165	28.97
C	C1b	Poritidae	Goniopora	Goniopora columna	Indian	Western_Indian	0.632	864	327	28.97
C	C1b	Poritidae	Goniopora	Goniopora sp.	Indian	Western_Indian	0.721	864	334	28.97
C	C1b	Faviidae	Leptastrea	Leptastrea purpurea	Indian	Western_Indian	0.843	864	355	28.97
C	C1b	Faviidae	Oulophyllia	Oulophyllia crispa	Indian	Western_Indian	0.776	864	494	28.97
C	C1b	Agariciidae	Pavona	Pavona varians	Indian	Western_Indian	0.762	864	525	28.97
C	C1b	Faviidae	Plesiastrea	Plesiastrea versipora	Indian	Western_Indian	0.990	864	559	28.97
C	C1b	Siderastreidae	Psammocora	Psammocora haimeana	Indian	Western_Indian	0.572	864	662	28.97
C	C1b	Dendrophylliidae	Turbinaria	Turbinaria reniformis	Indian	Western_Indian	0.705	864	727	28.97
C	C1c	Pocilloporidae	Pocillopora	Pocillopora eleganms	Indian	Western_Indian	0.690	772	574	28.97
C	C1c	Pocilloporidae	Pocillopora	Pocillopora verrucosa	Indian	Western_Indian	0.742	772	593	28.97
C	C1f	Siderastreidae	Coscinaraea	Coscinaraea columna	Indian	Western_Indian	0.935	866	158	28.97
C	C1f	Siderastreidae	Coscinaraea	Coscinaraea crassa	Indian	Western_Indian	0.636	866	160	28.97
C	C1f	Siderastreidae	Psammocora	Psammocora haimeana	Indian	Western_Indian	0.572	866	662	28.97
C	C1h	Pocilloporidae	Pocillopora	Pocillopora damicornis	Indian	Western_Indian	0.577	790	564	28.97
C	C1h	Pocilloporidae	Pocillopora	Pocillopora eydouxi	Indian	Western_Indian	0.782	790	577	28.97
C	C1h	Pocilloporidae	Pocillopora	Pocillopora sp.	Indian	Western_Indian	0.646	790	589	28.97
C	C1h	Pocilloporidae	Pocillopora	Pocillopora verrucosa	Indian	Western_Indian	0.742	790	593	28.97
C	C1s	Poritidae	Goniopora	Goniopora columna	Indian	Western_Indian	0.632	872	327	28.97
C	C1s	Poritidae	Goniopora	Goniopora sp.	Indian	Western_Indian	0.721	872	334	28.97
C	C1s	Faviidae	Leptastrea	Leptastrea purpurea	Indian	Western_Indian	0.843	872	355	28.97
C	C1s	Faviidae	Plesiastrea	Plesiastrea versipora	Indian	Western_Indian	0.990	872	559	28.97
C	C1y	Siderastreidae	Coscinaraea	Coscinaraea monile	Indian	Western_Indian	0.629	874	164	28.97
C	C1y	Siderastreidae	Coscinaraea	Coscinaraea sp.	Indian	Western_Indian	0.735	874	165	28.97
C	C1y	Faviidae	Oulophyllia	Oulophyllia crispa	Indian	Western_Indian	0.776	874	494	28.97
C	C1y	Faviidae	Plesiastrea	Plesiastrea versipora	Indian	Western_Indian	0.990	874	559	28.97
C	C3	Mussidae	Acanthastrea	Acanthastrea echinata	Indian	Western_Indian	0.579	762	1	28.97
C	C3	Mussidae	Acanthastrea	Acanthastrea hemprichii	Indian	Western_Indian	0.655	762	3	28.97
C	C3	Acroporidae	Acropora	Acropora appressa	Indian	Western_Indian	0.642	762	7	28.97
C	C3	Acroporidae	Acropora	Acropora glauca	Indian	Western_Indian	0.757	762	47	28.97
C	C3	Acroporidae	Acropora	Acropora latistella	Indian	Western_Indian	0.747	762	58	28.97
C	C3	Acroporidae	Acropora	Acropora loripes	Indian	Western_Indian	0.906	762	61	28.97
C	C3	Acroporidae	Acropora	Acropora lutkeni	Indian	Western_Indian	0.863	762	63	28.97
C	C3	Acroporidae	Acropora	Acropora retusa	Indian	Western_Indian	0.672	762	88	28.97
C	C3	Acroporidae	Acropora	Acropora samoensis	Indian	Western_Indian	0.885	762	92	28.97
C	C3	Acroporidae	Acropora	Acropora secale	Indian	Western_Indian	0.690	762	96	28.97
C	C3	Acroporidae	Acropora	Acropora solitaryensis	Indian	Western_Indian	0.701	762	100	28.97
C	C3	Acroporidae	Acropora	Acropora sp.	Indian	Western_Indian	0.608	762	101	28.97
C	C3	Acroporidae	Acropora	Acropora tenuis	Indian	Western_Indian	0.622	762	113	28.97
C	C3	Acroporidae	Acropora	Acropora valida	Indian	Western_Indian	0.837	762	118	28.97
C	C3	Siderastreidae	Coscinaraea	Coscinaraea columna	Indian	Western_Indian	0.935	762	158	28.97
C	C3	Faviidae	Diploastrea	Diploastrea heliopora	Indian	Western_Indian	0.801	762	191	28.97
C	C3	Pectiniidae	Echinophyllia	Echinophyllia aspera	Indian	Western_Indian	0.894	762	212	28.97
C	C3	Pectiniidae	Echinophyllia	Echinophyllia echinata	Indian	Western_Indian	0.903	762	213	28.97
C	C3	Faviidae	Echinopora	Echinopora gemmacea	Indian	Western_Indian	0.684	762	219	28.97
C	C3	Faviidae	Echinopora	Echinopora hirsutissima	Indian	Western_Indian	0.763	762	221	28.97
C	C3	Faviidae	Echinopora	Echinopora lamellosa	Indian	Western_Indian	0.911	762	229	28.97
C	C3	Faviidae	Echinopora	Echinopora robusta	Indian	Western_Indian	0.861	762	232	28.97
C	C3	Faviidae	Echinopora	Echinopora sp.	Indian	Western_Indian	0.862	762	233	28.97
C	C3	Faviidae	Favites	Favites abdita	Indian	Western_Indian	0.740	762	263	28.97
C	C3	Faviidae	Favites	Favites chinensis	Indian	Western_Indian	0.506	762	264	28.97
C	C3	Faviidae	Favites	Favites halicora	Indian	Western_Indian	0.743	762	267	28.97
C	C3	Faviidae	Favia	Favites helianthoides	Indian	Western_Indian	0.839	762	270	28.97
C	C3	Faviidae	Favites	Favites sp.	Indian	Western_Indian	0.716	762	272	28.97
C	C3	Faviidae	Favites	Favites stylifera	Indian	Western_Indian	0.851	762	273	28.97
C	C3	Faviidae	Favites	Favites vasta	Indian	Western_Indian	0.615	762	274	28.97
C	C3	Fungiidae	Fungia	Fungia fungites	Indian	Western_Indian	0.848	762	281	28.97
C	C3	Fungiidae	Fungia	Fungia granulosa	Indian	Western_Indian	0.781	762	284	28.97
C	C3	Fungiidae	Fungia	Fungia sp.	Indian	Western_Indian	0.883	762	294	28.97
C	C3	Oculinidae	Galaxea	Galaxea astreata	Indian	Western_Indian	0.524	762	298	28.97
C	C3	Oculinidae	Galaxea	Galaxea fascicularis	Indian	Western_Indian	0.746	762	303	28.97
C	C3	Oculinidae	Galaxea	Galaxea sp.	Indian	Western_Indian	0.679	762	305	28.97
C	C3	Agariciidae	Gardineroseris	Gardineroseris planulata	Indian	Western_Indian	0.767	762	307	28.97
C	C3	Faviidae	Goniastrea	Goniastrea aspera	Indian	Western_Indian	0.689	762	311	28.97
C	C3	Faviidae	Goniastrea	Goniastrea columella	Indian	Western_Indian	0.715	762	315	28.97
C	C3	Faviidae	Goniastrea	Goniastrea favulus	Indian	Western_Indian	0.851	762	320	28.97
C	C3	Poritidae	Goniopora	Goniopora sp.	Indian	Western_Indian	0.721	762	334	28.97
C	C3	Fungiidae	Heliofungia	Heliofungia sp.	Indian	Western_Indian	0.990	762	337	28.97
C	C3	Merulinidae	Hydnophora	Hydnophora exesa	Indian	Western_Indian	0.699	762	341	28.97
C	C3	Agariciidae	Leptoseris	Leptoseris mycetoseroides	Indian	Western_Indian	0.461	762	367	28.97
C	C3	Mussidae	Lobophyllia	Lobophyllia hemprichii	Indian	Western_Indian	0.496	762	374	28.97
C	C3	Mussidae	Lobophyllia	Lobophyllia sp.	Indian	Western_Indian	0.601	762	379	28.97
C	C3	Merulinidae	Merulina	Merulina ampliata	Indian	Western_Indian	0.414	762	405	28.97
C	C3	Faviidae	Montastraea	Montastraea magonistercasa	Indian	Western_Indian	0.786	762	431	28.97
C	C3	Pectiniidae	Mycedium	Mycedium elephantotus	Indian	Western_Indian	0.862	762	480	28.97
C	C3	Pectiniidae	Mycedium	Mycedium sp.	Indian	Western_Indian	0.894	762	483	28.97
C	C3	Faviidae	Oulophyllia	Oulophyllia crispa	Indian	Western_Indian	0.776	762	494	28.97
C	C3	Pectiniidae	Oxypora	Oxypora lacera	Indian	Western_Indian	0.931	762	499	28.97
C	C3	Pectiniidae	Oxypora	Oxypora sp.	Indian	Western_Indian	0.953	762	501	28.97
C	C3	Agariciidae	Pachyseris	Pachyseris rugosa	Indian	Western_Indian	0.783	762	504	28.97
C	C3	Agariciidae	Pachyseris	Pachyseris sp.	Indian	Western_Indian	0.668	762	506	28.97
C	C3	Agariciidae	Pachyseris	Pachyseris speciosa	Indian	Western_Indian	0.607	762	511	28.97
C	C3	Agariciidae	Pavona	Pavona explanulata	Indian	Western_Indian	0.966	762	520	28.97
C	C3	Agariciidae	Pavona	Pavona maldivensis	Indian	Western_Indian	0.961	762	522	28.97
C	C3	Agariciidae	Pavona	Pavona varians	Indian	Western_Indian	0.762	762	525	28.97
C	C3	Pectiniidae	Pectinia	Pectinia africanus	Indian	Western_Indian	0.569	762	532	28.97
C	C3	Caryophylliidae	Physogyra	Physogyra lichtensteini	Indian	Western_Indian	0.285	762	537	28.97
C	C3	Faviidae	Platygyra	Platygyra contorta	Indian	Western_Indian	0.488	762	538	28.97
C	C3	Faviidae	Platygyra	Platygyra daedalea	Indian	Western_Indian	0.546	762	540	28.97
C	C3	Faviidae	Platygyra	Platygyra deformis	Indian	Western_Indian	0.581	762	542	28.97
C	C3	Fungiidae	Herpolitha	Platygyra limax	Indian	Western_Indian	0.620	762	546	28.97
C	C3	Faviidae	Platygyra	Platygyra sinensis	Indian	Western_Indian	0.600	762	551	28.97
C	C3	Faviidae	Platygyra	Platygyra sp.	Indian	Western_Indian	0.644	762	552	28.97
C	C3	Caryophylliidae	Plerogyra	Plerogyra sinuosa	Indian	Western_Indian	0.285	762	557	28.97
C	C3	Fungiidae	Podabacia	Podabacia crustacea	Indian	Western_Indian	0.946	762	596	28.97
C	C3	Mussidae	Scolymia	Scolymia sp.	Indian	Western_Indian	0.313	762	678	28.97
C	C3	Astrocoeniidae	Stylocoeniella	Stylocoeniella amrata	Indian	Western_Indian	0.285	762	703	28.97
C	C3	Mussidae	Symphyllia	Symphyllia recta	Indian	Western_Indian	0.884	762	716	28.97
C	C3	Mussidae	Symphyllia	Symphyllia sp.	Indian	Western_Indian	0.949	762	720	28.97
C	C31	Acroporidae	Montipora	Montipora monasteriata	Indian	Western_Indian	0.686	760	457	28.97
C	C31	Acroporidae	Montipora	Montipora tuberculosa	Indian	Western_Indian	0.706	760	467	28.97
C	C31d	Acroporidae	Montipora	Montipora tuberculosa	Indian	Western_Indian	0.706	902	467	28.97
C	C36	Agariciidae	Coeloseris	Coeloseris sp.	Indian	Western_Indian	0.641	910	150	28.97
C	C36	Faviidae	Goniastrea	Goniastrea sp.	Indian	Western_Indian	0.707	910	326	28.97
C	C3aa	Pectiniidae	Echinophyllia	Echinophyllia echinata	Indian	Western_Indian	0.903	915	213	28.97
C	C3aa	Faviidae	Platygyra	Platygyra sinensis	Indian	Western_Indian	0.600	915	551	28.97
C	C3u	Mussidae	Acanthastrea	Acanthastrea echinata	Indian	Western_Indian	0.579	752	1	28.97
C	C3u	Mussidae	Acanthastrea	Acanthastrea hemprichii	Indian	Western_Indian	0.655	752	3	28.97
C	C3u	Acroporidae	Acropora	Acropora secale	Indian	Western_Indian	0.690	752	96	28.97
C	C3u	Acroporidae	Acropora	Acropora sp.	Indian	Western_Indian	0.608	752	101	28.97
C	C3u	Siderastreidae	Coscinaraea	Coscinaraea columna	Indian	Western_Indian	0.935	752	158	28.97
C	C3u	Faviidae	Diploastrea	Diploastrea heliopora	Indian	Western_Indian	0.801	752	191	28.97
C	C3u	Pectiniidae	Echinophyllia	Echinophyllia aspera	Indian	Western_Indian	0.894	752	212	28.97
C	C3u	Pectiniidae	Echinophyllia	Echinophyllia echinata	Indian	Western_Indian	0.903	752	213	28.97
C	C3u	Faviidae	Echinopora	Echinopora gemmacea	Indian	Western_Indian	0.684	752	219	28.97
C	C3u	Faviidae	Echinopora	Echinopora hirsutissima	Indian	Western_Indian	0.763	752	221	28.97
C	C3u	Faviidae	Echinopora	Echinopora lamellosa	Indian	Western_Indian	0.911	752	229	28.97
C	C3u	Faviidae	Echinopora	Echinopora robusta	Indian	Western_Indian	0.861	752	232	28.97
C	C3u	Faviidae	Echinopora	Echinopora sp.	Indian	Western_Indian	0.862	752	233	28.97
C	C3u	Faviidae	Favites	Favites chinensis	Indian	Western_Indian	0.506	752	264	28.97
C	C3u	Faviidae	Favites	Favites halicora	Indian	Western_Indian	0.743	752	267	28.97
C	C3u	Faviidae	Favia	Favites helianthoides	Indian	Western_Indian	0.839	752	270	28.97
C	C3u	Faviidae	Favites	Favites sp.	Indian	Western_Indian	0.716	752	272	28.97
C	C3u	Faviidae	Favites	Favites stylifera	Indian	Western_Indian	0.851	752	273	28.97
C	C3u	Faviidae	Favites	Favites vasta	Indian	Western_Indian	0.615	752	274	28.97
C	C3u	Fungiidae	Fungia	Fungia fungites	Indian	Western_Indian	0.848	752	281	28.97
C	C3u	Fungiidae	Fungia	Fungia granulosa	Indian	Western_Indian	0.781	752	284	28.97
C	C3u	Fungiidae	Fungia	Fungia sp.	Indian	Western_Indian	0.883	752	294	28.97
C	C3u	Oculinidae	Galaxea	Galaxea astreata	Indian	Western_Indian	0.524	752	298	28.97
C	C3u	Oculinidae	Galaxea	Galaxea fascicularis	Indian	Western_Indian	0.746	752	303	28.97
C	C3u	Oculinidae	Galaxea	Galaxea sp.	Indian	Western_Indian	0.679	752	305	28.97
C	C3u	Agariciidae	Gardineroseris	Gardineroseris planulata	Indian	Western_Indian	0.767	752	307	28.97
C	C3u	Faviidae	Goniastrea	Goniastrea aspera	Indian	Western_Indian	0.689	752	311	28.97
C	C3u	Faviidae	Goniastrea	Goniastrea columella	Indian	Western_Indian	0.715	752	315	28.97
C	C3u	Poritidae	Goniopora	Goniopora sp.	Indian	Western_Indian	0.721	752	334	28.97
C	C3u	Fungiidae	Heliofungia	Heliofungia sp.	Indian	Western_Indian	0.990	752	337	28.97
C	C3u	Merulinidae	Hydnophora	Hydnophora exesa	Indian	Western_Indian	0.699	752	341	28.97
C	C3u	Agariciidae	Leptoseris	Leptoseris mycetoseroides	Indian	Western_Indian	0.461	752	367	28.97
C	C3u	Mussidae	Lobophyllia	Lobophyllia hemprichii	Indian	Western_Indian	0.496	752	374	28.97
C	C3u	Mussidae	Lobophyllia	Lobophyllia sp.	Indian	Western_Indian	0.601	752	379	28.97
C	C3u	Pectiniidae	Mycedium	Mycedium elephantotus	Indian	Western_Indian	0.862	752	480	28.97
C	C3u	Pectiniidae	Mycedium	Mycedium sp.	Indian	Western_Indian	0.894	752	483	28.97
C	C3u	Faviidae	Oulophyllia	Oulophyllia crispa	Indian	Western_Indian	0.776	752	494	28.97
C	C3u	Pectiniidae	Oxypora	Oxypora lacera	Indian	Western_Indian	0.931	752	499	28.97
C	C3u	Pectiniidae	Oxypora	Oxypora sp.	Indian	Western_Indian	0.953	752	501	28.97
C	C3u	Agariciidae	Pachyseris	Pachyseris rugosa	Indian	Western_Indian	0.783	752	504	28.97
C	C3u	Agariciidae	Pachyseris	Pachyseris sp.	Indian	Western_Indian	0.668	752	506	28.97
C	C3u	Agariciidae	Pachyseris	Pachyseris speciosa	Indian	Western_Indian	0.607	752	511	28.97
C	C3u	Agariciidae	Pavona	Pavona explanulata	Indian	Western_Indian	0.966	752	520	28.97
C	C3u	Agariciidae	Pavona	Pavona maldivensis	Indian	Western_Indian	0.961	752	522	28.97
C	C3u	Agariciidae	Pavona	Pavona varians	Indian	Western_Indian	0.762	752	525	28.97
C	C3u	Pectiniidae	Pectinia	Pectinia africanus	Indian	Western_Indian	0.569	752	532	28.97
C	C3u	Caryophylliidae	Physogyra	Physogyra lichtensteini	Indian	Western_Indian	0.285	752	537	28.97
C	C3u	Faviidae	Platygyra	Platygyra contorta	Indian	Western_Indian	0.488	752	538	28.97
C	C3u	Fungiidae	Herpolitha	Platygyra limax	Indian	Western_Indian	0.620	752	546	28.97
C	C3u	Faviidae	Platygyra	Platygyra sinensis	Indian	Western_Indian	0.600	752	551	28.97
C	C3u	Faviidae	Platygyra	Platygyra sp.	Indian	Western_Indian	0.644	752	552	28.97
C	C3u	Caryophylliidae	Plerogyra	Plerogyra sinuosa	Indian	Western_Indian	0.285	752	557	28.97
C	C3u	Fungiidae	Podabacia	Podabacia crustacea	Indian	Western_Indian	0.946	752	596	28.97
C	C3u	Mussidae	Scolymia	Scolymia sp.	Indian	Western_Indian	0.313	752	678	28.97
C	C3u	Mussidae	Symphyllia	Symphyllia recta	Indian	Western_Indian	0.884	752	716	28.97
C	C3u	Mussidae	Symphyllia	Symphyllia sp.	Indian	Western_Indian	0.949	752	720	28.97
C	C3y	Astrocoeniidae	Stylocoeniella	Stylocoeniella amrata	Indian	Western_Indian	0.285	930	703	28.97
C	C3z	Acroporidae	Acropora	Acropora glauca	Indian	Western_Indian	0.757	737	47	28.97
C	C3z	Acroporidae	Acropora	Acropora latistella	Indian	Western_Indian	0.747	737	58	28.97
C	C3z	Acroporidae	Acropora	Acropora loripes	Indian	Western_Indian	0.906	737	61	28.97
C	C3z	Acroporidae	Acropora	Acropora lutkeni	Indian	Western_Indian	0.863	737	63	28.97
C	C3z	Acroporidae	Acropora	Acropora samoensis	Indian	Western_Indian	0.885	737	92	28.97
C	C3z	Acroporidae	Acropora	Acropora solitaryensis	Indian	Western_Indian	0.701	737	100	28.97
C	C3z	Acroporidae	Acropora	Acropora sp.	Indian	Western_Indian	0.608	737	101	28.97
C	C3z	Acroporidae	Acropora	Acropora valida	Indian	Western_Indian	0.837	737	118	28.97
C	C3z	Faviidae	Goniastrea	Goniastrea favulus	Indian	Western_Indian	0.851	737	320	28.97
C	C3z	Merulinidae	Merulina	Merulina ampliata	Indian	Western_Indian	0.414	737	405	28.97
C	C3z	Faviidae	Montastraea	Montastraea magonistercasa	Indian	Western_Indian	0.786	737	431	28.97
C	C3z	Faviidae	Platygyra	Platygyra daedalea	Indian	Western_Indian	0.546	737	540	28.97
C	C3z	Faviidae	Platygyra	Platygyra sp.	Indian	Western_Indian	0.644	737	552	28.97
C	C42	Pocilloporidae	Pocillopora	Pocillopora eydouxi	Indian	Western_Indian	0.782	735	577	28.97
C	C42a	Pocilloporidae	Pocillopora	Pocillopora eydouxi	Indian	Western_Indian	0.782	761	577	28.97
C	C64	Poritidae	Alveopora	Alveopora sp.	Indian	Western_Indian	0.747	958	140	28.97
D	D1	Acroporidae	Acropora	Acropora appressa	Indian	Western_Indian	0.642	786	7	28.97
D	D1	Acroporidae	Acropora	Acropora tenuis	Indian	Western_Indian	0.622	786	113	28.97
D	D1	Faviidae	Diploastrea	Diploastrea heliopora	Indian	Western_Indian	0.801	786	191	28.97
D	D1	Faviidae	Favites	Favites sp.	Indian	Western_Indian	0.716	786	272	28.97
D	D1	Fungiidae	Fungia	Fungia sp.	Indian	Western_Indian	0.883	786	294	28.97
D	D1	Oculinidae	Galaxea	Galaxea sp.	Indian	Western_Indian	0.679	786	305	28.97
D	D1	Agariciidae	Gardineroseris	Gardineroseris planulata	Indian	Western_Indian	0.767	786	307	28.97
D	D1	Mussidae	Lobophyllia	Lobophyllia sp.	Indian	Western_Indian	0.601	786	379	28.97
D	D1	Pectiniidae	Mycedium	Mycedium elephantotus	Indian	Western_Indian	0.862	786	480	28.97
D	D1	Caryophylliidae	Physogyra	Physogyra lichtensteini	Indian	Western_Indian	0.285	786	537	28.97
D	D1	Caryophylliidae	Plerogyra	Plerogyra sinuosa	Indian	Western_Indian	0.285	786	557	28.97
D	D1	Pocilloporidae	Seriatopora	Seriatopora hystrix	Indian	Western_Indian	0.385	786	683	28.97
D	D1a	Acroporidae	Acropora	Acropora appressa	Indian	Western_Indian	0.642	748	7	28.97
D	D1a	Faviidae	Diploastrea	Diploastrea heliopora	Indian	Western_Indian	0.801	748	191	28.97
D	D1a	Faviidae	Favites	Favites sp.	Indian	Western_Indian	0.716	748	272	28.97
D	D1a	Fungiidae	Fungia	Fungia sp.	Indian	Western_Indian	0.883	748	294	28.97
D	D1a	Oculinidae	Galaxea	Galaxea sp.	Indian	Western_Indian	0.679	748	305	28.97
D	D1a	Agariciidae	Gardineroseris	Gardineroseris planulata	Indian	Western_Indian	0.767	748	307	28.97
D	D1a	Mussidae	Lobophyllia	Lobophyllia sp.	Indian	Western_Indian	0.601	748	379	28.97
D	D1a	Pectiniidae	Mycedium	Mycedium elephantotus	Indian	Western_Indian	0.862	748	480	28.97
D	D1a	Caryophylliidae	Physogyra	Physogyra lichtensteini	Indian	Western_Indian	0.285	748	537	28.97
D	D1a	Caryophylliidae	Plerogyra	Plerogyra sinuosa	Indian	Western_Indian	0.285	748	557	28.97
C	C1	Pocilloporidae	Pocillopora	Pocillopora eydouxi	Pacific	American_Samoa	0.782	750	578	29.87
C	C15	Poritidae	Porites	Porites lobata	Pacific	American_Samoa	0.642	776	625	29.87
C	C15.6	Poritidae	Porites	Porites lobata	Pacific	American_Samoa	0.642	842	625	29.87
C	C15.7	Poritidae	Porites	Porites lobata	Pacific	American_Samoa	0.642	843	625	29.87
C	C15.8	Poritidae	Porites	Porites lobata	Pacific	American_Samoa	0.642	844	625	29.87
C	C15.9	Poritidae	Porites	Porites lobata	Pacific	American_Samoa	0.642	845	625	29.87
C	C15h	Poritidae	Porites	Porites lobata	Pacific	American_Samoa	0.642	851	625	29.87
C	C1c	Pocilloporidae	Pocillopora	Pocillopora eydouxi	Pacific	American_Samoa	0.782	772	578	29.87
C	C42a	Pocilloporidae	Pocillopora	Pocillopora eydouxi	Pacific	American_Samoa	0.782	761	578	29.87
D	D1	Pocilloporidae	Pocillopora	Pocillopora eydouxi	Pacific	American_Samoa	0.782	786	578	29.87
D	D1a	Pocilloporidae	Pocillopora	Pocillopora eydouxi	Pacific	American_Samoa	0.782	748	578	29.87
A	A1	Acroporidae	Acropora	Acropora cytherea	Pacific	Central_Pacific	0.575	768	24	27.60
A	A1	Pocilloporidae	Pocillopora	Pocillopora eydouxi	Pacific	Central_Pacific	0.782	768	580	27.60
A	A1	Pocilloporidae	Pocillopora	Pocillopora meandrina	Pacific	Central_Pacific	0.672	768	587	27.60
A	A1.2	Pocilloporidae	Pocillopora	Pocillopora eydouxi	Pacific	Central_Pacific	0.782	796	580	27.60
C	C1	Acroporidae	Acropora	Acropora cytherea	Pacific	Central_Pacific	0.575	750	24	27.60
C	C1	Acroporidae	Acropora	Acropora nasuta	Pacific	Central_Pacific	0.411	750	71	27.60
C	C1	Siderastreidae	Coscinaraea	Coscinaraea wellsi	Pacific	Central_Pacific	0.685	750	167	27.60
C	C1	Fungiidae	Cycloseris	Cycloseris vaughani	Pacific	Central_Pacific	0.673	750	170	27.60
C	C1	Faviidae	Cyphastrea	Cyphastrea ocellina	Pacific	Central_Pacific	0.945	750	176	27.60
C	C1	Faviidae	Cyphastrea	Cyphastrea sp.	Pacific	Central_Pacific	0.783	750	179	27.60
C	C1	Fungiidae	Fungia	Fungia scutaria	Pacific	Central_Pacific	0.831	750	290	27.60
C	C1	Fungiidae	Fungia	Fungia scutaria	Pacific	Central_Pacific	0.831	750	290	27.60
C	C1	Fungiidae	Fungia	Fungia sp.	Pacific	Central_Pacific	0.883	750	292	27.60
C	C1	Faviidae	Leptastrea	Leptastrea bottae	Pacific	Central_Pacific	0.793	750	352	27.60
C	C1	Faviidae	Leptastrea	Leptastrea purpurea	Pacific	Central_Pacific	0.843	750	357	27.60
C	C1	Faviidae	Leptastrea	Leptastrea sp.	Pacific	Central_Pacific	0.832	750	358	27.60
C	C1	Agariciidae	Leptoseris	Leptoseris incrustans	Pacific	Central_Pacific	0.912	750	365	27.60
C	C1	Agariciidae	Leptoseris	Leptoseris sp	Pacific	Central_Pacific	0.785	750	368	27.60
C	C1	Agariciidae	Pavona	Pavona varians	Pacific	Central_Pacific	0.762	750	528	27.60
C	C1	Pocilloporidae	Pocillopora	Pocillopora damicornis	Pacific	Central_Pacific	0.577	750	568	27.60
C	C1	Pocilloporidae	Pocillopora	Pocillopora damicornis	Pacific	Central_Pacific	0.577	750	568	27.60
C	C1	Pocilloporidae	Pocillopora	Pocillopora eydouxi	Pacific	Central_Pacific	0.782	750	580	27.60
C	C1	Pocilloporidae	Pocillopora	Pocillopora eydouxi	Pacific	Central_Pacific	0.782	750	580	27.60
C	C1	Pocilloporidae	Pocillopora	Pocillopora ligulata	Pacific	Central_Pacific	0.617	750	582	27.60
C	C1	Pocilloporidae	Pocillopora	Pocillopora meandrina	Pacific	Central_Pacific	0.672	750	587	27.60
C	C1	Pocilloporidae	Pocillopora	Pocillopora meandrina	Pacific	Central_Pacific	0.672	750	587	27.60
C	C1	Siderastreidae	Psammocora	Psammocora sp.	Pacific	Central_Pacific	0.620	750	669	27.60
C	C1	Siderastreidae	Psammocora	Psammocora sp.	Pacific	Central_Pacific	0.620	750	669	27.60
C	C1_v1a	Agariciidae	Leptoseris	Leptoseris sp	Pacific	Central_Pacific	0.785	816	368	27.60
C	C1_v1b	Agariciidae	Leptoseris	Leptoseris sp	Pacific	Central_Pacific	0.785	817	368	27.60
C	C1.5	Pocilloporidae	Pocillopora	Pocillopora damicornis	Pacific	Central_Pacific	0.577	818	568	27.60
C	C1.6	Fungiidae	Fungia	Fungia scutaria	Pacific	Central_Pacific	0.831	819	290	27.60
C	C1.6	Faviidae	Leptastrea	Leptastrea sp.	Pacific	Central_Pacific	0.832	819	358	27.60
C	C1.7	Fungiidae	Fungia	Fungia scutaria	Pacific	Central_Pacific	0.831	820	290	27.60
C	C1.7	Faviidae	Leptastrea	Leptastrea sp.	Pacific	Central_Pacific	0.832	820	358	27.60
C	C1.7	Pocilloporidae	Pocillopora	Pocillopora damicornis	Pacific	Central_Pacific	0.577	820	568	27.60
C	C1.8	Fungiidae	Fungia	Fungia scutaria	Pacific	Central_Pacific	0.831	821	290	27.60
C	C1.8	Pocilloporidae	Pocillopora	Pocillopora eydouxi	Pacific	Central_Pacific	0.782	821	580	27.60
C	C15	Poritidae	Porites	Porites brighami	Pacific	Central_Pacific	0.825	776	608	27.60
C	C15	Poritidae	Porites	Porites compressa	Pacific	Central_Pacific	0.663	776	610	27.60
C	C15	Poritidae	Porites	Porites lobata	Pacific	Central_Pacific	0.642	776	627	27.60
C	C15	Poritidae	Porites	Porites lobata	Pacific	Central_Pacific	0.642	776	627	27.60
C	C15	Poritidae	Porites	Porites lutea	Pacific	Central_Pacific	0.754	776	630	27.60
C	C15	Poritidae	Porites	Porites lutea/evermanni	Pacific	Central_Pacific	0.945	776	632	27.60
C	C15	Poritidae	Porites	Porites sp.	Pacific	Central_Pacific	0.695	776	651	27.60
C	C15.1	Poritidae	Porites	Porites sp.	Pacific	Central_Pacific	0.695	836	651	27.60
C	C15.2 (type 1)	Poritidae	Porites	Porites sp.	Pacific	Central_Pacific	0.695	837	651	27.60
C	C15.2 (type 2)	Poritidae	Porites	Porites compressa	Pacific	Central_Pacific	0.663	838	610	27.60
C	C15.3	Poritidae	Porites	Porites sp.	Pacific	Central_Pacific	0.695	839	651	27.60
C	C15.4	Poritidae	Porites	Porites sp.	Pacific	Central_Pacific	0.695	840	651	27.60
C	C15.5	Poritidae	Porites	Porites sp.	Pacific	Central_Pacific	0.695	841	651	27.60
C	C15a	Poritidae	Porites	Porites sp.	Pacific	Central_Pacific	0.695	846	651	27.60
C	C15b	Poritidae	Porites	Porites compressa	Pacific	Central_Pacific	0.663	847	610	27.60
C	C15c	Poritidae	Porites	Porites compressa	Pacific	Central_Pacific	0.663	848	610	27.60
C	C15d	Poritidae	Porites	Porites sp.	Pacific	Central_Pacific	0.695	849	651	27.60
C	C17	Acroporidae	Montipora	Montipora capitata	Pacific	Central_Pacific	0.863	858	441	27.60
C	C17	Acroporidae	Montipora	Montipora capitata	Pacific	Central_Pacific	0.863	858	441	27.60
C	C17.2	Acroporidae	Montipora	Montipora capitata	Pacific	Central_Pacific	0.863	743	441	27.60
C	C17.2	Acroporidae	Montipora	Montipora capitata	Pacific	Central_Pacific	0.863	743	441	27.60
C	C1b	Agariciidae	Leptoseris	Leptoseris sp	Pacific	Central_Pacific	0.785	864	368	27.60
C	C1c	Acroporidae	Acropora	Acropora cytherea	Pacific	Central_Pacific	0.575	772	24	27.60
C	C1c	Fungiidae	Cycloseris	Cycloseris vaughani	Pacific	Central_Pacific	0.673	772	170	27.60
C	C1c	Agariciidae	Leptoseris	Leptoseris sp	Pacific	Central_Pacific	0.785	772	368	27.60
C	C1c	Pocilloporidae	Pocillopora	Pocillopora damicornis	Pacific	Central_Pacific	0.577	772	568	27.60
C	C1c	Pocilloporidae	Pocillopora	Pocillopora eydouxi	Pacific	Central_Pacific	0.782	772	580	27.60
C	C1c	Pocilloporidae	Pocillopora	Pocillopora meandrina	Pacific	Central_Pacific	0.672	772	587	27.60
C	C1b	Fungiidae	Fungia	Fungia scutaria	Pacific	Central_Pacific	0.831	864	290	27.60
C	C1b	Faviidae	Leptastrea	Leptastrea sp.	Pacific	Central_Pacific	0.832	864	358	27.60
C	C1b	Agariciidae	Pavona	Pavona varians	Pacific	Central_Pacific	0.762	864	528	27.60
C	C1b	Pocilloporidae	Pocillopora	Pocillopora damicornis	Pacific	Central_Pacific	0.577	864	568	27.60
C	C1d	Pocilloporidae	Pocillopora	Pocillopora damicornis	Pacific	Central_Pacific	0.577	865	568	27.60
C	C1b	Faviidae	Cyphastrea	Cyphastrea sp.	Pacific	Central_Pacific	0.783	864	179	27.60
C	C1b	Fungiidae	Fungia	Fungia sp.	Pacific	Central_Pacific	0.883	864	292	27.60
C	C1b	Siderastreidae	Psammocora	Psammocora sp.	Pacific	Central_Pacific	0.620	864	669	27.60
C	C1f	Faviidae	Cyphastrea	Cyphastrea ocellina	Pacific	Central_Pacific	0.945	866	176	27.60
C	C1f	Fungiidae	Fungia	Fungia scutaria	Pacific	Central_Pacific	0.831	866	290	27.60
C	C1f	Fungiidae	Fungia	Fungia scutaria	Pacific	Central_Pacific	0.831	866	290	27.60
C	C1f	Faviidae	Leptastrea	Leptastrea bottae	Pacific	Central_Pacific	0.793	866	352	27.60
C	C1f	Faviidae	Leptastrea	Leptastrea purpurea	Pacific	Central_Pacific	0.843	866	357	27.60
C	C1f	Faviidae	Leptastrea	Leptastrea sp.	Pacific	Central_Pacific	0.832	866	358	27.60
C	C1f	Siderastreidae	Psammocora	Psammocora sp.	Pacific	Central_Pacific	0.620	866	669	27.60
C	C1g	Pocilloporidae	Pocillopora	Pocillopora ligulata	Pacific	Central_Pacific	0.617	867	582	27.60
C	C1h	Agariciidae	Pavona	Pavona varians	Pacific	Central_Pacific	0.762	790	528	27.60
C	C21	Acroporidae	Montipora	Montipora capitata	Pacific	Central_Pacific	0.863	785	441	27.60
C	C21	Acroporidae	Montipora	Montipora capitata	Pacific	Central_Pacific	0.863	785	441	27.60
C	C21	Acroporidae	Montipora	Montipora patula	Pacific	Central_Pacific	0.863	785	459	27.60
C	C21	Agariciidae	Pavona	Pavona varians	Pacific	Central_Pacific	0.762	785	528	27.60
C	C21	Pocilloporidae	Pocillopora	Pocillopora damicornis	Pacific	Central_Pacific	0.577	785	568	27.60
C	C21.11	Acroporidae	Montipora	Montipora capitata	Pacific	Central_Pacific	0.863	875	441	27.60
C	C21.12	Acroporidae	Acropora	Acropora nasuta	Pacific	Central_Pacific	0.411	876	71	27.60
C	C21.13	Acroporidae	Acropora	Acropora cytherea	Pacific	Central_Pacific	0.575	877	24	27.60
C	C21.13	Acroporidae	Acropora	Acropora nasuta	Pacific	Central_Pacific	0.411	877	71	27.60
C	C21.14	Agariciidae	Pavona	Pavona varians	Pacific	Central_Pacific	0.762	878	528	27.60
C	C21.16	Acroporidae	Montipora	Montipora capitata	Pacific	Central_Pacific	0.863	879	441	27.60
C	C21.6	Acroporidae	Montipora	Montipora capitata	Pacific	Central_Pacific	0.863	880	441	27.60
C	C26	Acroporidae	Montipora	Montipora capitata	Pacific	Central_Pacific	0.863	792	441	27.60
C	C27	Acroporidae	Acropora	Acropora cytherea	Pacific	Central_Pacific	0.575	884	24	27.60
C	C27	Agariciidae	Leptoseris	Leptoseris sp	Pacific	Central_Pacific	0.785	884	368	27.60
C	C27	Agariciidae	Pavona	Pavona duerdeni	Pacific	Central_Pacific	0.524	884	516	27.60
C	C27	Agariciidae	Pavona	Pavona varians	Pacific	Central_Pacific	0.762	884	528	27.60
C	C27	Agariciidae	Pavona	Pavona varians	Pacific	Central_Pacific	0.762	884	528	27.60
C	C27.1	Agariciidae	Pavona	Pavona varians	Pacific	Central_Pacific	0.762	885	528	27.60
C	C3	Acroporidae	Acropora	Acropora cytherea	Pacific	Central_Pacific	0.575	762	24	27.60
C	C3	Acroporidae	Acropora	Acropora nasuta	Pacific	Central_Pacific	0.411	762	71	27.60
C	C3	Fungiidae	Fungia	Fungia scutaria	Pacific	Central_Pacific	0.831	762	290	27.60
C	C3	Faviidae	Leptastrea	Leptastrea sp.	Pacific	Central_Pacific	0.832	762	358	27.60
C	C3	Acroporidae	Montipora	Montipora capitata	Pacific	Central_Pacific	0.863	762	441	27.60
C	C3	Agariciidae	Pavona	Pavona varians	Pacific	Central_Pacific	0.762	762	528	27.60
C	C3	Pocilloporidae	Pocillopora	Pocillopora damicornis	Pacific	Central_Pacific	0.577	762	568	27.60
C	C3	Pocilloporidae	Pocillopora	Pocillopora damicornis	Pacific	Central_Pacific	0.577	762	568	27.60
C	C3.10	Acroporidae	Acropora	Acropora cytherea	Pacific	Central_Pacific	0.575	887	24	27.60
C	C3.10	Acroporidae	Acropora	Acropora nasuta	Pacific	Central_Pacific	0.411	887	71	27.60
C	C3.11	Acroporidae	Acropora	Acropora cytherea	Pacific	Central_Pacific	0.575	888	24	27.60
C	C3.11	Acroporidae	Acropora	Acropora nasuta	Pacific	Central_Pacific	0.411	888	71	27.60
C	C3.12	Pocilloporidae	Pocillopora	Pocillopora damicornis	Pacific	Central_Pacific	0.577	889	568	27.60
C	C3.14	Acroporidae	Montipora	Montipora capitata	Pacific	Central_Pacific	0.863	890	441	27.60
C	C3.2	Acroporidae	Acropora	Acropora cytherea	Pacific	Central_Pacific	0.575	891	24	27.60
C	C3.2	Acroporidae	Acropora	Acropora nasuta	Pacific	Central_Pacific	0.411	891	71	27.60
C	C3.2	Fungiidae	Fungia	Fungia scutaria	Pacific	Central_Pacific	0.831	891	290	27.60
C	C3.2	Faviidae	Leptastrea	Leptastrea sp.	Pacific	Central_Pacific	0.832	891	358	27.60
C	C3.7	Acroporidae	Acropora	Acropora cytherea	Pacific	Central_Pacific	0.575	892	24	27.60
C	C3.7	Acroporidae	Acropora	Acropora nasuta	Pacific	Central_Pacific	0.411	892	71	27.60
C	C3.8	Acroporidae	Acropora	Acropora cytherea	Pacific	Central_Pacific	0.575	893	24	27.60
C	C3.8	Acroporidae	Acropora	Acropora nasuta	Pacific	Central_Pacific	0.411	893	71	27.60
C	C3.9	Acroporidae	Acropora	Acropora cytherea	Pacific	Central_Pacific	0.575	894	24	27.60
C	C31	Acroporidae	Montipora	Montipora capitata	Pacific	Central_Pacific	0.863	760	441	27.60
C	C31	Acroporidae	Montipora	Montipora capitata	Pacific	Central_Pacific	0.863	760	441	27.60
C	C31	Acroporidae	Montipora	Montipora patula	Pacific	Central_Pacific	0.863	760	459	27.60
C	C31	Acroporidae	Montipora	Montipora patula	Pacific	Central_Pacific	0.863	760	459	27.60
C	C31.1	Acroporidae	Montipora	Montipora capitata	Pacific	Central_Pacific	0.863	895	441	27.60
C	C31.10	Acroporidae	Montipora	Montipora capitata	Pacific	Central_Pacific	0.863	896	441	27.60
C	C31.5	Acroporidae	Montipora	Montipora capitata	Pacific	Central_Pacific	0.863	897	441	27.60
C	C31.6	Acroporidae	Montipora	Montipora capitata	Pacific	Central_Pacific	0.863	898	441	27.60
C	C31.9	Acroporidae	Montipora	Montipora capitata	Pacific	Central_Pacific	0.863	899	441	27.60
C	C32	Acroporidae	Montipora	Montipora flabellata	Pacific	Central_Pacific	0.615	903	449	27.60
C	C32a	Acroporidae	Montipora	Montipora flabellata	Pacific	Central_Pacific	0.615	904	449	27.60
C	C33.1	Acroporidae	Montipora	Montipora flabellata	Pacific	Central_Pacific	0.615	905	449	27.60
C	C34	Pocilloporidae	Pocillopora	Pocillopora molokensis	Pacific	Central_Pacific	0.463	907	588	27.60
C	C3b	Acroporidae	Acropora	Acropora cytherea	Pacific	Central_Pacific	0.575	916	24	27.60
C	C3b	Acroporidae	Acropora	Acropora nasuta	Pacific	Central_Pacific	0.411	916	71	27.60
C	C42a	Pocilloporidae	Pocillopora	Pocillopora damicornis	Pacific	Central_Pacific	0.577	761	568	27.60
C	C42a	Pocilloporidae	Pocillopora	Pocillopora damicornis	Pacific	Central_Pacific	0.577	761	568	27.60
C	C42a	Pocilloporidae	Pocillopora	Pocillopora eydouxi	Pacific	Central_Pacific	0.782	761	580	27.60
C	C42a	Pocilloporidae	Pocillopora	Pocillopora meandrina	Pacific	Central_Pacific	0.672	761	587	27.60
C	C1c	Agariciidae	Pavona	Pavona varians	Pacific	Central_Pacific	0.762	772	528	27.60
C	C1c	Pocilloporidae	Pocillopora	Pocillopora damicornis	Pacific	Central_Pacific	0.577	772	568	27.60
C	C1c	Pocilloporidae	Pocillopora	Pocillopora eydouxi	Pacific	Central_Pacific	0.782	772	580	27.60
C	C1c	Pocilloporidae	Pocillopora	Pocillopora meandrina	Pacific	Central_Pacific	0.672	772	587	27.60
C	C45.3	Pocilloporidae	Pocillopora	Pocillopora eydouxi	Pacific	Central_Pacific	0.782	937	580	27.60
D	D1	Acroporidae	Montipora	Montipora capitata	Pacific	Central_Pacific	0.863	786	441	27.60
D	D1	Acroporidae	Montipora	Montipora capitata	Pacific	Central_Pacific	0.863	786	441	27.60
D	D1	Acroporidae	Montipora	Montipora patula	Pacific	Central_Pacific	0.863	786	459	27.60
D	D1	Acroporidae	Montipora	Montipora patula	Pacific	Central_Pacific	0.863	786	459	27.60
D	D1	Pocilloporidae	Pocillopora	Pocillopora meandrina	Pacific	Central_Pacific	0.672	786	587	27.60
D	D1.6	Acroporidae	Montipora	Montipora capitata	Pacific	Central_Pacific	0.863	971	441	27.60
D	D1a	Acroporidae	Montipora	Montipora capitata	Pacific	Central_Pacific	0.863	748	441	27.60
D	D1a	Acroporidae	Montipora	Montipora capitata	Pacific	Central_Pacific	0.863	748	441	27.60
D	D1a	Acroporidae	Montipora	Montipora patula	Pacific	Central_Pacific	0.863	748	459	27.60
D	D1a	Acroporidae	Montipora	Montipora patula	Pacific	Central_Pacific	0.863	748	459	27.60
D	D1a	Pocilloporidae	Pocillopora	Pocillopora meandrina	Pacific	Central_Pacific	0.672	748	587	27.60
C	KB1	Poritidae	Porites	Porites lobata	Pacific	Central_Pacific	0.642	978	627	27.60
C	KB1	Poritidae	Porites	Porites lutea	Pacific	Central_Pacific	0.754	978	630	27.60
C	KB2	Poritidae	Porites	Porites lobata	Pacific	Central_Pacific	0.642	979	627	27.60
C	KB2	Poritidae	Porites	Porites lutea	Pacific	Central_Pacific	0.754	979	630	27.60
C	KB3	Poritidae	Porites	Porites compressa	Pacific	Central_Pacific	0.663	980	610	27.60
C	KB3	Poritidae	Porites	Porites lobata	Pacific	Central_Pacific	0.642	980	627	27.60
C	KB3	Poritidae	Porites	Porites lutea	Pacific	Central_Pacific	0.754	980	630	27.60
C	KB4	Poritidae	Porites	Porites lobata	Pacific	Central_Pacific	0.642	981	627	27.60
C	KB4	Poritidae	Porites	Porites lutea	Pacific	Central_Pacific	0.754	981	630	27.60
B	B1	Pocilloporidae	Pocillopora	Pocillopora damicornis	Pacific	Eastern_Pacific	0.577	754	573	27.63
C	C1	Agariciidae	Pavona	Pavona clavus	Pacific	Eastern_Pacific	0.685	750	513	27.63
C	C1	Agariciidae	Pavona	Pavona gigantea	Pacific	Eastern_Pacific	0.631	750	521	27.63
C	C1	Pocilloporidae	Pocillopora	Pocillopora capitata	Pacific	Eastern_Pacific	0.649	750	561	27.63
C	C1	Pocilloporidae	Pocillopora	Pocillopora damicornis	Pacific	Eastern_Pacific	0.577	750	573	27.63
C	C1	Pocilloporidae	Pocillopora	Pocillopora damicornis	Pacific	Eastern_Pacific	0.577	750	573	27.63
C	C1	Pocilloporidae	Pocillopora	Pocillopora damicornis	Pacific	Eastern_Pacific	0.577	750	573	27.63
C	C1	Pocilloporidae	Pocillopora	Pocillopora meandrina	Pacific	Eastern_Pacific	0.672	750	585	27.63
C	C1	Pocilloporidae	Pocillopora	Pocillopora sp.	Pacific	Eastern_Pacific	0.646	750	590	27.63
C	C1	Pocilloporidae	Pocillopora	Pocillopora verrucosa	Pacific	Eastern_Pacific	0.742	750	594	27.63
C	C1	Poritidae	Porites	Porites panamensis	Pacific	Eastern_Pacific	0.724	750	637	27.63
C	C1	Siderastreidae	Psammocora	Psammocora brighami	Pacific	Eastern_Pacific	0.509	750	656	27.63
C	C1	Siderastreidae	Psammocora	Psammocora profundacella	Pacific	Eastern_Pacific	0.567	750	665	27.63
C	C1	Siderastreidae	Psammocora	Psammocora sp.	Pacific	Eastern_Pacific	0.620	750	668	27.63
C	C1	Siderastreidae	Psammocora	Psammocora stellata	Pacific	Eastern_Pacific	0.881	750	670	27.63
C	C1	Siderastreidae	Psammocora	Psammocora superficialis	Pacific	Eastern_Pacific	0.945	750	671	27.63
C	C18	Poritidae	Porites	Porites sp.	Pacific	Eastern_Pacific	0.695	860	652	27.63
C	C1b	Pocilloporidae	Pocillopora	Pocillopora capitata	Pacific	Eastern_Pacific	0.649	864	561	27.63
C	C1b	Pocilloporidae	Pocillopora	Pocillopora damicornis	Pacific	Eastern_Pacific	0.577	864	573	27.63
C	C1b	Pocilloporidae	Pocillopora	Pocillopora damicornis	Pacific	Eastern_Pacific	0.577	864	573	27.63
C	C1b	Pocilloporidae	Pocillopora	Pocillopora damicornis	Pacific	Eastern_Pacific	0.577	864	573	27.63
C	C1b	Pocilloporidae	Pocillopora	Pocillopora meandrina	Pacific	Eastern_Pacific	0.672	864	585	27.63
C	C1b	Pocilloporidae	Pocillopora	Pocillopora sp.	Pacific	Eastern_Pacific	0.646	864	590	27.63
C	C1b	Pocilloporidae	Pocillopora	Pocillopora verrucosa	Pacific	Eastern_Pacific	0.742	864	594	27.63
C	C1c	Agariciidae	Pavona	Pavona clavus	Pacific	Eastern_Pacific	0.685	772	513	27.63
C	C1c	Agariciidae	Pavona	Pavona gigantea	Pacific	Eastern_Pacific	0.631	772	521	27.63
C	C1c	Pocilloporidae	Pocillopora	Pocillopora capitata	Pacific	Eastern_Pacific	0.649	772	561	27.63
C	C1c	Pocilloporidae	Pocillopora	Pocillopora damicornis	Pacific	Eastern_Pacific	0.577	772	573	27.63
C	C1c	Pocilloporidae	Pocillopora	Pocillopora damicornis	Pacific	Eastern_Pacific	0.577	772	573	27.63
C	C1c	Pocilloporidae	Pocillopora	Pocillopora damicornis	Pacific	Eastern_Pacific	0.577	772	573	27.63
C	C1c	Pocilloporidae	Pocillopora	Pocillopora meandrina	Pacific	Eastern_Pacific	0.672	772	585	27.63
C	C1c	Pocilloporidae	Pocillopora	Pocillopora sp.	Pacific	Eastern_Pacific	0.646	772	590	27.63
C	C1c	Pocilloporidae	Pocillopora	Pocillopora verrucosa	Pacific	Eastern_Pacific	0.742	772	594	27.63
C	C1d	Pocilloporidae	Pocillopora	Pocillopora sp.	Pacific	Eastern_Pacific	0.646	865	590	27.63
C	C1b	Siderastreidae	Psammocora	Psammocora sp.	Pacific	Eastern_Pacific	0.620	864	668	27.63
C	C1f	Siderastreidae	Psammocora	Psammocora brighami	Pacific	Eastern_Pacific	0.509	866	656	27.63
C	C1f	Siderastreidae	Psammocora	Psammocora profundacella	Pacific	Eastern_Pacific	0.567	866	665	27.63
C	C1f	Siderastreidae	Psammocora	Psammocora stellata	Pacific	Eastern_Pacific	0.881	866	670	27.63
C	C1f	Siderastreidae	Psammocora	Psammocora superficialis	Pacific	Eastern_Pacific	0.945	866	671	27.63
C	C42a	Pocilloporidae	Pocillopora	Pocillopora sp.	Pacific	Eastern_Pacific	0.646	761	590	27.63
C	C66	Poritidae	Porites	Porites panamensis	Pacific	Eastern_Pacific	0.724	764	637	27.63
C	C66a	Poritidae	Porites	Porites panamensis	Pacific	Eastern_Pacific	0.724	959	637	27.63
C	C66b	Poritidae	Porites	Porites panamensis	Pacific	Eastern_Pacific	0.724	960	637	27.63
C	C75	Poritidae	Porites	Porites panamensis	Pacific	Eastern_Pacific	0.724	962	637	27.63
D	D1	Pocilloporidae	Pocillopora	Pocillopora capitata	Pacific	Eastern_Pacific	0.649	786	561	27.63
D	D1	Pocilloporidae	Pocillopora	Pocillopora damicornis	Pacific	Eastern_Pacific	0.577	786	573	27.63
D	D1	Pocilloporidae	Pocillopora	Pocillopora damicornis	Pacific	Eastern_Pacific	0.577	786	573	27.63
D	D1	Pocilloporidae	Pocillopora	Pocillopora damicornis	Pacific	Eastern_Pacific	0.577	786	573	27.63
D	D1	Pocilloporidae	Pocillopora	Pocillopora meandrina	Pacific	Eastern_Pacific	0.672	786	585	27.63
D	D1	Pocilloporidae	Pocillopora	Pocillopora sp.	Pacific	Eastern_Pacific	0.646	786	590	27.63
D	D1	Pocilloporidae	Pocillopora	Pocillopora verrucosa	Pacific	Eastern_Pacific	0.742	786	594	27.63
A	A1a	Acroporidae	Acropora	Acropora longicyathus	Pacific	GBR	0.741	797	60	28.68
C	C1	Acroporidae	Acropora	Acropora cerealis	Pacific	GBR	0.514	750	12	28.68
C	C1	Acroporidae	Acropora	Acropora digitifera	Pacific	GBR	0.682	750	29	28.68
C	C1	Acroporidae	Acropora	Acropora florida	Pacific	GBR	0.543	750	38	28.68
C	C1	Acroporidae	Acropora	Acropora gemmifera	Pacific	GBR	0.289	750	44	28.68
C	C1	Acroporidae	Acropora	Acropora humilis	Pacific	GBR	0.489	750	52	28.68
C	C1	Acroporidae	Acropora	Acropora nasuta	Pacific	GBR	0.411	750	72	28.68
C	C1	Acroporidae	Acropora	Acropora nobilis	Pacific	GBR	0.658	750	74	28.68
C	C1	Acroporidae	Acropora	Acropora secale	Pacific	GBR	0.690	750	94	28.68
C	C1	Acroporidae	Acropora	Acropora tenuis	Pacific	GBR	0.622	750	111	28.68
C	C1	Poritidae	Alveopora	Alveopora fenestrata	Pacific	GBR	0.756	750	137	28.68
C	C1	Acroporidae	Astreopora	Astreopora myriophthalma	Pacific	GBR	0.973	750	143	28.68
C	C1	Siderastreidae	Coscinaraea	Coscinaraea columna	Pacific	GBR	0.935	750	159	28.68
C	C1	Siderastreidae	Coscinaraea	Coscinaraea exesa	Pacific	GBR	0.920	750	161	28.68
C	C1	Siderastreidae	Coscinaraea	Coscinaraea sp.	Pacific	GBR	0.735	750	166	28.68
C	C1	Faviidae	Cyphastrea	Cyphastrea decadia	Pacific	GBR	0.992	750	173	28.68
C	C1	Faviidae	Cyphastrea	Cyphastrea microphthalma	Pacific	GBR	0.935	750	175	28.68
C	C1	Faviidae	Cyphastrea	Cyphastrea serailia	Pacific	GBR	0.136	750	177	28.68
C	C1	Pectiniidae	Echinophyllia	Echinophyllia echinoporoides	Pacific	GBR	0.897	750	215	28.68
C	C1	Caryophylliidae	Euphyllia	Euphyllia divisa	Pacific	GBR	0.973	750	236	28.68
C	C1	Faviidae	Favia	Favia pallida	Pacific	GBR	0.602	750	251	28.68
C	C1	Faviidae	Favia	Favia speciosa	Pacific	GBR	0.722	750	255	28.68
C	C1	Fungiidae	Fungia	Fungia fungites	Pacific	GBR	0.848	750	279	28.68
C	C1	Fungiidae	Fungia	Fungia granulosa	Pacific	GBR	0.781	750	282	28.68
C	C1	Fungiidae	Fungia	Fungia sp.	Pacific	GBR	0.883	750	293	28.68
C	C1	Oculinidae	Galaxea	Galaxea astreata	Pacific	GBR	0.524	750	297	28.68
C	C1	Oculinidae	Galaxea	Galaxea fascicularis	Pacific	GBR	0.746	750	300	28.68
C	C1	Faviidae	Goniastrea	Goniastrea australensis	Pacific	GBR	0.772	750	314	28.68
C	C1	Faviidae	Goniastrea	Goniastrea pectinata	Pacific	GBR	0.531	750	321	28.68
C	C1	Poritidae	Goniopora	Goniopora djiboutiensis	Pacific	GBR	0.770	750	329	28.68
C	C1	Poritidae	Goniopora	Goniopora minor	Pacific	GBR	0.786	750	332	28.68
C	C1	Poritidae	Goniopora	Goniopora tenuidens	Pacific	GBR	0.607	750	335	28.68
C	C1	Fungiidae	Herpolitha	Herpolitha weberi	Pacific	GBR	0.498	750	338	28.68
C	C1	Faviidae	Leptastrea	Leptastrea pruinosa	Pacific	GBR	0.929	750	353	28.68
C	C1	Faviidae	Leptastrea	Leptastrea purpurea	Pacific	GBR	0.843	750	356	28.68
C	C1	Agariciidae	Leptoseris	Leptoseris yabei	Pacific	GBR	0.807	750	369	28.68
C	C1	Merulinidae	Merulina	Merulina ampliata	Pacific	GBR	0.414	750	403	28.68
C	C1	Merulinidae	Merulina	Merulina scabricula	Pacific	GBR	0.909	750	406	28.68
C	C1	Pectiniidae	Mycedium	Mycedium elephantotus	Pacific	GBR	0.862	750	478	28.68
C	C1	Agariciidae	Pavona	Pavona duerdeni	Pacific	GBR	0.524	750	515	28.68
C	C1	Agariciidae	Pavona	Pavona varians	Pacific	GBR	0.762	750	527	28.68
C	C1	Caryophylliidae	Plerogyra	Plerogyra sinuosa	Pacific	GBR	0.285	750	555	28.68
C	C1	Pocilloporidae	Pocillopora	Pocillopora damicornis	Pacific	GBR	0.577	750	566	28.68
C	C1	Pocilloporidae	Pocillopora	Pocillopora eydouxi	Pacific	GBR	0.782	750	579	28.68
C	C1	Pocilloporidae	Pocillopora	Pocillopora meandrina	Pacific	GBR	0.672	750	586	28.68
C	C1	Pocilloporidae	Pocillopora	Pocillopora verrucosa	Pacific	GBR	0.742	750	595	28.68
C	C1	Fungiidae	Polyphyllia	Polyphyllia talpina	Pacific	GBR	0.835	750	599	28.68
C	C1	Siderastreidae	Psammocora	Psammocora cartigua	Pacific	GBR	0.716	750	657	28.68
C	C1	Siderastreidae	Psammocora	Psammocora contigua	Pacific	GBR	0.716	750	659	28.68
C	C1	Siderastreidae	Psammocora	Psammocora digitata	Pacific	GBR	0.586	750	660	28.68
C	C1	Siderastreidae	Psammocora	Psammocora profundacella	Pacific	GBR	0.567	750	666	28.68
C	C1	Mussidae	Scolymia	Scolymia australis	Pacific	GBR	0.313	750	674	28.68
C	C1	Pocilloporidae	Seriatopora	Seriatopora hystrix	Pacific	GBR	0.385	750	681	28.68
C	C1	Pocilloporidae	Stylophora	Stylophora pistillata	Pacific	GBR	0.436	750	705	28.68
C	C1	Dendrophylliidae	Turbinaria	Turbinaria stellulata	Pacific	GBR	0.750	750	730	28.68
C	C120	Pocilloporidae	Seriatopora	Seriatopora hystrix	Pacific	GBR	0.385	733	681	28.68
C	C120a	Pocilloporidae	Seriatopora	Seriatopora hystrix	Pacific	GBR	0.385	732	681	28.68
C	C15	Acroporidae	Montipora	Montipora digitata	Pacific	GBR	0.815	776	444	28.68
C	C15	Acroporidae	Montipora	Montipora monasteriata	Pacific	GBR	0.686	776	456	28.68
C	C15	Poritidae	Porites	Porites annae	Pacific	GBR	0.944	776	601	28.68
C	C15	Poritidae	Porites	Porites cylindrica	Pacific	GBR	0.711	776	613	28.68
C	C15	Poritidae	Porites	Porites lichen	Pacific	GBR	0.842	776	621	28.68
C	C15	Poritidae	Porites	Porites lutea/evermanni	Pacific	GBR	0.945	776	631	28.68
C	C15	Poritidae	Porites	Porites massive	Pacific	GBR	0.727	776	633	28.68
C	C15	Poritidae	Porites	Porites mayeri	Pacific	GBR	0.883	776	634	28.68
C	C15	Poritidae	Porites	Porites nigrescens	Pacific	GBR	0.587	776	636	28.68
C	C15	Poritidae	Porites	Porites rus	Pacific	GBR	0.927	776	645	28.68
C	C15	Poritidae	Porites	Porites silimaniana	Pacific	GBR	0.643	776	647	28.68
C	C15	Poritidae	Porites	Porites vaughani	Pacific	GBR	0.760	776	655	28.68
C	C15f	Acroporidae	Montipora	Montipora monasteriata	Pacific	GBR	0.686	850	456	28.68
C	C17	Acroporidae	Montipora	Montipora aequituberculata	Pacific	GBR	0.844	858	437	28.68
C	C17	Acroporidae	Montipora	Montipora foliosa	Pacific	GBR	0.806	858	450	28.68
C	C17	Acroporidae	Montipora	Montipora monasteriata	Pacific	GBR	0.686	858	456	28.68
C	C1aa	Pocilloporidae	Seriatopora	Seriatopora hystrix	Pacific	GBR	0.385	863	681	28.68
C	C1b	Faviidae	Leptastrea	Leptastrea purpurea	Pacific	GBR	0.843	864	356	28.68
C	C1b	Agariciidae	Pavona	Pavona varians	Pacific	GBR	0.762	864	527	28.68
C	C1b	Pocilloporidae	Stylophora	Stylophora pistillata	Pacific	GBR	0.436	864	705	28.68
C	C1c	Pocilloporidae	Pocillopora	Pocillopora damicornis	Pacific	GBR	0.577	772	566	28.68
C	C1c	Pocilloporidae	Pocillopora	Pocillopora eydouxi	Pacific	GBR	0.782	772	579	28.68
C	C1c	Pocilloporidae	Pocillopora	Pocillopora meandrina	Pacific	GBR	0.672	772	586	28.68
C	C1c	Pocilloporidae	Pocillopora	Pocillopora verrucosa	Pacific	GBR	0.742	772	595	28.68
C	C1c	Pocilloporidae	Stylophora	Stylophora pistillata	Pacific	GBR	0.436	772	705	28.68
C	C1i	Faviidae	Cyphastrea	Cyphastrea serailia	Pacific	GBR	0.136	868	177	28.68
C	C1j	Pocilloporidae	Pocillopora	Pocillopora damicornis	Pacific	GBR	0.577	870	566	28.68
C	C1m	Pocilloporidae	Seriatopora	Seriatopora hystrix	Pacific	GBR	0.385	871	681	28.68
C	C21	Acroporidae	Acropora	Acropora latistella	Pacific	GBR	0.747	785	56	28.68
C	C21	Pectiniidae	Echinophyllia	Echinophyllia aspera	Pacific	GBR	0.894	785	210	28.68
C	C21	Faviidae	Echinopora	Echinopora lamellosa	Pacific	GBR	0.911	785	227	28.68
C	C21	Faviidae	Favia	Favia favus	Pacific	GBR	0.584	785	242	28.68
C	C21	Faviidae	Favites	Favites abdita	Pacific	GBR	0.740	785	262	28.68
C	C21	Faviidae	Favites	Favites halicora	Pacific	GBR	0.743	785	268	28.68
C	C21	Fungiidae	Fungia	Fungia fungites	Pacific	GBR	0.848	785	279	28.68
C	C21	Oculinidae	Galaxea	Galaxea archelia	Pacific	GBR	0.702	785	295	28.68
C	C21	Faviidae	Goniastrea	Goniastrea favulus	Pacific	GBR	0.851	785	318	28.68
C	C21	Agariciidae	Leptoseris	Leptoseris explanata	Pacific	GBR	0.753	785	364	28.68
C	C21	Mussidae	Lobophyllia	Lobophyllia corymbosa	Pacific	GBR	0.572	785	372	28.68
C	C21	Merulinidae	Merulina	Merulina ampliata	Pacific	GBR	0.414	785	403	28.68
C	C21	Acroporidae	Montipora	Montipora faveolata	Pacific	GBR	0.701	785	448	28.68
C	C21	Agariciidae	Pachyseris	Pachyseris speciosa	Pacific	GBR	0.607	785	508	28.68
C	C21	Agariciidae	Pavona	Pavona explanulata	Pacific	GBR	0.966	785	518	28.68
C	C22	Mussidae	Lobophyllia	Lobophyllia corymbosa	Pacific	GBR	0.572	882	372	28.68
C	C22	Dendrophylliidae	Turbinaria	Turbinaria heronensis	Pacific	GBR	0.716	882	724	28.68
C	C22	Dendrophylliidae	Turbinaria	Turbinaria peltata	Pacific	GBR	0.285	882	726	28.68
C	C22a	Mussidae	Lobophyllia	Lobophyllia corymbosa	Pacific	GBR	0.572	883	372	28.68
C	C22a	Dendrophylliidae	Turbinaria	Turbinaria heronensis	Pacific	GBR	0.716	883	724	28.68
C	C22a	Dendrophylliidae	Turbinaria	Turbinaria peltata	Pacific	GBR	0.285	883	726	28.68
C	C26	Acroporidae	Montipora	Montipora stellata	Pacific	GBR	0.699	792	465	28.68
C	C27	Siderastreidae	Coscinaraea	Coscinaraea exesa	Pacific	GBR	0.920	884	161	28.68
C	C27	Agariciidae	Pavona	Pavona varians	Pacific	GBR	0.762	884	527	28.68
C	C28	Poritidae	Porites	Porites annae	Pacific	GBR	0.944	886	601	28.68
C	C3	Mussidae	Acanthastrea	Acanthastrea echinata	Pacific	GBR	0.579	762	2	28.68
C	C3	Acroporidae	Acropora	Acropora aculeus	Pacific	GBR	0.823	762	6	28.68
C	C3	Acroporidae	Acropora	Acropora austera	Pacific	GBR	0.767	762	11	28.68
C	C3	Acroporidae	Acropora	Acropora cerealis	Pacific	GBR	0.514	762	12	28.68
C	C3	Acroporidae	Acropora	Acropora clathrata	Pacific	GBR	0.670	762	21	28.68
C	C3	Acroporidae	Acropora	Acropora cytherea	Pacific	GBR	0.575	762	26	28.68
C	C3	Acroporidae	Acropora	Acropora danei	Pacific	GBR	0.800	762	28	28.68
C	C3	Acroporidae	Acropora	Acropora digitifera	Pacific	GBR	0.682	762	29	28.68
C	C3	Acroporidae	Acropora	Acropora divaricata	Pacific	GBR	0.739	762	34	28.68
C	C3	Acroporidae	Acropora	Acropora florida	Pacific	GBR	0.543	762	38	28.68
C	C3	Acroporidae	Acropora	Acropora formosa	Pacific	GBR	0.507	762	43	28.68
C	C3	Acroporidae	Acropora	Acropora gemmifera	Pacific	GBR	0.289	762	44	28.68
C	C3	Acroporidae	Acropora	Acropora grandis	Pacific	GBR	0.758	762	49	28.68
C	C3	Acroporidae	Acropora	Acropora humilis	Pacific	GBR	0.489	762	52	28.68
C	C3	Acroporidae	Acropora	Acropora hyacinthus	Pacific	GBR	0.643	762	55	28.68
C	C3	Acroporidae	Acropora	Acropora latistella	Pacific	GBR	0.747	762	56	28.68
C	C3	Acroporidae	Acropora	Acropora longicyathus	Pacific	GBR	0.741	762	60	28.68
C	C3	Acroporidae	Acropora	Acropora loripes	Pacific	GBR	0.906	762	62	28.68
C	C3	Acroporidae	Acropora	Acropora microclados	Pacific	GBR	0.783	762	64	28.68
C	C3	Acroporidae	Acropora	Acropora millepora	Pacific	GBR	0.658	762	68	28.68
C	C3	Acroporidae	Acropora	Acropora monticulosa	Pacific	GBR	0.548	762	70	28.68
C	C3	Acroporidae	Acropora	Acropora nasuta	Pacific	GBR	0.411	762	72	28.68
C	C3	Acroporidae	Acropora	Acropora nobilis	Pacific	GBR	0.658	762	74	28.68
C	C3	Acroporidae	Acropora	Acropora palifera	Pacific	GBR	0.478	762	79	28.68
C	C3	Acroporidae	Acropora	Acropora polystoma	Pacific	GBR	0.599	762	86	28.68
C	C3	Acroporidae	Acropora	Acropora sarmentosa	Pacific	GBR	0.878	762	93	28.68
C	C3	Acroporidae	Acropora	Acropora secale	Pacific	GBR	0.690	762	94	28.68
C	C3	Acroporidae	Acropora	Acropora subulata	Pacific	GBR	0.704	762	110	28.68
C	C3	Acroporidae	Acropora	Acropora tenuis	Pacific	GBR	0.622	762	111	28.68
C	C3	Acroporidae	Acropora	Acropora torresiana	Pacific	GBR	0.631	762	115	28.68
C	C3	Acroporidae	Acropora	Acropora valida	Pacific	GBR	0.837	762	119	28.68
C	C3	Acroporidae	Acropora	Acropora yongei	Pacific	GBR	0.840	762	121	28.68
C	C3	Faviidae	Caulastrea	Caulastrea furcata	Pacific	GBR	0.955	762	147	28.68
C	C3	Mussidae	Cynarina	Cynarina lacrymalis	Pacific	GBR	0.700	762	171	28.68
C	C3	Faviidae	Cyphastrea	Cyphastrea serailia	Pacific	GBR	0.136	762	177	28.68
C	C3	Faviidae	Diploastrea	Diploastrea heliopora	Pacific	GBR	0.801	762	192	28.68
C	C3	Pectiniidae	Echinophyllia	Echinophyllia aspera	Pacific	GBR	0.894	762	210	28.68
C	C3	Pectiniidae	Echinophyllia	Echinophyllia echinata	Pacific	GBR	0.903	762	214	28.68
C	C3	Pectiniidae	Echinophyllia	Echinophyllia orpheensis	Pacific	GBR	0.990	762	216	28.68
C	C3	Faviidae	Echinopora	Echinopora gemmacea	Pacific	GBR	0.684	762	220	28.68
C	C3	Faviidae	Echinopora	Echinopora hirsutissima	Pacific	GBR	0.763	762	222	28.68
C	C3	Faviidae	Echinopora	Echinopora lamellosa	Pacific	GBR	0.911	762	227	28.68
C	C3	Faviidae	Echinopora	Echinopora mammiformis	Pacific	GBR	0.808	762	230	28.68
C	C3	Faviidae	Favia	Favia rotundata	Pacific	GBR	0.740	762	253	28.68
C	C3	Faviidae	Favia	Favia stelligera	Pacific	GBR	0.796	762	258	28.68
C	C3	Faviidae	Favites	Favites abdita	Pacific	GBR	0.740	762	262	28.68
C	C3	Faviidae	Favites	Favites complanata	Pacific	GBR	0.797	762	265	28.68
C	C3	Fungiidae	Fungia	Fungia echinata	Pacific	GBR	0.923	762	278	28.68
C	C3	Fungiidae	Fungia	Fungia fungites	Pacific	GBR	0.848	762	279	28.68
C	C3	Fungiidae	Fungia	Fungia granulosa	Pacific	GBR	0.781	762	282	28.68
C	C3	Fungiidae	Fungia	Fungia horrida	Pacific	GBR	0.881	762	285	28.68
C	C3	Fungiidae	Fungia	Fungia paumotensis	Pacific	GBR	0.804	762	287	28.68
C	C3	Agariciidae	Gardineroseris	Gardineroseris planulata	Pacific	GBR	0.767	762	308	28.68
C	C3	Faviidae	Goniastrea	Goniastrea aspera	Pacific	GBR	0.689	762	312	28.68
C	C3	Faviidae	Goniastrea	Goniastrea australensis	Pacific	GBR	0.772	762	314	28.68
C	C3	Faviidae	Goniastrea	Goniastrea edwardsi	Pacific	GBR	0.431	762	317	28.68
C	C3	Faviidae	Goniastrea	Goniastrea favulus	Pacific	GBR	0.851	762	318	28.68
C	C3	Faviidae	Goniastrea	Goniastrea pectinata	Pacific	GBR	0.531	762	321	28.68
C	C3	Faviidae	Goniastrea	Goniastrea retiformis	Pacific	GBR	0.432	762	325	28.68
C	C3	Fungiidae	Heliofungia	Heliofungia actiniformes	Pacific	GBR	0.990	762	336	28.68
C	C3	Merulinidae	Hydnophora	Hydnophora exesa	Pacific	GBR	0.699	762	342	28.68
C	C3	Merulinidae	Hydnophora	Hydnophora microconos	Pacific	GBR	0.898	762	344	28.68
C	C3	Faviidae	Leptastrea	Leptastrea pruinosa	Pacific	GBR	0.929	762	353	28.68
C	C3	Faviidae	Leptoria	Leptoria phrygia	Pacific	GBR	0.540	762	361	28.68
C	C3	Agariciidae	Leptoseris	Leptoseris yabei	Pacific	GBR	0.807	762	369	28.68
C	C3	Fungiidae	Lithophyllon	Lithophyllon undulatum	Pacific	GBR	0.937	762	371	28.68
C	C3	Mussidae	Lobophyllia	Lobophyllia corymbosa	Pacific	GBR	0.572	762	372	28.68
C	C3	Mussidae	Lobophyllia	Lobophyllia hemprichii	Pacific	GBR	0.496	762	375	28.68
C	C3	Merulinidae	Merulina	Merulina ampliata	Pacific	GBR	0.414	762	403	28.68
C	C3	Faviidae	Montastraea	Montastraea annuligera	Pacific	GBR	0.724	762	413	28.68
C	C3	Faviidae	Montastraea	Montastraea curta	Pacific	GBR	0.851	762	419	28.68
C	C3	Faviidae	Montastraea	Montastraea valenciennesi	Pacific	GBR	0.762	762	435	28.68
C	C3	Pectiniidae	Mycedium	Mycedium elephantotus	Pacific	GBR	0.862	762	478	28.68
C	C3	Faviidae	Oulophyllia	Oulophyllia crispa	Pacific	GBR	0.776	762	495	28.68
C	C3	Pectiniidae	Oxypora	Oxypora acera	Pacific	GBR	0.953	762	496	28.68
C	C3	Pectiniidae	Oxypora	Oxypora glabra	Pacific	GBR	0.953	762	497	28.68
C	C3	Pectiniidae	Oxypora	Oxypora lacera	Pacific	GBR	0.931	762	500	28.68
C	C3	Agariciidae	Pachyseris	Pachyseris rugosa	Pacific	GBR	0.783	762	505	28.68
C	C3	Agariciidae	Pachyseris	Pachyseris speciosa	Pacific	GBR	0.607	762	508	28.68
C	C3	Agariciidae	Pavona	Pavona explanulata	Pacific	GBR	0.966	762	518	28.68
C	C3	Agariciidae	Pavona	Pavona maldivensis	Pacific	GBR	0.961	762	523	28.68
C	C3	Pectiniidae	Pectinia	Pectinia lactuca	Pacific	GBR	0.312	762	534	28.68
C	C3	Pectiniidae	Pectinia	Pectinia paeonia	Pacific	GBR	0.548	762	535	28.68
C	C3	Faviidae	Platygyra	Platygyra daedalea	Pacific	GBR	0.546	762	541	28.68
C	C3	Faviidae	Platygyra	Platygyra lamellina	Pacific	GBR	0.604	762	544	28.68
C	C3	Faviidae	Platygyra	Platygyra pini	Pacific	GBR	0.617	762	548	28.68
C	C3	Faviidae	Platygyra	Platygyra ryukyuensis	Pacific	GBR	0.857	762	549	28.68
C	C3	Fungiidae	Podabacia	Podabacia crustacea	Pacific	GBR	0.946	762	597	28.68
C	C3	Fungiidae	Polyphyllia	Polyphyllia talpina	Pacific	GBR	0.835	762	599	28.68
C	C3	Fungiidae	Sandalolitha	Sandalolitha robusta	Pacific	GBR	0.997	762	673	28.68
C	C3	Pocilloporidae	Seriatopora	Seriatopora hystrix	Pacific	GBR	0.385	762	681	28.68
C	C3	Mussidae	Symphyllia	Symphyllia agaricia	Pacific	GBR	0.899	762	711	28.68
C	C3	Mussidae	Symphyllia	Symphyllia radians	Pacific	GBR	0.877	762	714	28.68
C	C3	Dendrophylliidae	Turbinaria	Turbinaria frondens	Pacific	GBR	0.571	762	723	28.68
C	C31	Acroporidae	Montipora	Montipora turtlensis	Pacific	GBR	0.656	760	468	28.68
C	C33 (type 2)	Pocilloporidae	Pocillopora	Pocillopora damicornis	Pacific	GBR	0.577	775	566	28.68
C	C33a	Pocilloporidae	Pocillopora	Pocillopora damicornis	Pacific	GBR	0.577	906	566	28.68
C	C35	Pocilloporidae	Stylophora	Stylophora pistillata	Pacific	GBR	0.436	908	705	28.68
C	C35 (type 1)	Pocilloporidae	Stylophora	Stylophora pistillata	Pacific	GBR	0.436	771	705	28.68
C	C35 (type 3)	Pocilloporidae	Stylophora	Stylophora pistillata	Pacific	GBR	0.436	909	705	28.68
C	C3ff	Pocilloporidae	Seriatopora	Seriatopora hystrix	Pacific	GBR	0.385	920	681	28.68
C	C3h	Acroporidae	Acropora	Acropora aculeus	Pacific	GBR	0.823	782	6	28.68
C	C3h	Faviidae	Caulastrea	Caulastrea furcata	Pacific	GBR	0.955	782	147	28.68
C	C3h	Mussidae	Cynarina	Cynarina lacrymalis	Pacific	GBR	0.700	782	171	28.68
C	C3h	Pectiniidae	Echinophyllia	Echinophyllia aspera	Pacific	GBR	0.894	782	210	28.68
C	C3h	Pectiniidae	Echinophyllia	Echinophyllia echinata	Pacific	GBR	0.903	782	214	28.68
C	C3h	Pectiniidae	Echinophyllia	Echinophyllia orpheensis	Pacific	GBR	0.990	782	216	28.68
C	C3h	Faviidae	Echinopora	Echinopora gemmacea	Pacific	GBR	0.684	782	220	28.68
C	C3h	Faviidae	Echinopora	Echinopora hirsutissima	Pacific	GBR	0.763	782	222	28.68
C	C3h	Faviidae	Favites	Favites abdita	Pacific	GBR	0.740	782	262	28.68
C	C3h	Fungiidae	Fungia	Fungia echinata	Pacific	GBR	0.923	782	278	28.68
C	C3h	Fungiidae	Fungia	Fungia fungites	Pacific	GBR	0.848	782	279	28.68
C	C3h	Fungiidae	Fungia	Fungia granulosa	Pacific	GBR	0.781	782	282	28.68
C	C3h	Fungiidae	Fungia	Fungia horrida	Pacific	GBR	0.881	782	285	28.68
C	C3h	Fungiidae	Fungia	Fungia paumotensis	Pacific	GBR	0.804	782	287	28.68
C	C3h	Faviidae	Goniastrea	Goniastrea pectinata	Pacific	GBR	0.531	782	321	28.68
C	C3h	Fungiidae	Heliofungia	Heliofungia actiniformes	Pacific	GBR	0.990	782	336	28.68
C	C3h	Merulinidae	Hydnophora	Hydnophora exesa	Pacific	GBR	0.699	782	342	28.68
C	C3h	Faviidae	Leptastrea	Leptastrea pruinosa	Pacific	GBR	0.929	782	353	28.68
C	C3h	Agariciidae	Leptoseris	Leptoseris yabei	Pacific	GBR	0.807	782	369	28.68
C	C3h	Fungiidae	Lithophyllon	Lithophyllon undulatum	Pacific	GBR	0.937	782	371	28.68
C	C3h	Mussidae	Lobophyllia	Lobophyllia hemprichii	Pacific	GBR	0.496	782	375	28.68
C	C3h	Pectiniidae	Mycedium	Mycedium elephantotus	Pacific	GBR	0.862	782	478	28.68
C	C3h	Faviidae	Oulophyllia	Oulophyllia crispa	Pacific	GBR	0.776	782	495	28.68
C	C3h	Pectiniidae	Oxypora	Oxypora acera	Pacific	GBR	0.953	782	496	28.68
C	C3h	Pectiniidae	Oxypora	Oxypora glabra	Pacific	GBR	0.953	782	497	28.68
C	C3h	Pectiniidae	Oxypora	Oxypora lacera	Pacific	GBR	0.931	782	500	28.68
C	C3h	Agariciidae	Pachyseris	Pachyseris rugosa	Pacific	GBR	0.783	782	505	28.68
C	C3h	Agariciidae	Pachyseris	Pachyseris speciosa	Pacific	GBR	0.607	782	508	28.68
C	C3h	Agariciidae	Pavona	Pavona explanulata	Pacific	GBR	0.966	782	518	28.68
C	C3h	Agariciidae	Pavona	Pavona maldivensis	Pacific	GBR	0.961	782	523	28.68
C	C3h	Pectiniidae	Pectinia	Pectinia lactuca	Pacific	GBR	0.312	782	534	28.68
C	C3h	Pectiniidae	Pectinia	Pectinia paeonia	Pacific	GBR	0.548	782	535	28.68
C	C3h	Faviidae	Platygyra	Platygyra daedalea	Pacific	GBR	0.546	782	541	28.68
C	C3h	Faviidae	Platygyra	Platygyra pini	Pacific	GBR	0.617	782	548	28.68
C	C3h	Faviidae	Platygyra	Platygyra ryukyuensis	Pacific	GBR	0.857	782	549	28.68
C	C3h	Fungiidae	Podabacia	Podabacia crustacea	Pacific	GBR	0.946	782	597	28.68
C	C3h	Fungiidae	Polyphyllia	Polyphyllia talpina	Pacific	GBR	0.835	782	599	28.68
C	C3h	Fungiidae	Sandalolitha	Sandalolitha robusta	Pacific	GBR	0.997	782	673	28.68
C	C3h	Dendrophylliidae	Turbinaria	Turbinaria frondens	Pacific	GBR	0.571	782	723	28.68
C	C3ha	Pectiniidae	Echinophyllia	Echinophyllia aspera	Pacific	GBR	0.894	922	210	28.68
C	C3ha	Agariciidae	Gardineroseris	Gardineroseris planulata	Pacific	GBR	0.767	922	308	28.68
C	C3ha	Mussidae	Lobophyllia	Lobophyllia hemprichii	Pacific	GBR	0.496	922	375	28.68
C	C3ha	Pectiniidae	Oxypora	Oxypora glabra	Pacific	GBR	0.953	922	497	28.68
C	C21	Acroporidae	Acropora	Acropora cerealis	Pacific	GBR	0.514	785	12	28.68
C	C21	Acroporidae	Acropora	Acropora digitifera	Pacific	GBR	0.682	785	29	28.68
C	C21	Acroporidae	Acropora	Acropora divaricata	Pacific	GBR	0.739	785	34	28.68
C	C21	Acroporidae	Acropora	Acropora florida	Pacific	GBR	0.543	785	38	28.68
C	C21	Acroporidae	Acropora	Acropora humilis	Pacific	GBR	0.489	785	52	28.68
C	C21	Acroporidae	Acropora	Acropora hyacinthus	Pacific	GBR	0.643	785	55	28.68
C	C21	Acroporidae	Acropora	Acropora millepora	Pacific	GBR	0.658	785	68	28.68
C	C21	Acroporidae	Acropora	Acropora monticulosa	Pacific	GBR	0.548	785	70	28.68
C	C21	Acroporidae	Acropora	Acropora nasuta	Pacific	GBR	0.411	785	72	28.68
C	C21	Acroporidae	Acropora	Acropora nobilis	Pacific	GBR	0.658	785	74	28.68
C	C21	Acroporidae	Acropora	Acropora palifera	Pacific	GBR	0.478	785	79	28.68
C	C3n	Pocilloporidae	Seriatopora	Seriatopora hystrix	Pacific	GBR	0.385	783	681	28.68
C	C3t	Pocilloporidae	Seriatopora	Seriatopora hystrix	Pacific	GBR	0.385	928	681	28.68
C	C40	Faviidae	Echinopora	Echinopora hirsutissima	Pacific	GBR	0.763	791	222	28.68
C	C40	Faviidae	Echinopora	Echinopora horrida	Pacific	GBR	0.992	791	224	28.68
C	C40	Faviidae	Echinopora	Echinopora lamellosa	Pacific	GBR	0.911	791	227	28.68
C	C40	Pectiniidae	Mycedium	Mycedium elephantotus	Pacific	GBR	0.862	791	478	28.68
C	C40	Mussidae	Symphyllia	Symphyllia radians	Pacific	GBR	0.877	791	714	28.68
C	C40	Mussidae	Symphyllia	Symphyllia recta	Pacific	GBR	0.884	791	717	28.68
C	C40	Dendrophylliidae	Turbinaria	Turbinaria frondens	Pacific	GBR	0.571	791	723	28.68
C	C40	Dendrophylliidae	Turbinaria	Turbinaria reniformis	Pacific	GBR	0.705	791	728	28.68
C	C40	Dendrophylliidae	Turbinaria	Turbinaria stellulata	Pacific	GBR	0.750	791	730	28.68
C	C40a	Faviidae	Echinopora	Echinopora horrida	Pacific	GBR	0.992	931	224	28.68
C	C40b	Faviidae	Echinopora	Echinopora lamellosa	Pacific	GBR	0.911	932	227	28.68
C	C42a	Pocilloporidae	Stylophora	Stylophora pistillata	Pacific	GBR	0.436	761	705	28.68
C	C42a	Pocilloporidae	Pocillopora	Pocillopora damicornis	Pacific	GBR	0.577	761	566	28.68
C	C42b	Pocilloporidae	Pocillopora	Pocillopora damicornis	Pacific	GBR	0.577	933	566	28.68
C	C42b	Pocilloporidae	Stylophora	Stylophora pistillata	Pacific	GBR	0.436	933	705	28.68
C	C60	Poritidae	Porites	Porites annae	Pacific	GBR	0.944	955	601	28.68
C	C60	Poritidae	Porites	Porites cylindrica	Pacific	GBR	0.711	955	613	28.68
C	C60	Poritidae	Porites	Porites vaughani	Pacific	GBR	0.760	955	655	28.68
C	C61	Acroporidae	Montipora	Montipora grisea	Pacific	GBR	0.714	956	451	28.68
C	C73	Acroporidae	Montipora	Montipora digitata	Pacific	GBR	0.815	961	444	28.68
C	C78	Pocilloporidae	Stylophora	Stylophora pistillata	Pacific	GBR	0.436	765	705	28.68
C	C78a	Pocilloporidae	Stylophora	Stylophora pistillata	Pacific	GBR	0.436	965	705	28.68
C	C79	Pocilloporidae	Stylophora	Stylophora pistillata	Pacific	GBR	0.436	749	705	28.68
C	C8	Pocilloporidae	Stylophora	Stylophora pistillata	Pacific	GBR	0.436	769	705	28.68
C	C8a	Pocilloporidae	Stylophora	Stylophora pistillata	Pacific	GBR	0.436	795	705	28.68
D	D1	Mussidae	Acanthastrea	Acanthastrea echinata	Pacific	GBR	0.579	786	2	28.68
D	D1	Acroporidae	Acropora	Acropora palifera	Pacific	GBR	0.478	786	79	28.68
D	D1	Faviidae	Echinopora	Echinopora hirsutissima	Pacific	GBR	0.763	786	222	28.68
D	D1	Oculinidae	Galaxea	Galaxea fascicularis	Pacific	GBR	0.746	786	300	28.68
D	D1	Oculinidae	Galaxea	Galaxea horresens	Pacific	GBR	0.715	786	304	28.68
D	D1	Faviidae	Goniastrea	Goniastrea favulus	Pacific	GBR	0.851	786	318	28.68
D	D1	Merulinidae	Hydnophora	Hydnophora microconos	Pacific	GBR	0.898	786	344	28.68
D	D1	Faviidae	Leptoria	Leptoria phrygia	Pacific	GBR	0.540	786	361	28.68
D	D1	Faviidae	Montastraea	Montastraea curta	Pacific	GBR	0.851	786	419	28.68
D	D1a	Mussidae	Acanthastrea	Acanthastrea echinata	Pacific	GBR	0.579	748	2	28.68
D	D1a	Faviidae	Echinopora	Echinopora hirsutissima	Pacific	GBR	0.763	748	222	28.68
D	D1a	Oculinidae	Galaxea	Galaxea fascicularis	Pacific	GBR	0.746	748	300	28.68
D	D1a	Oculinidae	Galaxea	Galaxea horresens	Pacific	GBR	0.715	748	304	28.68
D	D1a	Faviidae	Goniastrea	Goniastrea favulus	Pacific	GBR	0.851	748	318	28.68
D	D1a	Merulinidae	Hydnophora	Hydnophora microconos	Pacific	GBR	0.898	748	344	28.68
D	D1a	Faviidae	Leptoria	Leptoria phrygia	Pacific	GBR	0.540	748	361	28.68
D	D1a	Faviidae	Montastraea	Montastraea curta	Pacific	GBR	0.851	748	419	28.68
D	D1c	Faviidae	Goniastrea	Goniastrea favulus	Pacific	GBR	0.851	974	318	28.68
D	D2	Acroporidae	Acropora	Acropora aculeus	Pacific	GBR	0.823	975	6	28.68
D	D2	Acroporidae	Acropora	Acropora loripes	Pacific	GBR	0.906	975	62	28.68
D	D2	Acroporidae	Acropora	Acropora nobilis	Pacific	GBR	0.658	975	74	28.68
D	D2	Acroporidae	Acropora	Acropora paniculata	Pacific	GBR	0.872	975	85	28.68
D	D2	Acroporidae	Acropora	Acropora tenuis	Pacific	GBR	0.622	975	111	28.68
C	C1	Acroporidae	Acropora	Acropora abrolhosensis	Pacific	Japan	0.645	750	5	28.54
C	C1	Acroporidae	Acropora	Acropora divaricata	Pacific	Japan	0.739	750	32	28.54
C	C1	Acroporidae	Acropora	Acropora donei	Pacific	Japan	0.673	750	35	28.54
C	C1	Acroporidae	Acropora	Acropora nobilis	Pacific	Japan	0.658	750	75	28.54
C	C1	Acroporidae	Acropora	Acropora palifera	Pacific	Japan	0.478	750	77	28.54
C	C1	Acroporidae	Acropora	Acropora valida	Pacific	Japan	0.837	750	116	28.54
C	C1	Acroporidae	Acropora	Acropora verweyi	Pacific	Japan	0.588	750	120	28.54
C	C1	Acroporidae	Astreopora	Astreopora myriophthalma	Pacific	Japan	0.973	750	144	28.54
C	C1	Faviidae	Caulastrea	Caulastrea chalcidicum	Pacific	Japan	0.645	750	146	28.54
C	C1	Faviidae	Cyphastrea	Cyphastrea japonica	Pacific	Japan	0.709	750	174	28.54
C	C1	Faviidae	Echinopora	Echinopora lamellosa	Pacific	Japan	0.911	750	225	28.54
C	C1	Fungiidae	Fungia	Fungia scutaria	Pacific	Japan	0.831	750	291	28.54
C	C1	Merulinidae	Hydnophora	Hydnophora rigida	Pacific	Japan	0.744	750	345	28.54
C	C1	Acroporidae	Montipora	Montipora venosa	Pacific	Japan	0.836	750	470	28.54
C	C1	Agariciidae	Pachyseris	Pachyseris rugosa	Pacific	Japan	0.783	750	502	28.54
C	C1	Astrocoeniidae	Palauastrea	Palauastrea ramosa	Pacific	Japan	0.945	750	512	28.54
C	C1	Faviidae	Plesiastrea	Plesiastrea versipora	Pacific	Japan	0.990	750	560	28.54
C	C1	Pocilloporidae	Pocillopora	Pocillopora damicornis	Pacific	Japan	0.577	750	569	28.54
C	C1	Pocilloporidae	Pocillopora	Pocillopora eydouxi	Pacific	Japan	0.782	750	581	28.54
C	C1	Fungiidae	Sandalolitha	Sandalolitha robusta	Pacific	Japan	0.997	750	672	28.54
C	C1	Pocilloporidae	Stylophora	Stylophora pistillata	Pacific	Japan	0.436	750	706	28.54
C	C1c	Pocilloporidae	Pocillopora	Pocillopora damicornis	Pacific	Japan	0.577	772	569	28.54
C	C1c	Pocilloporidae	Pocillopora	Pocillopora eydouxi	Pacific	Japan	0.782	772	581	28.54
C	C21	Faviidae	Cyphastrea	Cyphastrea sp.	Pacific	Japan	0.783	785	180	28.54
C	C21	Pectiniidae	Echinophyllia	Echinophyllia sp.	Pacific	Japan	0.889	785	217	28.54
C	C21	Faviidae	Favites	Favites halicora	Pacific	Japan	0.743	785	269	28.54
C	C21	Oculinidae	Galaxea	Galaxea fascicularis	Pacific	Japan	0.746	785	301	28.54
C	C21	Merulinidae	Hydnophora	Hydnophora exesa	Pacific	Japan	0.699	785	340	28.54
C	C21	Merulinidae	Hydnophora	Hydnophora rigida	Pacific	Japan	0.744	785	345	28.54
C	C21	Mussidae	Lobophyllia	Lobophyllia robusta	Pacific	Japan	0.960	785	377	28.54
C	C21	Pectiniidae	Pectinia	Pectinia alcicornis	Pacific	Japan	0.963	785	533	28.54
C	C21	Mussidae	Symphyllia	Symphyllia radians	Pacific	Japan	0.877	785	712	28.54
C	C21	Mussidae	Symphyllia	Symphyllia sp.	Pacific	Japan	0.949	785	719	28.54
C	C21a	Faviidae	Cyphastrea	Cyphastrea sp.	Pacific	Japan	0.783	881	180	28.54
C	C21a	Pectiniidae	Echinophyllia	Echinophyllia sp.	Pacific	Japan	0.889	881	217	28.54
C	C21a	Faviidae	Favites	Favites halicora	Pacific	Japan	0.743	881	269	28.54
C	C21a	Oculinidae	Galaxea	Galaxea fascicularis	Pacific	Japan	0.746	881	301	28.54
C	C21a	Merulinidae	Hydnophora	Hydnophora exesa	Pacific	Japan	0.699	881	340	28.54
C	C21a	Merulinidae	Hydnophora	Hydnophora rigida	Pacific	Japan	0.744	881	345	28.54
C	C21a	Mussidae	Lobophyllia	Lobophyllia robusta	Pacific	Japan	0.960	881	377	28.54
C	C21a	Pectiniidae	Pectinia	Pectinia alcicornis	Pacific	Japan	0.963	881	533	28.54
C	C21a	Mussidae	Symphyllia	Symphyllia radians	Pacific	Japan	0.877	881	712	28.54
C	C21a	Mussidae	Symphyllia	Symphyllia sp.	Pacific	Japan	0.949	881	719	28.54
C	C27	Poritidae	Alveopora	Alveopora sp.	Pacific	Japan	0.747	884	138	28.54
C	C27	Fungiidae	Fungia	Fungia danai	Pacific	Japan	0.882	884	275	28.54
C	C27	Merulinidae	Hydnophora	Hydnophora exesa	Pacific	Japan	0.699	884	340	28.54
C	C27	Agariciidae	Pachyseris	Pachyseris speciosa	Pacific	Japan	0.607	884	509	28.54
C	C3	Acroporidae	Acropora	Acropora aspera	Pacific	Japan	0.593	762	9	28.54
C	C3	Acroporidae	Acropora	Acropora cerealis	Pacific	Japan	0.514	762	14	28.54
C	C3	Acroporidae	Acropora	Acropora copiosa	Pacific	Japan	0.675	762	22	28.54
C	C3	Acroporidae	Acropora	Acropora digitifera	Pacific	Japan	0.682	762	31	28.54
C	C3	Acroporidae	Acropora	Acropora divaricata	Pacific	Japan	0.739	762	32	28.54
C	C3	Acroporidae	Acropora	Acropora donei	Pacific	Japan	0.673	762	35	28.54
C	C3	Acroporidae	Acropora	Acropora exquisita	Pacific	Japan	0.545	762	37	28.54
C	C3	Acroporidae	Acropora	Acropora florida	Pacific	Japan	0.543	762	41	28.54
C	C3	Acroporidae	Acropora	Acropora listeri	Pacific	Japan	0.815	762	59	28.54
C	C3	Acroporidae	Acropora	Acropora microphthalma	Pacific	Japan	0.927	762	66	28.54
C	C3	Acroporidae	Acropora	Acropora nobilis	Pacific	Japan	0.658	762	75	28.54
C	C3	Acroporidae	Acropora	Acropora secale	Pacific	Japan	0.690	762	97	28.54
C	C3	Acroporidae	Acropora	Acropora selago	Pacific	Japan	0.877	762	98	28.54
C	C3	Acroporidae	Acropora	Acropora subglabra	Pacific	Japan	0.643	762	107	28.54
C	C3	Acroporidae	Acropora	Acropora tenuis	Pacific	Japan	0.622	762	114	28.54
C	C3	Acroporidae	Acropora	Acropora valida	Pacific	Japan	0.837	762	116	28.54
C	C3	Faviidae	Echinopora	Echinopora lamellosa	Pacific	Japan	0.911	762	225	28.54
C	C3	Faviidae	Echinopora	Echinopora pacificus	Pacific	Japan	0.714	762	231	28.54
C	C3	Faviidae	Favia	Favia matthaii	Pacific	Japan	0.743	762	250	28.54
C	C3	Faviidae	Favia	Favia stelligera	Pacific	Japan	0.796	762	259	28.54
C	C31d	Acroporidae	Montipora	Montipora efflorescens	Pacific	Japan	0.731	902	447	28.54
C	C31	Acroporidae	Montipora	Montipora danae	Pacific	Japan	0.274	760	442	28.54
C	C31	Acroporidae	Montipora	Montipora sp.	Pacific	Japan	0.652	760	464	28.54
C	C31	Acroporidae	Montipora	Montipora venosa	Pacific	Japan	0.836	760	470	28.54
C	C31	Acroporidae	Montipora	Montipora verrucosa	Pacific	Japan	0.973	760	471	28.54
C	C31a	Acroporidae	Montipora	Montipora venosa	Pacific	Japan	0.836	900	470	28.54
C	C31c	Acroporidae	Montipora	Montipora sp.	Pacific	Japan	0.652	901	464	28.54
C	C55	Faviidae	Platygyra	Platygyra sp.	Pacific	Japan	0.644	949	553	28.54
C	C56	Poritidae	Porites	Porites cylindrica	Pacific	Japan	0.711	950	615	28.54
C	C56	Poritidae	Porites	Porites lichen	Pacific	Japan	0.842	950	622	28.54
C	C56a	Poritidae	Porites	Porites cylindrica	Pacific	Japan	0.711	951	615	28.54
C	C58	Acroporidae	Montipora	Montipora mollis	Pacific	Japan	0.475	952	455	28.54
C	C59	Pocilloporidae	Seriatopora	Seriatopora hystrix	Pacific	Japan	0.385	953	682	28.54
D	D1	Agariciidae	Pavona	Pavona varians	Pacific	Japan	0.762	786	530	28.54
D	D1	Fungiidae	Sandalolitha	Sandalolitha robusta	Pacific	Japan	0.997	786	672	28.54
D	D1a	Agariciidae	Pavona	Pavona varians	Pacific	Japan	0.762	748	530	28.54
D	D1a	Fungiidae	Sandalolitha	Sandalolitha robusta	Pacific	Japan	0.997	748	672	28.54
C	C1	Fungiidae	Ctenactis	Ctenactis echinata	Pacific	Western_Pacific	0.990	750	168	29.56
C	C1	Pocilloporidae	Pocillopora	Pocillopora damicornis	Pacific	Western_Pacific	0.577	750	571	29.56
C	C15	Acroporidae	Montipora	Montipora sp.	Pacific	Western_Pacific	0.652	776	462	29.56
C	C15	Poritidae	Porites	Porites cylindrica	Pacific	Western_Pacific	0.711	776	614	29.56
C	C15	Poritidae	Porites	Porites rus	Pacific	Western_Pacific	0.927	776	646	29.56
C	C15f	Acroporidae	Montipora	Montipora sp.	Pacific	Western_Pacific	0.652	850	462	29.56
C	C19	Acroporidae	Acropora	Acropora florida	Pacific	Western_Pacific	0.543	861	40	29.56
C	C1j	Pocilloporidae	Pocillopora	Pocillopora damicornis	Pacific	Western_Pacific	0.577	870	571	29.56
C	C21	Oculinidae	Galaxea	Galaxea sp.	Pacific	Western_Pacific	0.679	785	4	29.56
C	C22	Mussidae	Lobophyllia	Lobophyllia sp.	Pacific	Western_Pacific	0.601	882	378	29.56
C	C33 (type 2)	Pocilloporidae	Pocillopora	Pocillopora sp.	Pacific	Western_Pacific	0.646	775	591	29.56
C	C35 (type 1)	Pocilloporidae	Seriatopora	Seriatopora sp.	Pacific	Western_Pacific	0.485	771	684	29.56
C	C37	Pocilloporidae	Stylophora	Stylophora sp.	Pacific	Western_Pacific	0.563	911	709	29.56
C	C40	Faviidae	Diploastrea	Diploastrea sp.	Pacific	Western_Pacific	0.658	791	193	29.56
C	C42a	Pocilloporidae	Pocillopora	Pocillopora sp.	Pacific	Western_Pacific	0.646	761	591	29.56
C	C42b	Pocilloporidae	Pocillopora	Pocillopora sp.	Pacific	Western_Pacific	0.646	933	591	29.56
C	C60	Poritidae	Porites	Porites sp.	Pacific	Western_Pacific	0.695	955	653	29.56
C	C63a	Poritidae	Alveopora	Alveopora sp.	Pacific	Western_Pacific	0.747	957	139	29.56
C	C73	Acroporidae	Montipora	Montipora digitata	Pacific	Western_Pacific	0.815	961	445	29.56
C	C78	Pocilloporidae	Stylophora	Stylophora sp.	Pacific	Western_Pacific	0.563	765	709	29.56
C	C79	Pocilloporidae	Stylophora	Stylophora sp.	Pacific	Western_Pacific	0.563	749	709	29.56
C	C8	Pocilloporidae	Stylophora	Stylophora sp.	Pacific	Western_Pacific	0.563	769	709	29.56
C	C8b	Pocilloporidae	Stylophora	Stylophora sp.	Pacific	Western_Pacific	0.563	759	709	29.56
D	D1	Acroporidae	Acropora	Acropora sp.	Pacific	Western_Pacific	0.608	786	105	29.56
