# Supplementary material for: Resistance and robustness of the global coral–symbiont network
Source: Ecology. 2020 Feb 14;101(5):e02990. doi: 10.1002/ecy.2990 (PMC7317464; doi:10.1002/ecy.2990)
Supplement: Supplementary file 3 [file ECY-101-e02990-s003.zip › DataS1/HostSpecific_Globaledges.csv]

Symbiont.Index	Host.Index	T_MMM_05_degC
773	16	29.94
773	81	29.94
773	699	29.94
787	607	29.94
798	607	29.94
799	607	29.94
800	607	29.94
774	607	29.94
1593	16	29.94
1594	154	29.94
1595	188	29.94
1596	208	29.94
1597	239	29.94
1598	384	29.94
1599	402	29.94
1600	411	29.94
1601	424	29.94
1602	429	29.94
1603	694	29.94
802	395	29.94
803	395	29.94
763	689	29.94
763	694	29.94
811	689	29.94
811	694	29.94
812	154	29.94
813	382	29.94
813	395	29.94
814	154	29.94
1317	154	29.94
1318	411	29.94
1319	429	29.94
1320	618	29.94
1321	694	29.94
823	641	29.94
830	675	29.94
767	102	29.94
767	411	29.94
767	424	29.94
767	429	29.94
767	432	29.94
856	701	29.94
857	701	29.94
772	641	29.94
982	154	29.94
983	157	29.94
984	204	29.94
985	411	29.94
986	415	29.94
987	694	29.94
924	154	29.94
924	157	29.94
924	204	29.94
935	618	29.94
936	618	29.94
938	641	29.94
939	689	29.94
939	695	29.94
943	204	29.94
944	492	29.94
947	248	29.94
948	248	29.94
741	411	29.94
741	424	29.94
741	429	29.94
963	351	29.94
964	349	29.94
1482	411	29.94
1483	424	29.94
1484	429	29.94
1485	694	29.94
748	411	29.94
748	424	29.94
748	429	29.94
748	694	29.94
773	80	29.63
773	685	29.63
773	698	29.63
787	604	29.63
787	639	29.63
774	604	29.63
801	639	29.63
1604	122	29.63
1605	125	29.63
1606	128	29.63
1607	151	29.63
1608	182	29.63
1609	185	29.63
1610	195	29.63
1611	198	29.63
1612	205	29.63
1613	238	29.63
1614	244	29.63
1615	400	29.63
1616	408	29.63
1617	425	29.63
1618	604	29.63
1619	685	29.63
802	387	29.63
802	392	29.63
804	385	29.63
804	389	29.63
738	408	29.63
738	425	29.63
806	182	29.63
809	205	29.63
763	685	29.63
813	380	29.63
813	381	29.63
813	385	29.63
813	387	29.63
813	389	29.63
813	391	29.63
813	392	29.63
1322	604	29.63
823	649	29.63
829	649	29.63
830	473	29.63
830	475	29.63
830	490	29.63
834	649	29.63
835	649	29.63
862	604	29.63
868	604	29.63
988	122	29.63
989	125	29.63
990	128	29.63
991	131	29.63
992	198	29.63
993	205	29.63
994	244	29.63
995	362	29.63
996	414	29.63
997	604	29.63
998	677	29.63
999	685	29.63
1000	693	29.63
1001	698	29.63
907	198	29.63
912	104	29.63
913	104	29.63
916	122	29.63
916	128	29.63
916	131	29.63
925	414	29.63
926	414	29.63
927	122	29.63
934	649	29.63
939	685	29.63
939	696	29.63
940	685	29.63
940	696	29.63
941	490	29.63
741	408	29.63
741	425	29.63
741	430	29.63
739	408	29.63
739	425	29.63
739	430	29.63
966	604	29.63
740	185	29.63
740	198	29.63
740	244	29.63
740	693	29.63
967	619	29.63
967	639	29.63
968	487	29.63
1486	151	29.63
1487	195	29.63
1488	198	29.63
1489	425	29.63
1490	677	29.63
1491	685	29.63
1492	693	29.63
748	151	29.63
748	195	29.63
748	198	29.63
748	425	29.63
748	677	29.63
748	685	29.63
748	693	29.63
773	17	30.25
773	82	30.25
773	690	30.25
787	606	30.25
774	606	30.25
1620	17	30.25
1621	152	30.25
1622	186	30.25
1623	199	30.25
1624	206	30.25
1625	410	30.25
1626	423	30.25
1627	428	30.25
1628	690	30.25
742	410	30.25
742	423	30.25
742	428	30.25
802	394	30.25
803	394	30.25
763	687	30.25
763	690	30.25
811	690	30.25
813	394	30.25
1002	132	30.25
1003	410	30.25
1004	416	30.25
1005	423	30.25
1006	428	30.25
1007	690	30.25
914	132	30.25
1493	410	30.25
1494	423	30.25
1495	428	30.25
1496	690	30.25
748	410	30.25
748	423	30.25
748	428	30.25
748	690	30.25
813	396	30.54
773	19	29.72
773	84	29.72
773	420	29.72
773	426	29.72
773	603	29.72
773	616	29.72
773	638	29.72
773	700	29.72
787	603	29.72
787	620	29.72
774	603	29.72
1629	148	29.72
1630	184	29.72
1631	189	29.72
1632	197	29.72
1633	201	29.72
1634	209	29.72
1635	241	29.72
1636	247	29.72
1637	348	29.72
1638	350	29.72
1639	397	29.72
1640	401	29.72
1641	420	29.72
1642	426	29.72
1643	603	29.72
1644	620	29.72
747	420	29.72
805	241	29.72
807	189	29.72
808	209	29.72
810	209	29.72
763	688	29.72
811	688	29.72
812	156	29.72
813	383	29.72
813	386	29.72
813	388	29.72
813	390	29.72
1323	130	29.72
1324	156	29.72
1325	209	29.72
1326	241	29.72
1327	247	29.72
1328	397	29.72
1329	603	29.72
1330	609	29.72
1331	692	29.72
830	474	29.72
830	476	29.72
830	486	29.72
830	488	29.72
830	491	29.72
830	676	29.72
856	700	29.72
856	702	29.72
862	603	29.72
862	609	29.72
868	603	29.72
870	603	29.72
1008	124	29.72
1009	127	29.72
1010	130	29.72
1011	135	29.72
1012	136	29.72
1013	203	29.72
1014	209	29.72
1015	348	29.72
1016	363	29.72
1017	401	29.72
1018	417	29.72
1019	433	29.72
1020	489	29.72
1021	603	29.72
1022	692	29.72
1023	700	29.72
914	124	29.72
914	127	29.72
914	130	29.72
914	135	29.72
917	489	29.72
785	417	29.72
918	417	29.72
919	433	29.72
921	417	29.72
921	433	29.72
924	203	29.72
924	209	29.72
753	616	29.72
753	620	29.72
753	638	29.72
939	692	29.72
939	697	29.72
940	692	29.72
940	697	29.72
744	638	29.72
941	485	29.72
941	491	29.72
942	484	29.72
942	488	29.72
942	491	29.72
945	124	29.72
945	133	29.72
946	397	29.72
946	398	29.72
947	700	29.72
954	491	29.72
741	420	29.72
741	426	29.72
741	491	29.72
969	616	29.72
1497	19	29.72
1498	130	29.72
1499	412	29.72
1500	420	29.72
1501	426	29.72
1502	692	29.72
748	19	29.72
748	130	29.72
748	412	29.72
748	420	29.72
748	692	29.72
1332	141	30.38
1333	237	30.38
1334	296	30.38
1335	333	30.38
1336	366	30.38
1337	576	30.38
1338	584	30.38
1339	592	30.38
1340	658	30.38
1341	663	30.38
745	10	30.38
745	13	30.38
745	33	30.38
745	39	30.38
745	42	30.38
745	48	30.38
745	53	30.38
745	54	30.38
745	65	30.38
745	67	30.38
745	69	30.38
745	73	30.38
745	76	30.38
745	78	30.38
745	91	30.38
745	95	30.38
745	108	30.38
745	112	30.38
745	117	30.38
745	254	30.38
745	257	30.38
745	261	30.38
745	266	30.38
745	324	30.38
745	360	30.38
745	418	30.38
745	543	30.38
745	550	30.38
731	54	30.38
731	543	30.38
831	439	30.38
751	654	30.38
777	310	30.38
776	280	30.38
776	339	30.38
776	436	30.38
776	438	30.38
776	439	30.38
776	443	30.38
776	446	30.38
776	452	30.38
776	454	30.38
776	461	30.38
776	466	30.38
776	611	30.38
776	623	30.38
776	628	30.38
776	635	30.38
776	643	30.38
776	650	30.38
776	654	30.38
854	438	30.38
855	635	30.38
864	141	30.38
864	237	30.38
864	296	30.38
864	366	30.38
864	658	30.38
864	663	30.38
772	592	30.38
772	658	30.38
865	584	30.38
865	592	30.38
873	584	30.38
873	592	30.38
792	461	30.38
1024	8	30.38
1025	10	30.38
1026	20	30.38
1027	25	30.38
1028	27	30.38
1029	30	30.38
1030	36	30.38
1031	39	30.38
1032	42	30.38
1033	46	30.38
1034	51	30.38
1035	53	30.38
1036	54	30.38
1037	73	30.38
1038	76	30.38
1039	89	30.38
1040	90	30.38
1041	91	30.38
1042	95	30.38
1043	99	30.38
1044	103	30.38
1045	106	30.38
1046	108	30.38
1047	112	30.38
1048	117	30.38
1049	145	30.38
1050	149	30.38
1051	178	30.38
1052	181	30.38
1053	190	30.38
1054	211	30.38
1055	218	30.38
1056	223	30.38
1057	228	30.38
1058	234	30.38
1059	235	30.38
1060	243	30.38
1061	249	30.38
1062	252	30.38
1063	254	30.38
1064	256	30.38
1065	257	30.38
1066	261	30.38
1067	266	30.38
1068	271	30.38
1069	276	30.38
1070	277	30.38
1071	280	30.38
1072	283	30.38
1073	286	30.38
1074	288	30.38
1075	296	30.38
1076	302	30.38
1077	306	30.38
1078	316	30.38
1079	319	30.38
1080	322	30.38
1081	324	30.38
1082	333	30.38
1083	339	30.38
1084	343	30.38
1085	346	30.38
1086	354	30.38
1087	360	30.38
1088	366	30.38
1089	370	30.38
1090	373	30.38
1091	404	30.38
1092	407	30.38
1093	418	30.38
1094	434	30.38
1095	477	30.38
1096	479	30.38
1097	481	30.38
1098	482	30.38
1099	498	30.38
1100	503	30.38
1101	510	30.38
1102	517	30.38
1103	519	30.38
1104	524	30.38
1105	529	30.38
1106	531	30.38
1107	536	30.38
1108	539	30.38
1109	545	30.38
1110	547	30.38
1111	550	30.38
1112	554	30.38
1113	556	30.38
1114	600	30.38
1115	661	30.38
1116	708	30.38
1117	710	30.38
1118	713	30.38
1119	715	30.38
1120	722	30.38
752	8	30.38
752	10	30.38
752	30	30.38
752	42	30.38
752	53	30.38
752	54	30.38
752	73	30.38
752	76	30.38
752	91	30.38
752	95	30.38
752	99	30.38
752	103	30.38
752	106	30.38
752	108	30.38
752	112	30.38
752	117	30.38
752	145	30.38
752	149	30.38
752	178	30.38
752	181	30.38
752	190	30.38
752	211	30.38
752	218	30.38
752	223	30.38
752	228	30.38
752	234	30.38
752	235	30.38
752	243	30.38
752	249	30.38
752	252	30.38
752	254	30.38
752	256	30.38
752	261	30.38
752	266	30.38
752	271	30.38
752	276	30.38
752	277	30.38
752	280	30.38
752	283	30.38
752	286	30.38
752	288	30.38
752	296	30.38
752	302	30.38
752	306	30.38
752	316	30.38
752	319	30.38
752	322	30.38
752	324	30.38
752	333	30.38
752	339	30.38
752	343	30.38
752	346	30.38
752	354	30.38
752	360	30.38
752	366	30.38
752	370	30.38
752	373	30.38
752	404	30.38
752	407	30.38
752	418	30.38
752	434	30.38
752	477	30.38
752	479	30.38
752	481	30.38
752	482	30.38
752	498	30.38
752	503	30.38
752	510	30.38
752	517	30.38
752	519	30.38
752	524	30.38
752	529	30.38
752	531	30.38
752	536	30.38
752	539	30.38
752	545	30.38
752	547	30.38
752	550	30.38
752	554	30.38
752	556	30.38
752	600	30.38
752	661	30.38
752	710	30.38
752	713	30.38
752	715	30.38
752	722	30.38
929	708	30.38
737	8	30.38
737	10	30.38
737	20	30.38
737	25	30.38
737	27	30.38
737	36	30.38
737	39	30.38
737	42	30.38
737	46	30.38
737	51	30.38
737	53	30.38
737	76	30.38
737	89	30.38
737	90	30.38
737	95	30.38
737	103	30.38
737	108	30.38
737	112	30.38
737	117	30.38
737	257	30.38
737	261	30.38
737	316	30.38
735	576	30.38
761	576	30.38
970	54	30.38
784	54	30.38
1503	8	30.38
1504	30	30.38
1505	87	30.38
1506	108	30.38
1507	117	30.38
1508	141	30.38
1509	149	30.38
1510	178	30.38
1511	190	30.38
1512	218	30.38
1513	254	30.38
1514	261	30.38
1515	271	30.38
1516	277	30.38
1517	280	30.38
1518	296	30.38
1519	306	30.38
1520	310	30.38
1521	319	30.38
1522	322	30.38
1523	324	30.38
1524	328	30.38
1525	330	30.38
1526	331	30.38
1527	354	30.38
1528	359	30.38
1529	366	30.38
1530	373	30.38
1531	404	30.38
1532	418	30.38
1533	434	30.38
1534	493	30.38
1535	507	30.38
1536	510	30.38
1537	514	30.38
1538	519	30.38
1539	529	30.38
1540	536	30.38
1541	539	30.38
1542	545	30.38
1543	547	30.38
1544	550	30.38
1545	556	30.38
1546	572	30.38
1547	576	30.38
1548	592	30.38
1549	598	30.38
1550	658	30.38
1551	713	30.38
1552	722	30.38
972	261	30.38
972	319	30.38
972	434	30.38
972	547	30.38
972	550	30.38
973	576	30.38
748	8	30.38
748	30	30.38
748	87	30.38
748	108	30.38
748	117	30.38
748	141	30.38
748	149	30.38
748	178	30.38
748	190	30.38
748	218	30.38
748	254	30.38
748	261	30.38
748	271	30.38
748	277	30.38
748	280	30.38
748	296	30.38
748	306	30.38
748	310	30.38
748	319	30.38
748	322	30.38
748	324	30.38
748	328	30.38
748	330	30.38
748	331	30.38
748	354	30.38
748	359	30.38
748	366	30.38
748	373	30.38
748	404	30.38
748	418	30.38
748	434	30.38
748	493	30.38
748	507	30.38
748	510	30.38
748	514	30.38
748	519	30.38
748	529	30.38
748	536	30.38
748	539	30.38
748	545	30.38
748	547	30.38
748	550	30.38
748	556	30.38
748	572	30.38
748	592	30.38
748	598	30.38
748	658	30.38
748	713	30.38
748	722	30.38
975	87	30.38
748	333	30.38
748	436	30.38
748	439	30.38
748	446	30.38
748	452	30.38
748	461	30.38
748	466	30.38
748	472	30.38
748	576	30.38
748	584	30.38
976	592	30.38
770	493	30.38
746	163	28.78
746	558	28.78
755	162	28.78
815	680	28.78
1342	260	28.78
1343	299	28.78
1344	309	28.78
1345	313	28.78
1346	563	28.78
1347	680	28.78
1348	704	28.78
822	680	28.78
788	679	28.78
756	453	28.78
778	563	28.78
779	563	28.78
734	725	28.78
757	453	28.78
780	260	28.78
789	725	28.78
772	309	28.78
758	563	28.78
766	313	28.78
781	309	28.78
790	563	28.78
869	313	28.78
785	226	28.78
1121	57	28.78
1122	725	28.78
923	57	28.78
793	725	28.78
791	57	28.78
791	172	28.78
791	226	28.78
791	299	28.78
791	347	28.78
791	376	28.78
741	163	28.78
741	721	28.78
736	163	28.78
736	729	28.78
1553	57	28.78
1554	260	28.78
1555	299	28.78
1556	309	28.78
1557	313	28.78
1558	563	28.78
1559	680	28.78
748	57	28.78
748	260	28.78
748	299	28.78
748	309	28.78
748	313	28.78
748	563	28.78
748	680	28.78
1349	142	28.97
1350	158	28.97
1351	160	28.97
1352	164	28.97
1353	165	28.97
1354	169	28.97
1355	233	28.97
1356	323	28.97
1357	327	28.97
1358	334	28.97
1359	355	28.97
1360	494	28.97
1361	525	28.97
1362	559	28.97
1363	564	28.97
1364	574	28.97
1365	577	28.97
1366	589	28.97
1367	593	28.97
1368	648	28.97
1369	662	28.97
1370	664	28.97
1371	727	28.97
824	707	28.97
825	707	28.97
826	7	28.97
826	88	28.97
826	92	28.97
826	96	28.97
826	101	28.97
826	109	28.97
827	45	28.97
827	50	28.97
827	63	28.97
827	88	28.97
827	92	28.97
827	101	28.97
828	88	28.97
828	92	28.97
828	101	28.97
831	460	28.97
832	101	28.97
832	118	28.97
832	323	28.97
832	326	28.97
833	101	28.97
833	118	28.97
833	323	28.97
794	267	28.97
776	334	28.97
776	612	28.97
776	624	28.97
776	629	28.97
776	642	28.97
776	644	28.97
776	648	28.97
852	624	28.97
852	629	28.97
853	612	28.97
853	642	28.97
853	648	28.97
858	463	28.97
858	469	28.97
859	463	28.97
859	469	28.97
861	232	28.97
861	707	28.97
864	142	28.97
864	158	28.97
864	160	28.97
864	164	28.97
864	165	28.97
864	327	28.97
864	334	28.97
864	355	28.97
864	494	28.97
864	525	28.97
864	559	28.97
864	662	28.97
864	727	28.97
772	574	28.97
772	593	28.97
866	158	28.97
866	160	28.97
866	662	28.97
790	564	28.97
790	577	28.97
790	589	28.97
790	593	28.97
872	327	28.97
872	334	28.97
872	355	28.97
872	559	28.97
874	164	28.97
874	165	28.97
874	494	28.97
874	559	28.97
1123	1	28.97
1124	3	28.97
1125	7	28.97
1126	47	28.97
1127	58	28.97
1128	61	28.97
1129	63	28.97
1130	88	28.97
1131	92	28.97
1132	96	28.97
1133	100	28.97
1134	101	28.97
1135	113	28.97
1136	118	28.97
1137	158	28.97
1138	191	28.97
1139	212	28.97
1140	213	28.97
1141	219	28.97
1142	221	28.97
1143	229	28.97
1144	232	28.97
1145	233	28.97
1146	263	28.97
1147	264	28.97
1148	267	28.97
1149	270	28.97
1150	272	28.97
1151	273	28.97
1152	274	28.97
1153	281	28.97
1154	284	28.97
1155	294	28.97
1156	298	28.97
1157	303	28.97
1158	305	28.97
1159	307	28.97
1160	311	28.97
1161	315	28.97
1162	320	28.97
1163	334	28.97
1164	337	28.97
1165	341	28.97
1166	367	28.97
1167	374	28.97
1168	379	28.97
1169	405	28.97
1170	431	28.97
1171	480	28.97
1172	483	28.97
1173	494	28.97
1174	499	28.97
1175	501	28.97
1176	504	28.97
1177	506	28.97
1178	511	28.97
1179	520	28.97
1180	522	28.97
1181	525	28.97
1182	532	28.97
1183	537	28.97
1184	538	28.97
1185	540	28.97
1186	542	28.97
1187	546	28.97
1188	551	28.97
1189	552	28.97
1190	557	28.97
1191	596	28.97
1192	678	28.97
1193	703	28.97
1194	716	28.97
1195	720	28.97
760	457	28.97
760	467	28.97
902	467	28.97
910	150	28.97
910	326	28.97
915	213	28.97
915	551	28.97
752	1	28.97
752	3	28.97
752	96	28.97
752	101	28.97
752	158	28.97
752	191	28.97
752	212	28.97
752	213	28.97
752	219	28.97
752	221	28.97
752	229	28.97
752	232	28.97
752	233	28.97
752	264	28.97
752	267	28.97
752	270	28.97
752	272	28.97
752	273	28.97
752	274	28.97
752	281	28.97
752	284	28.97
752	294	28.97
752	298	28.97
752	303	28.97
752	305	28.97
752	307	28.97
752	311	28.97
752	315	28.97
752	334	28.97
752	337	28.97
752	341	28.97
752	367	28.97
752	374	28.97
752	379	28.97
752	480	28.97
752	483	28.97
752	494	28.97
752	499	28.97
752	501	28.97
752	504	28.97
752	506	28.97
752	511	28.97
752	520	28.97
752	522	28.97
752	525	28.97
752	532	28.97
752	537	28.97
752	538	28.97
752	546	28.97
752	551	28.97
752	552	28.97
752	557	28.97
752	596	28.97
752	678	28.97
752	716	28.97
752	720	28.97
930	703	28.97
737	47	28.97
737	58	28.97
737	61	28.97
737	63	28.97
737	92	28.97
737	100	28.97
737	101	28.97
737	118	28.97
737	320	28.97
737	405	28.97
737	431	28.97
737	540	28.97
737	552	28.97
735	577	28.97
761	577	28.97
958	140	28.97
1560	7	28.97
1561	113	28.97
1562	191	28.97
1563	272	28.97
1564	294	28.97
1565	305	28.97
1566	307	28.97
1567	379	28.97
1568	480	28.97
1569	537	28.97
1570	557	28.97
1571	683	28.97
748	7	28.97
748	191	28.97
748	272	28.97
748	294	28.97
748	305	28.97
748	307	28.97
748	379	28.97
748	480	28.97
748	537	28.97
748	557	28.97
1372	578	29.87
776	625	29.87
842	625	29.87
843	625	29.87
844	625	29.87
845	625	29.87
851	625	29.87
772	578	29.87
761	578	29.87
1572	578	29.87
748	578	29.87
768	24	27.60
768	580	27.60
768	587	27.60
796	580	27.60
1373	24	27.60
1374	71	27.60
1375	167	27.60
1376	170	27.60
1377	176	27.60
1378	179	27.60
1379	290	27.60
1380	292	27.60
1381	352	27.60
1382	357	27.60
1383	358	27.60
1384	365	27.60
1385	368	27.60
1386	528	27.60
1387	568	27.60
1388	580	27.60
1389	582	27.60
1390	587	27.60
1391	669	27.60
816	368	27.60
817	368	27.60
818	568	27.60
819	290	27.60
819	358	27.60
820	290	27.60
820	358	27.60
820	568	27.60
821	290	27.60
821	580	27.60
776	608	27.60
776	610	27.60
776	627	27.60
776	630	27.60
776	632	27.60
776	651	27.60
836	651	27.60
837	651	27.60
838	610	27.60
839	651	27.60
840	651	27.60
841	651	27.60
846	651	27.60
847	610	27.60
848	610	27.60
849	651	27.60
858	441	27.60
743	441	27.60
864	368	27.60
772	24	27.60
772	170	27.60
772	368	27.60
772	568	27.60
772	580	27.60
772	587	27.60
864	290	27.60
864	358	27.60
864	528	27.60
864	568	27.60
865	568	27.60
864	179	27.60
864	292	27.60
864	669	27.60
866	176	27.60
866	290	27.60
866	352	27.60
866	357	27.60
866	358	27.60
866	669	27.60
867	582	27.60
790	528	27.60
785	441	27.60
785	459	27.60
785	528	27.60
785	568	27.60
875	441	27.60
876	71	27.60
877	24	27.60
877	71	27.60
878	528	27.60
879	441	27.60
880	441	27.60
792	441	27.60
884	24	27.60
884	368	27.60
884	516	27.60
884	528	27.60
885	528	27.60
1196	24	27.60
1197	71	27.60
1198	290	27.60
1199	358	27.60
1200	441	27.60
1201	528	27.60
1202	568	27.60
887	24	27.60
887	71	27.60
888	24	27.60
888	71	27.60
889	568	27.60
890	441	27.60
891	24	27.60
891	71	27.60
891	290	27.60
891	358	27.60
892	24	27.60
892	71	27.60
893	24	27.60
893	71	27.60
894	24	27.60
760	441	27.60
760	459	27.60
895	441	27.60
896	441	27.60
897	441	27.60
898	441	27.60
899	441	27.60
903	449	27.60
904	449	27.60
905	449	27.60
907	588	27.60
916	24	27.60
916	71	27.60
761	568	27.60
761	580	27.60
761	587	27.60
772	528	27.60
937	580	27.60
1573	441	27.60
1574	459	27.60
1575	587	27.60
971	441	27.60
748	441	27.60
748	459	27.60
748	587	27.60
978	627	27.60
978	630	27.60
979	627	27.60
979	630	27.60
980	610	27.60
980	627	27.60
980	630	27.60
981	627	27.60
981	630	27.60
1645	573	27.63
1392	513	27.63
1393	521	27.63
1394	561	27.63
1395	573	27.63
1396	585	27.63
1397	590	27.63
1398	594	27.63
1399	637	27.63
1400	656	27.63
1401	665	27.63
1402	668	27.63
1403	670	27.63
1404	671	27.63
860	652	27.63
864	561	27.63
864	573	27.63
864	585	27.63
864	590	27.63
864	594	27.63
772	513	27.63
772	521	27.63
772	561	27.63
772	573	27.63
772	585	27.63
772	590	27.63
772	594	27.63
865	590	27.63
864	668	27.63
866	656	27.63
866	665	27.63
866	670	27.63
866	671	27.63
761	590	27.63
764	637	27.63
959	637	27.63
960	637	27.63
962	637	27.63
1576	561	27.63
1577	573	27.63
1578	585	27.63
1579	590	27.63
1580	594	27.63
797	60	28.68
1405	12	28.68
1406	29	28.68
1407	38	28.68
1408	44	28.68
1409	52	28.68
1410	72	28.68
1411	74	28.68
1412	94	28.68
1413	111	28.68
1414	137	28.68
1415	143	28.68
1416	159	28.68
1417	161	28.68
1418	166	28.68
1419	173	28.68
1420	175	28.68
1421	177	28.68
1422	215	28.68
1423	236	28.68
1424	251	28.68
1425	255	28.68
1426	279	28.68
1427	282	28.68
1428	293	28.68
1429	297	28.68
1430	300	28.68
1431	314	28.68
1432	321	28.68
1433	329	28.68
1434	332	28.68
1435	335	28.68
1436	338	28.68
1437	353	28.68
1438	356	28.68
1439	369	28.68
1440	403	28.68
1441	406	28.68
1442	478	28.68
1443	515	28.68
1444	527	28.68
1445	555	28.68
1446	566	28.68
1447	579	28.68
1448	586	28.68
1449	595	28.68
1450	599	28.68
1451	657	28.68
1452	659	28.68
1453	660	28.68
1454	666	28.68
1455	674	28.68
1456	681	28.68
1457	705	28.68
1458	730	28.68
733	681	28.68
732	681	28.68
776	444	28.68
776	456	28.68
776	601	28.68
776	613	28.68
776	621	28.68
776	631	28.68
776	633	28.68
776	634	28.68
776	636	28.68
776	645	28.68
776	647	28.68
776	655	28.68
850	456	28.68
858	437	28.68
858	450	28.68
858	456	28.68
863	681	28.68
864	356	28.68
864	527	28.68
864	705	28.68
772	566	28.68
772	579	28.68
772	586	28.68
772	595	28.68
772	705	28.68
868	177	28.68
870	566	28.68
871	681	28.68
785	56	28.68
785	210	28.68
785	227	28.68
785	242	28.68
785	262	28.68
785	268	28.68
785	279	28.68
785	295	28.68
785	318	28.68
785	364	28.68
785	372	28.68
785	403	28.68
785	448	28.68
785	508	28.68
785	518	28.68
882	372	28.68
882	724	28.68
882	726	28.68
883	372	28.68
883	724	28.68
883	726	28.68
792	465	28.68
884	161	28.68
884	527	28.68
886	601	28.68
1203	2	28.68
1204	6	28.68
1205	11	28.68
1206	12	28.68
1207	21	28.68
1208	26	28.68
1209	28	28.68
1210	29	28.68
1211	34	28.68
1212	38	28.68
1213	43	28.68
1214	44	28.68
1215	49	28.68
1216	52	28.68
1217	55	28.68
1218	56	28.68
1219	60	28.68
1220	62	28.68
1221	64	28.68
1222	68	28.68
1223	70	28.68
1224	72	28.68
1225	74	28.68
1226	79	28.68
1227	86	28.68
1228	93	28.68
1229	94	28.68
1230	110	28.68
1231	111	28.68
1232	115	28.68
1233	119	28.68
1234	121	28.68
1235	147	28.68
1236	171	28.68
1237	177	28.68
1238	192	28.68
1239	210	28.68
1240	214	28.68
1241	216	28.68
1242	220	28.68
1243	222	28.68
1244	227	28.68
1245	230	28.68
1246	253	28.68
1247	258	28.68
1248	262	28.68
1249	265	28.68
1250	278	28.68
1251	279	28.68
1252	282	28.68
1253	285	28.68
1254	287	28.68
1255	308	28.68
1256	312	28.68
1257	314	28.68
1258	317	28.68
1259	318	28.68
1260	321	28.68
1261	325	28.68
1262	336	28.68
1263	342	28.68
1264	344	28.68
1265	353	28.68
1266	361	28.68
1267	369	28.68
1268	371	28.68
1269	372	28.68
1270	375	28.68
1271	403	28.68
1272	413	28.68
1273	419	28.68
1274	435	28.68
1275	478	28.68
1276	495	28.68
1277	496	28.68
1278	497	28.68
1279	500	28.68
1280	505	28.68
1281	508	28.68
1282	518	28.68
1283	523	28.68
1284	534	28.68
1285	535	28.68
1286	541	28.68
1287	544	28.68
1288	548	28.68
1289	549	28.68
1290	597	28.68
1291	599	28.68
1292	673	28.68
1293	681	28.68
1294	711	28.68
1295	714	28.68
1296	723	28.68
760	468	28.68
775	566	28.68
906	566	28.68
908	705	28.68
771	705	28.68
909	705	28.68
920	681	28.68
782	6	28.68
782	147	28.68
782	171	28.68
782	210	28.68
782	214	28.68
782	216	28.68
782	220	28.68
782	222	28.68
782	262	28.68
782	278	28.68
782	279	28.68
782	282	28.68
782	285	28.68
782	287	28.68
782	321	28.68
782	336	28.68
782	342	28.68
782	353	28.68
782	369	28.68
782	371	28.68
782	375	28.68
782	478	28.68
782	495	28.68
782	496	28.68
782	497	28.68
782	500	28.68
782	505	28.68
782	508	28.68
782	518	28.68
782	523	28.68
782	534	28.68
782	535	28.68
782	541	28.68
782	548	28.68
782	549	28.68
782	597	28.68
782	599	28.68
782	673	28.68
782	723	28.68
922	210	28.68
922	308	28.68
922	375	28.68
922	497	28.68
785	12	28.68
785	29	28.68
785	34	28.68
785	38	28.68
785	52	28.68
785	55	28.68
785	68	28.68
785	70	28.68
785	72	28.68
785	74	28.68
785	79	28.68
783	681	28.68
928	681	28.68
791	222	28.68
791	224	28.68
791	227	28.68
791	478	28.68
791	714	28.68
791	717	28.68
791	723	28.68
791	728	28.68
791	730	28.68
931	224	28.68
932	227	28.68
761	705	28.68
761	566	28.68
933	566	28.68
933	705	28.68
955	601	28.68
955	613	28.68
955	655	28.68
956	451	28.68
961	444	28.68
765	705	28.68
965	705	28.68
749	705	28.68
769	705	28.68
795	705	28.68
1581	2	28.68
1582	79	28.68
1583	222	28.68
1584	300	28.68
1585	304	28.68
1586	318	28.68
1587	344	28.68
1588	361	28.68
1589	419	28.68
748	2	28.68
748	222	28.68
748	300	28.68
748	304	28.68
748	318	28.68
748	344	28.68
748	361	28.68
748	419	28.68
974	318	28.68
975	6	28.68
975	62	28.68
975	74	28.68
975	85	28.68
975	111	28.68
1459	5	28.54
1460	32	28.54
1461	35	28.54
1462	75	28.54
1463	77	28.54
1464	116	28.54
1465	120	28.54
1466	144	28.54
1467	146	28.54
1468	174	28.54
1469	225	28.54
1470	291	28.54
1471	345	28.54
1472	470	28.54
1473	502	28.54
1474	512	28.54
1475	560	28.54
1476	569	28.54
1477	581	28.54
1478	672	28.54
1479	706	28.54
772	569	28.54
772	581	28.54
785	180	28.54
785	217	28.54
785	269	28.54
785	301	28.54
785	340	28.54
785	345	28.54
785	377	28.54
785	533	28.54
785	712	28.54
785	719	28.54
881	180	28.54
881	217	28.54
881	269	28.54
881	301	28.54
881	340	28.54
881	345	28.54
881	377	28.54
881	533	28.54
881	712	28.54
881	719	28.54
884	138	28.54
884	275	28.54
884	340	28.54
884	509	28.54
1297	9	28.54
1298	14	28.54
1299	22	28.54
1300	31	28.54
1301	32	28.54
1302	35	28.54
1303	37	28.54
1304	41	28.54
1305	59	28.54
1306	66	28.54
1307	75	28.54
1308	97	28.54
1309	98	28.54
1310	107	28.54
1311	114	28.54
1312	116	28.54
1313	225	28.54
1314	231	28.54
1315	250	28.54
1316	259	28.54
902	447	28.54
760	442	28.54
760	464	28.54
760	470	28.54
760	471	28.54
900	470	28.54
901	464	28.54
949	553	28.54
950	615	28.54
950	622	28.54
951	615	28.54
952	455	28.54
953	682	28.54
1590	530	28.54
1591	672	28.54
748	530	28.54
748	672	28.54
1480	168	29.56
1481	571	29.56
776	462	29.56
776	614	29.56
776	646	29.56
850	462	29.56
861	40	29.56
870	571	29.56
785	4	29.56
882	378	29.56
775	591	29.56
771	684	29.56
911	709	29.56
791	193	29.56
761	591	29.56
933	591	29.56
955	653	29.56
957	139	29.56
961	445	29.56
765	709	29.56
749	709	29.56
769	709	29.56
759	709	29.56
1592	105	29.56
