# Supplementary material for: Resistance and robustness of the global coral–symbiont network
Source: Ecology. 2020 Feb 14;101(5):e02990. doi: 10.1002/ecy.2990 (PMC7317464; doi:10.1002/ecy.2990)
Supplement: Supplementary file 3 [file ECY-101-e02990-s003.zip › DataS1/HostSpecific_symbnodes.csv]

ID	phylotype	type	clade
762	C3	1	C
982	C3	1	C
983	C3	1	C
984	C3	1	C
985	C3	1	C
986	C3	1	C
987	C3	1	C
988	C3	1	C
989	C3	1	C
990	C3	1	C
991	C3	1	C
992	C3	1	C
993	C3	1	C
994	C3	1	C
995	C3	1	C
996	C3	1	C
997	C3	1	C
998	C3	1	C
999	C3	1	C
1000	C3	1	C
1001	C3	1	C
1002	C3	1	C
1003	C3	1	C
1004	C3	1	C
1005	C3	1	C
1006	C3	1	C
1007	C3	1	C
1008	C3	1	C
1009	C3	1	C
1010	C3	1	C
1011	C3	1	C
1012	C3	1	C
1013	C3	1	C
1014	C3	1	C
1015	C3	1	C
1016	C3	1	C
1017	C3	1	C
1018	C3	1	C
1019	C3	1	C
1020	C3	1	C
1021	C3	1	C
1022	C3	1	C
1023	C3	1	C
1024	C3	1	C
1025	C3	1	C
1026	C3	1	C
1027	C3	1	C
1028	C3	1	C
1029	C3	1	C
1030	C3	1	C
1031	C3	1	C
1032	C3	1	C
1033	C3	1	C
1034	C3	1	C
1035	C3	1	C
1036	C3	1	C
1037	C3	1	C
1038	C3	1	C
1039	C3	1	C
1040	C3	1	C
1041	C3	1	C
1042	C3	1	C
1043	C3	1	C
1044	C3	1	C
1045	C3	1	C
1046	C3	1	C
1047	C3	1	C
1048	C3	1	C
1049	C3	1	C
1050	C3	1	C
1051	C3	1	C
1052	C3	1	C
1053	C3	1	C
1054	C3	1	C
1055	C3	1	C
1056	C3	1	C
1057	C3	1	C
1058	C3	1	C
1059	C3	1	C
1060	C3	1	C
1061	C3	1	C
1062	C3	1	C
1063	C3	1	C
1064	C3	1	C
1065	C3	1	C
1066	C3	1	C
1067	C3	1	C
1068	C3	1	C
1069	C3	1	C
1070	C3	1	C
1071	C3	1	C
1072	C3	1	C
1073	C3	1	C
1074	C3	1	C
1075	C3	1	C
1076	C3	1	C
1077	C3	1	C
1078	C3	1	C
1079	C3	1	C
1080	C3	1	C
1081	C3	1	C
1082	C3	1	C
1083	C3	1	C
1084	C3	1	C
1085	C3	1	C
1086	C3	1	C
1087	C3	1	C
1088	C3	1	C
1089	C3	1	C
1090	C3	1	C
1091	C3	1	C
1092	C3	1	C
1093	C3	1	C
1094	C3	1	C
1095	C3	1	C
1096	C3	1	C
1097	C3	1	C
1098	C3	1	C
1099	C3	1	C
1100	C3	1	C
1101	C3	1	C
1102	C3	1	C
1103	C3	1	C
1104	C3	1	C
1105	C3	1	C
1106	C3	1	C
1107	C3	1	C
1108	C3	1	C
1109	C3	1	C
1110	C3	1	C
1111	C3	1	C
1112	C3	1	C
1113	C3	1	C
1114	C3	1	C
1115	C3	1	C
1116	C3	1	C
1117	C3	1	C
1118	C3	1	C
1119	C3	1	C
1120	C3	1	C
1121	C3	1	C
1122	C3	1	C
1123	C3	1	C
1124	C3	1	C
1125	C3	1	C
1126	C3	1	C
1127	C3	1	C
1128	C3	1	C
1129	C3	1	C
1130	C3	1	C
1131	C3	1	C
1132	C3	1	C
1133	C3	1	C
1134	C3	1	C
1135	C3	1	C
1136	C3	1	C
1137	C3	1	C
1138	C3	1	C
1139	C3	1	C
1140	C3	1	C
1141	C3	1	C
1142	C3	1	C
1143	C3	1	C
1144	C3	1	C
1145	C3	1	C
1146	C3	1	C
1147	C3	1	C
1148	C3	1	C
1149	C3	1	C
1150	C3	1	C
1151	C3	1	C
1152	C3	1	C
1153	C3	1	C
1154	C3	1	C
1155	C3	1	C
1156	C3	1	C
1157	C3	1	C
1158	C3	1	C
1159	C3	1	C
1160	C3	1	C
1161	C3	1	C
1162	C3	1	C
1163	C3	1	C
1164	C3	1	C
1165	C3	1	C
1166	C3	1	C
1167	C3	1	C
1168	C3	1	C
1169	C3	1	C
1170	C3	1	C
1171	C3	1	C
1172	C3	1	C
1173	C3	1	C
1174	C3	1	C
1175	C3	1	C
1176	C3	1	C
1177	C3	1	C
1178	C3	1	C
1179	C3	1	C
1180	C3	1	C
1181	C3	1	C
1182	C3	1	C
1183	C3	1	C
1184	C3	1	C
1185	C3	1	C
1186	C3	1	C
1187	C3	1	C
1188	C3	1	C
1189	C3	1	C
1190	C3	1	C
1191	C3	1	C
1192	C3	1	C
1193	C3	1	C
1194	C3	1	C
1195	C3	1	C
1196	C3	1	C
1197	C3	1	C
1198	C3	1	C
1199	C3	1	C
1200	C3	1	C
1201	C3	1	C
1202	C3	1	C
1203	C3	1	C
1204	C3	1	C
1205	C3	1	C
1206	C3	1	C
1207	C3	1	C
1208	C3	1	C
1209	C3	1	C
1210	C3	1	C
1211	C3	1	C
1212	C3	1	C
1213	C3	1	C
1214	C3	1	C
1215	C3	1	C
1216	C3	1	C
1217	C3	1	C
1218	C3	1	C
1219	C3	1	C
1220	C3	1	C
1221	C3	1	C
1222	C3	1	C
1223	C3	1	C
1224	C3	1	C
1225	C3	1	C
1226	C3	1	C
1227	C3	1	C
1228	C3	1	C
1229	C3	1	C
1230	C3	1	C
1231	C3	1	C
1232	C3	1	C
1233	C3	1	C
1234	C3	1	C
1235	C3	1	C
1236	C3	1	C
1237	C3	1	C
1238	C3	1	C
1239	C3	1	C
1240	C3	1	C
1241	C3	1	C
1242	C3	1	C
1243	C3	1	C
1244	C3	1	C
1245	C3	1	C
1246	C3	1	C
1247	C3	1	C
1248	C3	1	C
1249	C3	1	C
1250	C3	1	C
1251	C3	1	C
1252	C3	1	C
1253	C3	1	C
1254	C3	1	C
1255	C3	1	C
1256	C3	1	C
1257	C3	1	C
1258	C3	1	C
1259	C3	1	C
1260	C3	1	C
1261	C3	1	C
1262	C3	1	C
1263	C3	1	C
1264	C3	1	C
1265	C3	1	C
1266	C3	1	C
1267	C3	1	C
1268	C3	1	C
1269	C3	1	C
1270	C3	1	C
1271	C3	1	C
1272	C3	1	C
1273	C3	1	C
1274	C3	1	C
1275	C3	1	C
1276	C3	1	C
1277	C3	1	C
1278	C3	1	C
1279	C3	1	C
1280	C3	1	C
1281	C3	1	C
1282	C3	1	C
1283	C3	1	C
1284	C3	1	C
1285	C3	1	C
1286	C3	1	C
1287	C3	1	C
1288	C3	1	C
1289	C3	1	C
1290	C3	1	C
1291	C3	1	C
1292	C3	1	C
1293	C3	1	C
1294	C3	1	C
1295	C3	1	C
1296	C3	1	C
1297	C3	1	C
1298	C3	1	C
1299	C3	1	C
1300	C3	1	C
1301	C3	1	C
1302	C3	1	C
1303	C3	1	C
1304	C3	1	C
1305	C3	1	C
1306	C3	1	C
1307	C3	1	C
1308	C3	1	C
1309	C3	1	C
1310	C3	1	C
1311	C3	1	C
1312	C3	1	C
1313	C3	1	C
1314	C3	1	C
1315	C3	1	C
1316	C3	1	C
750	C1	1	C
1317	C1	1	C
1318	C1	1	C
1319	C1	1	C
1320	C1	1	C
1321	C1	1	C
1322	C1	1	C
1323	C1	1	C
1324	C1	1	C
1325	C1	1	C
1326	C1	1	C
1327	C1	1	C
1328	C1	1	C
1329	C1	1	C
1330	C1	1	C
1331	C1	1	C
1332	C1	1	C
1333	C1	1	C
1334	C1	1	C
1335	C1	1	C
1336	C1	1	C
1337	C1	1	C
1338	C1	1	C
1339	C1	1	C
1340	C1	1	C
1341	C1	1	C
1342	C1	1	C
1343	C1	1	C
1344	C1	1	C
1345	C1	1	C
1346	C1	1	C
1347	C1	1	C
1348	C1	1	C
1349	C1	1	C
1350	C1	1	C
1351	C1	1	C
1352	C1	1	C
1353	C1	1	C
1354	C1	1	C
1355	C1	1	C
1356	C1	1	C
1357	C1	1	C
1358	C1	1	C
1359	C1	1	C
1360	C1	1	C
1361	C1	1	C
1362	C1	1	C
1363	C1	1	C
1364	C1	1	C
1365	C1	1	C
1366	C1	1	C
1367	C1	1	C
1368	C1	1	C
1369	C1	1	C
1370	C1	1	C
1371	C1	1	C
1372	C1	1	C
1373	C1	1	C
1374	C1	1	C
1375	C1	1	C
1376	C1	1	C
1377	C1	1	C
1378	C1	1	C
1379	C1	1	C
1380	C1	1	C
1381	C1	1	C
1382	C1	1	C
1383	C1	1	C
1384	C1	1	C
1385	C1	1	C
1386	C1	1	C
1387	C1	1	C
1388	C1	1	C
1389	C1	1	C
1390	C1	1	C
1391	C1	1	C
1392	C1	1	C
1393	C1	1	C
1394	C1	1	C
1395	C1	1	C
1396	C1	1	C
1397	C1	1	C
1398	C1	1	C
1399	C1	1	C
1400	C1	1	C
1401	C1	1	C
1402	C1	1	C
1403	C1	1	C
1404	C1	1	C
1405	C1	1	C
1406	C1	1	C
1407	C1	1	C
1408	C1	1	C
1409	C1	1	C
1410	C1	1	C
1411	C1	1	C
1412	C1	1	C
1413	C1	1	C
1414	C1	1	C
1415	C1	1	C
1416	C1	1	C
1417	C1	1	C
1418	C1	1	C
1419	C1	1	C
1420	C1	1	C
1421	C1	1	C
1422	C1	1	C
1423	C1	1	C
1424	C1	1	C
1425	C1	1	C
1426	C1	1	C
1427	C1	1	C
1428	C1	1	C
1429	C1	1	C
1430	C1	1	C
1431	C1	1	C
1432	C1	1	C
1433	C1	1	C
1434	C1	1	C
1435	C1	1	C
1436	C1	1	C
1437	C1	1	C
1438	C1	1	C
1439	C1	1	C
1440	C1	1	C
1441	C1	1	C
1442	C1	1	C
1443	C1	1	C
1444	C1	1	C
1445	C1	1	C
1446	C1	1	C
1447	C1	1	C
1448	C1	1	C
1449	C1	1	C
1450	C1	1	C
1451	C1	1	C
1452	C1	1	C
1453	C1	1	C
1454	C1	1	C
1455	C1	1	C
1456	C1	1	C
1457	C1	1	C
1458	C1	1	C
1459	C1	1	C
1460	C1	1	C
1461	C1	1	C
1462	C1	1	C
1463	C1	1	C
1464	C1	1	C
1465	C1	1	C
1466	C1	1	C
1467	C1	1	C
1468	C1	1	C
1469	C1	1	C
1470	C1	1	C
1471	C1	1	C
1472	C1	1	C
1473	C1	1	C
1474	C1	1	C
1475	C1	1	C
1476	C1	1	C
1477	C1	1	C
1478	C1	1	C
1479	C1	1	C
1480	C1	1	C
1481	C1	1	C
786	D1	1	D
1482	C1	1	C
1483	C1	1	C
1484	C1	1	C
1485	C1	1	C
1486	C1	1	C
1487	C1	1	C
1488	C1	1	C
1489	C1	1	C
1490	C1	1	C
1491	C1	1	C
1492	C1	1	C
1493	C1	1	C
1494	C1	1	C
1495	C1	1	C
1496	C1	1	C
1497	C1	1	C
1498	C1	1	C
1499	C1	1	C
1500	C1	1	C
1501	C1	1	C
1502	C1	1	C
1503	C1	1	C
1504	C1	1	C
1505	C1	1	C
1506	C1	1	C
1507	C1	1	C
1508	C1	1	C
1509	C1	1	C
1510	C1	1	C
1511	C1	1	C
1512	C1	1	C
1513	C1	1	C
1514	C1	1	C
1515	C1	1	C
1516	C1	1	C
1517	C1	1	C
1518	C1	1	C
1519	C1	1	C
1520	C1	1	C
1521	C1	1	C
1522	C1	1	C
1523	C1	1	C
1524	C1	1	C
1525	C1	1	C
1526	C1	1	C
1527	C1	1	C
1528	C1	1	C
1529	C1	1	C
1530	C1	1	C
1531	C1	1	C
1532	C1	1	C
1533	C1	1	C
1534	C1	1	C
1535	C1	1	C
1536	C1	1	C
1537	C1	1	C
1538	C1	1	C
1539	C1	1	C
1540	C1	1	C
1541	C1	1	C
1542	C1	1	C
1543	C1	1	C
1544	C1	1	C
1545	C1	1	C
1546	C1	1	C
1547	C1	1	C
1548	C1	1	C
1549	C1	1	C
1550	C1	1	C
1551	C1	1	C
1552	C1	1	C
1553	C1	1	C
1554	C1	1	C
1555	C1	1	C
1556	C1	1	C
1557	C1	1	C
1558	C1	1	C
1559	C1	1	C
1560	C1	1	C
1561	C1	1	C
1562	C1	1	C
1563	C1	1	C
1564	C1	1	C
1565	C1	1	C
1566	C1	1	C
1567	C1	1	C
1568	C1	1	C
1569	C1	1	C
1570	C1	1	C
1571	C1	1	C
1572	C1	1	C
1573	C1	1	C
1574	C1	1	C
1575	C1	1	C
1576	C1	1	C
1577	C1	1	C
1578	C1	1	C
1579	C1	1	C
1580	C1	1	C
1581	C1	1	C
1582	C1	1	C
1583	C1	1	C
1584	C1	1	C
1585	C1	1	C
1586	C1	1	C
1587	C1	1	C
1588	C1	1	C
1589	C1	1	C
1590	C1	1	C
1591	C1	1	C
1592	C1	1	C
754	B1	1	B
1593	C1	1	C
1594	C1	1	C
1595	C1	1	C
1596	C1	1	C
1597	C1	1	C
1598	C1	1	C
1599	C1	1	C
1600	C1	1	C
1601	C1	1	C
1602	C1	1	C
1603	C1	1	C
1604	C1	1	C
1605	C1	1	C
1606	C1	1	C
1607	C1	1	C
1608	C1	1	C
1609	C1	1	C
1610	C1	1	C
1611	C1	1	C
1612	C1	1	C
1613	C1	1	C
1614	C1	1	C
1615	C1	1	C
1616	C1	1	C
1617	C1	1	C
1618	C1	1	C
1619	C1	1	C
1620	C1	1	C
1621	C1	1	C
1622	C1	1	C
1623	C1	1	C
1624	C1	1	C
1625	C1	1	C
1626	C1	1	C
1627	C1	1	C
1628	C1	1	C
1629	C1	1	C
1630	C1	1	C
1631	C1	1	C
1632	C1	1	C
1633	C1	1	C
1634	C1	1	C
1635	C1	1	C
1636	C1	1	C
1637	C1	1	C
1638	C1	1	C
1639	C1	1	C
1640	C1	1	C
1641	C1	1	C
1642	C1	1	C
1643	C1	1	C
1644	C1	1	C
1645	C1	1	C
