# Supplementary material for: Resistance and robustness of the global coral–symbiont network
Source: Ecology. 2020 Feb 14;101(5):e02990. doi: 10.1002/ecy.2990 (PMC7317464; doi:10.1002/ecy.2990)
Supplement: Supplementary file 3 [file ECY-101-e02990-s003.zip › DataS1/Symbnodes_notols.csv]

ID	phylotype	type	clade
796	A1.2	1	A
797	A1a	1	A
798	A4.1	1	A
799	A4.2	1	A
800	A4.3	1	A
801	A4porites	1	A
802	B13	1	B
803	B13a	1	B
804	B15	1	B
805	B1e	1	B
806	B1k	1	B
807	B20	1	B
808	B24	1	B
809	B35	1	B
810	B38	1	B
811	B5a	1	B
812	B6	1	B
813	B7	1	B
814	B9	1	B
815	C#	1	C
816	C1_v1a	1	C
817	C1_v1b	1	C
818	C1.5	1	C
819	C1.6	1	C
820	C1.7	1	C
821	C1.8	1	C
822	C1#	1	C
823	C10	1	C
824	C105	1	C
825	C105a	1	C
826	C109a	1	C
827	C109b	1	C
828	C109c	1	C
829	C10a	1	C
830	C11	1	C
831	C110	1	C
832	C115	1	C
833	C115a	1	C
834	C13	1	C
835	C14	1	C
836	C15.1	1	C
837	C15.2 (type 1)	1	C
838	C15.2 (type 2)	1	C
839	C15.3	1	C
840	C15.4	1	C
841	C15.5	1	C
842	C15.6	1	C
843	C15.7	1	C
844	C15.8	1	C
845	C15.9	1	C
846	C15a	1	C
847	C15b	1	C
848	C15c	1	C
849	C15d	1	C
850	C15f	1	C
851	C15h	1	C
852	C15i	1	C
853	C15j	1	C
854	C15k	1	C
855	C15L	1	C
856	C16	1	C
857	C16a	1	C
858	C17	1	C
859	C17a	1	C
860	C18	1	C
861	C19	1	C
862	C1a	1	C
863	C1aa	1	C
864	C1b	1	C
865	C1d	1	C
866	C1f	1	C
867	C1g	1	C
868	C1i	1	C
869	C1ii	1	C
870	C1j	1	C
871	C1m	1	C
872	C1s	1	C
873	C1t	1	C
874	C1y	1	C
875	C21.11	1	C
876	C21.12	1	C
877	C21.13	1	C
878	C21.14	1	C
879	C21.16	1	C
880	C21.6	1	C
881	C21a	1	C
882	C22	1	C
883	C22a	1	C
884	C27	1	C
885	C27.1	1	C
886	C28	1	C
887	C3.10	1	C
888	C3.11	1	C
889	C3.12	1	C
890	C3.14	1	C
891	C3.2	1	C
892	C3.7	1	C
893	C3.8	1	C
894	C3.9	1	C
895	C31.1	1	C
896	C31.10	1	C
897	C31.5	1	C
898	C31.6	1	C
899	C31.9	1	C
900	C31a	1	C
901	C31c	1	C
902	C31d	1	C
903	C32	1	C
904	C32a	1	C
905	C33.1	1	C
906	C33a	1	C
907	C34	1	C
908	C35	1	C
909	C35 (type 3)	1	C
910	C36	1	C
911	C37	1	C
912	C38	1	C
913	C38a	1	C
914	C3a	1	C
915	C3aa	1	C
916	C3b	1	C
917	C3c	1	C
918	C3e	1	C
919	C3f	1	C
920	C3ff	1	C
921	C3g	1	C
922	C3ha	1	C
923	C3ii	1	C
924	C3L	1	C
925	C3o	1	C
926	C3p	1	C
927	C3q	1	C
928	C3t	1	C
929	C3w	1	C
930	C3y	1	C
931	C40a	1	C
932	C40b	1	C
933	C42b	1	C
934	C43	1	C
935	C44	1	C
936	C44a	1	C
937	C45.3	1	C
938	C45a	1	C
939	C46	1	C
940	C46a	1	C
941	C48	1	C
942	C49	1	C
943	C50	1	C
944	C51	1	C
945	C52	1	C
946	C53	1	C
947	C54	1	C
948	C54a	1	C
949	C55	1	C
950	C56	1	C
951	C56a	1	C
952	C58	1	C
953	C59	1	C
954	C6	1	C
955	C60	1	C
956	C61	1	C
957	C63a	1	C
958	C64	1	C
959	C66a	1	C
960	C66b	1	C
961	C73	1	C
962	C75	1	C
963	C76	1	C
964	C77	1	C
965	C78a	1	C
966	C80	1	C
967	C82	1	C
968	C83	1	C
969	C9	1	C
970	C94	1	C
978	KB1	1	C
979	KB2	1	C
980	KB3	1	C
981	KB4	1	C
971	D1.6	1	D
972	D10	1	D
973	D11	1	D
974	D1c	1	D
975	D2	1	D
976	D6	1	D
