# Supplementary material for: Resistance and robustness of the global coral–symbiont network
Source: Ecology. 2020 Feb 14;101(5):e02990. doi: 10.1002/ecy.2990 (PMC7317464; doi:10.1002/ecy.2990)
Supplement: Supplementary file 3 [file ECY-101-e02990-s003.zip › DataS1/Symbnodes_tols.csv]

ID	phylotype	type	clade	tolerance
768	A1	1	A	0.566
773	A3	1	A	0.599
774	A4a	1	A	0.607
787	A4	1	A	0.678
738	B1j	1	B	0.297
742	B10	1	B	0.326
746	B18	1	B	0.397
747	B17	1	B	0.415
754	B1	1	B	0.486
755	B40	1	B	0.487
763	B5	1	B	0.515
731	C101a	1	C	0.210
732	C120a	1	C	0.230
733	C120	1	C	0.281
734	C127	1	C	0.281
735	C42	1	C	0.281
736	C7d	1	C	0.281
737	C3z	1	C	0.296
739	C7a	1	C	0.297
740	C81	1	C	0.297
741	C7	1	C	0.320
743	C17.2	1	C	0.326
744	C47	1	C	0.339
745	C101	1	C	0.363
749	C79	1	C	0.422
750	C1	1	C	0.466
751	C114	1	C	0.469
752	C3u	1	C	0.469
753	C4	1	C	0.479
756	C124	1	C	0.487
757	C128	1	C	0.487
758	C1c-ff	1	C	0.487
759	C8b	1	C	0.487
760	C31	1	C	0.502
761	C42a	1	C	0.509
762	C3	1	C	0.510
764	C66	1	C	0.540
765	C78	1	C	0.559
766	C1gg	1	C	0.562
767	C12	1	C	0.565
769	C8	1	C	0.575
771	C35 (type 1)	1	C	0.596
772	C1c	1	C	0.598
775	C33 (type 2)	1	C	0.609
776	C15	1	C	0.613
777	C119	1	C	0.629
778	C125	1	C	0.629
779	C126	1	C	0.629
780	C129	1	C	0.629
781	C1gg-hh	1	C	0.629
782	C3h	1	C	0.629
783	C3n	1	C	0.629
784	C94a	1	C	0.629
785	C21	1	C	0.634
788	C123	1	C	0.744
789	C130	1	C	0.744
790	C1h	1	C	0.744
791	C40	1	C	0.744
792	C26	1	C	0.795
793	C3jj	1	C	0.795
794	C116	1	C	0.843
795	C8a	1	C	0.843
748	D1a	1	D	0.419
770	D8	1	D	0.595
786	D1	1	D	0.662
