# Supplementary material for: Resistance and robustness of the global coral–symbiont network
Source: Ecology. 2020 Feb 14;101(5):e02990. doi: 10.1002/ecy.2990 (PMC7317464; doi:10.1002/ecy.2990)
Supplement: Supplementary file 4 [file ECY-101-e02990-s004.zip]

Archive with 39 entries (34 files):
- DataS2/
- DataS2/.DS_Store
- __MACOSX/
- __MACOSX/DataS2/
- __MACOSX/DataS2/._.DS_Store
- DataS2/.ipynb_checkpoints/
- DataS2/.ipynb_checkpoints/BleachingModel_Resistance_Py27-checkpoint.ipynb
- __MACOSX/DataS2/.ipynb_checkpoints/
- __MACOSX/DataS2/.ipynb_checkpoints/._BleachingModel_Resistance_Py27-checkpoint.ipynb
- DataS2/.ipynb_checkpoints/CodeforReviewerComments-checkpoint.ipynb
- __MACOSX/DataS2/.ipynb_checkpoints/._CodeforReviewerComments-checkpoint.ipynb
- DataS2/.ipynb_checkpoints/RemovalModels_Robustness_py27-checkpoint.ipynb
- __MACOSX/DataS2/.ipynb_checkpoints/._RemovalModels_Robustness_py27-checkpoint.ipynb
- __MACOSX/DataS2/._.ipynb_checkpoints
- DataS2/BleachingModel_Resistance_Py27.ipynb
- __MACOSX/DataS2/._BleachingModel_Resistance_Py27.ipynb
- DataS2/BleachingModel_Resistance_Py27.pdf
- __MACOSX/DataS2/._BleachingModel_Resistance_Py27.pdf
- DataS2/RemovalModels_Robustness_py27.ipynb
- __MACOSX/DataS2/._RemovalModels_Robustness_py27.ipynb
- DataS2/RemovalModels_Robustness_py27.pdf
- __MACOSX/DataS2/._RemovalModels_Robustness_py27.pdf
- DataS2/Resistance.csv
- __MACOSX/DataS2/._Resistance.csv
- DataS2/Resistance_RandomizationTest_results.csv
- __MACOSX/DataS2/._Resistance_RandomizationTest_results.csv
- DataS2/Robustness.csv
- __MACOSX/DataS2/._Robustness.csv
- DataS2/Robustness_RandomizationTest_results.csv
- __MACOSX/DataS2/._Robustness_RandomizationTest_results.csv
- DataS2/StatisticsAndVisualization_R35.nb.html
- __MACOSX/DataS2/._StatisticsAndVisualization_R35.nb.html
- DataS2/StatisticsAndVisualization_R35.Rmd
- __MACOSX/DataS2/._StatisticsAndVisualization_R35.Rmd
- DataS2/SwainSymbsR.csv
- __MACOSX/DataS2/._SwainSymbsR.csv
- DataS2/TEST_resistance_perms.csv
- __MACOSX/DataS2/._TEST_resistance_perms.csv
- __MACOSX/._DataS2
