# Supplementary material for: Resistance and robustness of the global coral–symbiont network
Source: Ecology. 2020 Feb 14;101(5):e02990. doi: 10.1002/ecy.2990 (PMC7317464; doi:10.1002/ecy.2990)
Supplement: Supplementary file 4 [file ECY-101-e02990-s004.zip › DataS2/Resistance.csv]

	Spatial.Scale	R	R_std	Simulation	Group	statlab
21	Central Caribbean	0.172053872	0.039271443	Network	Carib	A
22	Central Caribbean	0.195622896	0.04307133	Shuffled Tolerances	Carib	B
23	Central Caribbean	0.518518519	0.072663334	Random Tolerances	Carib	C
24	Central Caribbean	0.105050505	0.022900574	Random Bipartite Degree Conserved	Carib	D
25	Central Caribbean	0.108080808	0.022766521	Random Bipartite Not-Degree Conserved	Carib	D
31	Eastern Caribbean	0.22996633	0.033331633	Network	Carib	E
32	Eastern Caribbean	0.24006734	0.048773923	Shuffled Tolerances	Carib	E
33	Eastern Caribbean	0.497643098	0.063608745	Random Tolerances	Carib	F
34	Eastern Caribbean	0.121548822	0.017924352	Random Bipartite Degree Conserved	Carib	G
35	Eastern Caribbean	0.106060606	0.019165319	Random Bipartite Not-Degree Conserved	Carib	H
56	Western Caribbean	0.213131313	0.042327933	Network	Carib	I
57	Western Caribbean	0.216498316	0.041132601	Shuffled Tolerances	Carib	I
58	Western Caribbean	0.506397306	0.059113687	Random Tolerances	Carib	J
59	Western Caribbean	0.137373737	0.022855977	Random Bipartite Degree Conserved	Carib	K
60	Western Caribbean	0.144444444	0.0255138	Random Bipartite Not-Degree Conserved	Carib	K
46	Phuket	0.251178451	0.016624952	Network	Ind	A
47	Phuket	0.253872054	0.016210644	Shuffled Tolerances	Ind	A
48	Phuket	0.423333333	0.03	Random Tolerances	Ind	B
49	Phuket	0.194276094	0.019557624	Random Bipartite Degree Conserved	Ind	C
50	Phuket	0.18956229	0.016848479	Random Bipartite Not-Degree Conserved	Ind	C
51	Western Australia	0.302020202	0.007953543	Network	Ind	D
52	Western Australia	0.302693603	0.009084672	Shuffled Tolerances	Ind	D
53	Western Australia	0.546464646	0.10159427	Random Tolerances	Ind	E
54	Western Australia	0.1	0.032480677	Random Bipartite Degree Conserved	Ind	F
55	Western Australia	0.094276094	0.022242619	Random Bipartite Not-Degree Conserved	Ind	F
61	Western Indian	0.258249158	0.019153485	Network	Ind	G
62	Western Indian	0.258585859	0.019586585	Shuffled Tolerances	Ind	G
63	Western Indian	0.466666667	0.042110431	Random Tolerances	Ind	H
64	Western Indian	0.15993266	0.021177354	Random Bipartite Degree Conserved	Ind	I
65	Western Indian	0.161616162	0.011951676	Random Bipartite Not-Degree Conserved	Ind	J
6	Caribbean	0.272727273	0.025232315	Network	Main	L
7	Caribbean	0.280808081	0.02999847	Shuffled Tolerances	Main	L
8	Caribbean	0.544444444	0.037305425	Random Tolerances	Main	M
9	Caribbean	0.216161616	0.024783524	Random Bipartite Degree Conserved	Main	N
10	Caribbean	0.220538721	0.016888803	Random Bipartite Not-Degree Conserved	Main	N
1	Global	0.717171717	0.020302779	Network	Main	A
2	Global	0.721885522	0.021794683	Shuffled Tolerances	Main	A
3	Global	0.888215488	0.024760641	Random Tolerances	Main	B
4	Global	0.864309764	0.019678975	Random Bipartite Degree Conserved	Main	C
5	Global	0.77979798	0.01884319	Random Bipartite Not-Degree Conserved	Main	D
16	Indian	0.638720539	0.012269944	Network	Main	I
17	Indian	0.638720539	0.012269944	Shuffled Tolerances	Main	I
18	Indian	0.807368421	0.028686222	Random Tolerances	Main	J
19	Indian	0.534680135	0.018903258	Random Bipartite Degree Conserved	Main	K
20	Indian	0.530976431	0.021841447	Random Bipartite Not-Degree Conserved	Main	K
11	Pacific	0.454208754	0.025770226	Network	Main	E
12	Pacific	0.455555556	0.023688968	Shuffled Tolerances	Main	E
13	Pacific	0.604377104	0.034048379	Random Tolerances	Main	F
14	Pacific	0.492255892	0.018244064	Random Bipartite Degree Conserved	Main	G
15	Pacific	0.506060606	0.02084825	Random Bipartite Not-Degree Conserved	Main	H
26	Central Pacific	0.230639731	0.033727224	Network	Pac	A
27	Central Pacific	0.233670034	0.031246082	Shuffled Tolerances	Pac	A
28	Central Pacific	0.476094276	0.075958581	Random Tolerances	Pac	B
29	Central Pacific	0.130976431	0.018503208	Random Bipartite Degree Conserved	Pac	C
30	Central Pacific	0.132996633	0.023922316	Random Bipartite Not-Degree Conserved	Pac	C
66	Eastern Pacific	0.215151515	0.03768638	Network	Pac	D
67	Eastern Pacific	0.214141414	0.034521227	Shuffled Tolerances	Pac	D
68	Eastern Pacific	0.409427609	0.077276945	Random Tolerances	Pac	E
69	Eastern Pacific	0.132323232	0.032291651	Random Bipartite Degree Conserved	Pac	F
70	Eastern Pacific	0.140740741	0.031624748	Random Bipartite Not-Degree Conserved	Pac	G
36	Great Barrier Reef	0.266666667	3.70E-17	Network	Pac	H
37	Great Barrier Reef	0.266666667	3.70E-17	Shuffled Tolerances	Pac	H
38	Great Barrier Reef	0.524242424	0.037550768	Random Tolerances	Pac	I
39	Great Barrier Reef	0.202020202	0.01884319	Random Bipartite Degree Conserved	Pac	J
40	Great Barrier Reef	0.181144781	0.016522349	Random Bipartite Not-Degree Conserved	Pac	K
41	Japan	0.284848485	0.032574779	Network	Pac	L
42	Japan	0.285185185	0.031506229	Shuffled Tolerances	Pac	L
43	Japan	0.543434343	0.05594902	Random Tolerances	Pac	M
44	Japan	0.222558923	0.026729002	Random Bipartite Degree Conserved	Pac	N
45	Japan	0.168350168	0.024788097	Random Bipartite Not-Degree Conserved	Pac	O
