# Supplementary material for: Resistance and robustness of the global coral–symbiont network
Source: Ecology. 2020 Feb 14;101(5):e02990. doi: 10.1002/ecy.2990 (PMC7317464; doi:10.1002/ecy.2990)
Supplement: Supplementary file 4 [file ECY-101-e02990-s004.zip › DataS2/Resistance_RandomizationTest_results.csv]

Spatial Scale	dif_means	obt_p	Obt_f	Pval	type1	type2	p_adjust_holm
global	0.013402062	0.144627288	2.145464163	0.144855145	hsrand_dtemp	net_dtemp	0.144855145
global	-0.513402062	1.07E-110	2414.643408	0.000999001	hsrand_dtemp	rand_dtemp	0.00999001
global	-0.174226804	1.82E-49	409.1101164	0.000999001	hsrand_dtemp	rbdc_dtemp	0.00999001
global	-0.432989691	3.66E-101	1882.018226	0.000999001	hsrand_dtemp	rbndc_dtemp	0.00999001
global	-0.526804124	6.88E-115	2690.235673	0.000999001	net_dtemp	rand_dtemp	0.00999001
global	-0.187628866	2.56E-56	516.2181818	0.000999001	net_dtemp	rbdc_dtemp	0.00999001
global	-0.446391753	7.56E-106	2128.541154	0.000999001	net_dtemp	rbndc_dtemp	0.00999001
global	0.339175258	2.25E-85	1228.557106	0.000999001	rand_dtemp	rbdc_dtemp	0.00999001
global	0.080412371	4.95E-12	54.31132602	0.000999001	rand_dtemp	rbndc_dtemp	0.00999001
global	-0.258762887	3.14E-70	796.221169	0.000999001	rbdc_dtemp	rbndc_dtemp	0.00999001
carib	0.02371134	0.048114165	3.956372702	0.046953047	hsrand_dtemp	net_dtemp	0.093906094
carib	-0.790721649	7.41E-116	2757.874011	0.000999001	hsrand_dtemp	rand_dtemp	0.00999001
carib	0.180412371	1.04E-40	295.5367913	0.000999001	hsrand_dtemp	rbdc_dtemp	0.00999001
carib	0.186597938	2.91E-36	246.3618988	0.000999001	hsrand_dtemp	rbndc_dtemp	0.00999001
carib	-0.81443299	7.21E-122	3215.28389	0.000999001	net_dtemp	rand_dtemp	0.00999001
carib	0.156701031	8.57E-39	273.6900296	0.000999001	net_dtemp	rbdc_dtemp	0.00999001
carib	0.162886598	1.32E-33	219.4235488	0.000999001	net_dtemp	rbndc_dtemp	0.00999001
carib	0.971134021	1.33E-142	5410.068843	0.000999001	rand_dtemp	rbdc_dtemp	0.00999001
carib	0.977319588	1.68E-136	4647.467356	0.000999001	rand_dtemp	rbndc_dtemp	0.00999001
carib	0.006185567	0.512689851	0.43017177	0.61038961	rbdc_dtemp	rbndc_dtemp	0.61038961
cc	0.070707071	8.87E-05	16.02375868	0.000999001	hsrand_dtemp	net_dtemp	0.00999001
cc	-0.952525253	1.37E-87	1270.355714	0.000999001	hsrand_dtemp	rand_dtemp	0.00999001
cc	0.267676768	2.19E-43	323.8611765	0.000999001	hsrand_dtemp	rbdc_dtemp	0.00999001
cc	0.26969697	3.31E-43	321.6834884	0.000999001	hsrand_dtemp	rbndc_dtemp	0.00999001
cc	-1.023232323	1.80E-94	1527.408293	0.000999001	net_dtemp	rand_dtemp	0.00999001
cc	0.196969697	6.35E-32	201.5386696	0.000999001	net_dtemp	rbdc_dtemp	0.00999001
cc	0.198989899	7.98E-32	200.6162042	0.000999001	net_dtemp	rbndc_dtemp	0.00999001
cc	1.22020202	1.40E-113	2503.551556	0.000999001	rand_dtemp	rbdc_dtemp	0.00999001
cc	1.222222222	2.18E-113	2491.436013	0.000999001	rand_dtemp	rbndc_dtemp	0.00999001
cc	0.002020202	0.845082157	0.03828125	0.89010989	rbdc_dtemp	rbndc_dtemp	0.89010989
wc	0.01010101	0.572898734	0.318927363	0.525474525	hsrand_dtemp	net_dtemp	0.525474525
wc	-0.877777778	1.01E-87	1274.818749	0.000999001	hsrand_dtemp	rand_dtemp	0.00999001
wc	0.219191919	1.82E-33	216.1462295	0.000999001	hsrand_dtemp	rbdc_dtemp	0.00999001
wc	0.237373737	3.15E-41	298.2503031	0.000999001	hsrand_dtemp	rbndc_dtemp	0.00999001
wc	-0.887878788	5.21E-88	1284.850641	0.000999001	net_dtemp	rand_dtemp	0.00999001
wc	0.209090909	1.53E-30	188.8979757	0.000999001	net_dtemp	rbdc_dtemp	0.00999001
wc	0.227272727	7.36E-38	260.7615894	0.000999001	net_dtemp	rbndc_dtemp	0.00999001
wc	1.096969697	8.60E-111	2332.421359	0.000999001	rand_dtemp	rbdc_dtemp	0.00999001
wc	1.115151515	1.01E-114	2577.000388	0.000999001	rand_dtemp	rbndc_dtemp	0.00999001
wc	0.018181818	0.071187847	3.291044776	0.055944056	rbdc_dtemp	rbndc_dtemp	0.111888112
ec	0.03030303	0.092107599	2.86512474	0.092907093	hsrand_dtemp	net_dtemp	0.092907093
ec	-0.801010101	3.82E-70	777.6303091	0.000999001	hsrand_dtemp	rand_dtemp	0.00999001
ec	0.409090909	3.11E-65	671.6718202	0.000999001	hsrand_dtemp	rbdc_dtemp	0.00999001
ec	0.353535354	1.18E-55	497.0602849	0.000999001	hsrand_dtemp	rbndc_dtemp	0.00999001
ec	-0.831313131	5.12E-78	975.204096	0.000999001	net_dtemp	rand_dtemp	0.00999001
ec	0.378787879	1.06E-81	1081.05193	0.000999001	net_dtemp	rbdc_dtemp	0.00999001
ec	0.323232323	5.60E-70	773.8433066	0.000999001	net_dtemp	rbndc_dtemp	0.00999001
ec	1.21010101	3.34E-110	2297.676871	0.000999001	rand_dtemp	rbdc_dtemp	0.00999001
ec	1.154545455	2.17E-106	2084.05772	0.000999001	rand_dtemp	rbndc_dtemp	0.00999001
ec	-0.055555556	4.93E-11	48.47122302	0.000999001	rbdc_dtemp	rbndc_dtemp	0.00999001
pacific	0.004123711	0.702317495	0.146508966	0.701298701	hsrand_dtemp	net_dtemp	0.701298701
pacific	-0.436082474	6.34E-88	1318.077348	0.000999001	hsrand_dtemp	rand_dtemp	0.00999001
pacific	-0.15257732	2.50E-38	268.5547893	0.000999001	hsrand_dtemp	rbdc_dtemp	0.00999001
pacific	-0.121649485	5.38E-26	151.1082975	0.000999001	hsrand_dtemp	rbndc_dtemp	0.00999001
pacific	-0.440206186	3.33E-86	1257.080149	0.000999001	net_dtemp	rand_dtemp	0.00999001
pacific	-0.156701031	5.17E-37	254.2976382	0.000999001	net_dtemp	rbdc_dtemp	0.00999001
pacific	-0.125773196	1.86E-25	146.7307455	0.000999001	net_dtemp	rbndc_dtemp	0.00999001
pacific	0.283505155	2.96E-63	644.18811	0.000999001	rand_dtemp	rbdc_dtemp	0.00999001
pacific	0.31443299	3.42E-67	726.8761192	0.000999001	rand_dtemp	rbndc_dtemp	0.00999001
pacific	0.030927835	0.000594161	12.19649915	0.001998002	rbdc_dtemp	rbndc_dtemp	0.00999001
cp	0.009090909	0.514860426	0.425721334	0.487512488	hsrand_dtemp	net_dtemp	0.757242757
cp	-0.787878788	1.11E-73	861.8809448	0.000999001	hsrand_dtemp	rand_dtemp	0.00999001
cp	0.309090909	3.96E-67	711.1227526	0.000999001	hsrand_dtemp	rbdc_dtemp	0.00999001
cp	0.318181818	1.36E-71	811.283998	0.000999001	hsrand_dtemp	rbndc_dtemp	0.00999001
cp	-0.796969697	9.02E-74	864.1226346	0.000999001	net_dtemp	rand_dtemp	0.00999001
cp	0.3	9.66E-62	603.4121178	0.000999001	net_dtemp	rbdc_dtemp	0.00999001
cp	0.309090909	7.45E-66	684.3920048	0.000999001	net_dtemp	rbndc_dtemp	0.00999001
cp	1.096969697	2.44E-100	1782.059391	0.000999001	rand_dtemp	rbdc_dtemp	0.00999001
cp	1.106060606	1.60E-101	1837.729903	0.000999001	rand_dtemp	rbndc_dtemp	0.00999001
cp	0.009090909	0.310129163	1.035481346	0.378621379	rbdc_dtemp	rbndc_dtemp	0.757242757
ep	-0.003030303	0.845082157	0.03828125	0.825174825	hsrand_dtemp	net_dtemp	0.825174825
ep	-0.601010101	8.96E-42	304.6044776	0.000999001	hsrand_dtemp	rand_dtemp	0.00999001
ep	0.205050505	2.28E-34	224.9349449	0.000999001	hsrand_dtemp	rbdc_dtemp	0.00999001
ep	0.235353535	4.27E-37	252.674867	0.000999001	hsrand_dtemp	rbndc_dtemp	0.00999001
ep	-0.597979798	4.64E-41	296.2962145	0.000999001	net_dtemp	rand_dtemp	0.00999001
ep	0.208080808	1.22E-32	208.2487732	0.000999001	net_dtemp	rbdc_dtemp	0.00999001
ep	0.238383838	1.56E-35	236.5728155	0.000999001	net_dtemp	rbndc_dtemp	0.00999001
ep	0.806060606	1.56E-59	563.0857349	0.000999001	rand_dtemp	rbdc_dtemp	0.00999001
ep	0.836363636	5.27E-61	589.7134431	0.000999001	rand_dtemp	rbndc_dtemp	0.00999001
ep	0.03030303	0.027949843	4.903814078	0.020979021	rbdc_dtemp	rbndc_dtemp	0.041958042
gbr	0	0.318543476	1	0.445554446	hsrand_dtemp	net_dtemp	0.445554446
gbr	-0.776767677	6.56E-126	3410.225844	0.000999001	hsrand_dtemp	rand_dtemp	0.00999001
gbr	0.260606061	7.67E-118	2787.723077	0.000999001	hsrand_dtemp	rbdc_dtemp	0.00999001
gbr	0.203030303	8.72E-82	1083.551724	0.000999001	hsrand_dtemp	rbndc_dtemp	0.00999001
gbr	-0.776767677	6.56E-126	3410.225844	0.000999001	net_dtemp	rand_dtemp	0.00999001
gbr	0.260606061	7.67E-118	2787.723077	0.000999001	net_dtemp	rbdc_dtemp	0.00999001
gbr	0.203030303	8.72E-82	1083.551724	0.000999001	net_dtemp	rbndc_dtemp	0.00999001
gbr	1.037373737	3.34E-144	5346.200579	0.000999001	rand_dtemp	rbdc_dtemp	0.00999001
gbr	0.97979798	7.73E-137	4465.720651	0.000999001	rand_dtemp	rbndc_dtemp	0.00999001
gbr	-0.057575758	7.52E-12	53.12012012	0.000999001	rbdc_dtemp	rbndc_dtemp	0.00999001
j	0.001010101	0.94144357	0.005409583	0.89010989	hsrand_dtemp	net_dtemp	0.89010989
j	-0.75959596	5.08E-92	1431.064195	0.000999001	hsrand_dtemp	rand_dtemp	0.00999001
j	0.332323232	2.65E-64	652.9372153	0.000999001	hsrand_dtemp	rbdc_dtemp	0.00999001
j	0.182828283	3.65E-33	213.2424283	0.000999001	hsrand_dtemp	rbndc_dtemp	0.00999001
j	-0.760606061	1.53E-91	1412.837071	0.000999001	net_dtemp	rand_dtemp	0.00999001
j	0.331313131	6.49E-63	625.7110979	0.000999001	net_dtemp	rbdc_dtemp	0.00999001
j	0.181818182	4.69E-32	202.7586207	0.000999001	net_dtemp	rbndc_dtemp	0.00999001
j	1.091919192	1.60E-121	3057.10032	0.000999001	rand_dtemp	rbdc_dtemp	0.00999001
j	0.942424242	4.03E-111	2352.024318	0.000999001	rand_dtemp	rbndc_dtemp	0.00999001
j	-0.149494949	1.12E-26	155.6629442	0.000999001	rbdc_dtemp	rbndc_dtemp	0.00999001
ind	0.001030928	0.845639736	0.038004751	0.951048951	hsrand_dtemp	net_dtemp	1
ind	-0.47628866	2.80E-117	2860.221106	0.000999001	hsrand_dtemp	rand_dtemp	0.00999001
ind	0.316494845	2.15E-94	1571.362279	0.000999001	hsrand_dtemp	rbdc_dtemp	0.00999001
ind	0.316494845	2.15E-94	1571.362279	0.000999001	hsrand_dtemp	rbndc_dtemp	0.00999001
ind	-0.477319588	8.25E-118	2899.327134	0.000999001	net_dtemp	rand_dtemp	0.00999001
ind	0.315463918	1.40E-94	1579.243851	0.000999001	net_dtemp	rbdc_dtemp	0.00999001
ind	0.315463918	1.40E-94	1579.243851	0.000999001	net_dtemp	rbndc_dtemp	0.00999001
ind	0.792783505	3.09E-143	5495.70726	0.000999001	rand_dtemp	rbdc_dtemp	0.00999001
ind	0.792783505	3.09E-143	5495.70726	0.000999001	rand_dtemp	rbndc_dtemp	0.00999001
ind	0	1	1.24E-27	0.984015984	rbdc_dtemp	rbndc_dtemp	1
wa	0.002020202	0.581504651	0.304821151	0.718281718	hsrand_dtemp	net_dtemp	0.718281718
wa	-0.711111111	1.73E-58	544.6940451	0.000999001	hsrand_dtemp	rand_dtemp	0.00999001
wa	0.62020202	2.31E-167	9353.318481	0.000999001	hsrand_dtemp	rbdc_dtemp	0.00999001
wa	0.596969697	3.25E-130	3794.007759	0.000999001	hsrand_dtemp	rbndc_dtemp	0.00999001
wa	-0.713131313	9.99E-59	548.8396404	0.000999001	net_dtemp	rand_dtemp	0.00999001
wa	0.618181818	6.32E-169	9710.4	0.000999001	net_dtemp	rbdc_dtemp	0.00999001
wa	0.594949495	1.04E-130	3840.743109	0.000999001	net_dtemp	rbndc_dtemp	0.00999001
wa	1.331313131	6.31E-102	1857.197504	0.000999001	rand_dtemp	rbdc_dtemp	0.00999001
wa	1.308080808	1.64E-98	1698.937831	0.000999001	rand_dtemp	rbndc_dtemp	0.00999001
wa	-0.023232323	0.035116556	4.501736714	0.045954046	rbdc_dtemp	rbndc_dtemp	0.091908092
wi	0.001010101	0.903284905	0.014803625	0.829170829	hsrand_dtemp	net_dtemp	0.829170829
wi	-0.601010101	6.22E-103	1906.288462	0.000999001	hsrand_dtemp	rand_dtemp	0.00999001
wi	0.294949495	2.78E-94	1519.80211	0.000999001	hsrand_dtemp	rbdc_dtemp	0.00999001
wi	0.273737374	2.66E-82	1099.147526	0.000999001	hsrand_dtemp	rbndc_dtemp	0.00999001
wi	-0.602020202	2.23E-103	1928.382894	0.000999001	net_dtemp	rand_dtemp	0.00999001
wi	0.293939394	4.71E-95	1551.165981	0.000999001	net_dtemp	rbdc_dtemp	0.00999001
wi	0.272727273	7.32E-83	1116.28125	0.000999001	net_dtemp	rbndc_dtemp	0.00999001
wi	0.895959596	1.22E-137	4554.244654	0.000999001	rand_dtemp	rbdc_dtemp	0.00999001
wi	0.874747475	3.08E-133	4087.635595	0.000999001	rand_dtemp	rbndc_dtemp	0.00999001
wi	-0.021212121	0.004673765	8.188328912	0.005994006	rbdc_dtemp	rbndc_dtemp	0.011988012
ph	0.008247423	0.248622344	1.339145597	0.23976024	hsrand_dtemp	net_dtemp	0.47952048
ph	-0.568041237	7.92E-116	2755.833585	0.000999001	hsrand_dtemp	rand_dtemp	0.00999001
ph	0.186597938	5.16E-65	680.1591696	0.000999001	hsrand_dtemp	rbdc_dtemp	0.00999001
ph	0.191752577	1.45E-60	592.0171123	0.000999001	hsrand_dtemp	rbndc_dtemp	0.00999001
ph	-0.57628866	1.43E-116	2808.817978	0.000999001	net_dtemp	rand_dtemp	0.00999001
ph	0.178350515	2.16E-61	607.6954315	0.000999001	net_dtemp	rbdc_dtemp	0.00999001
ph	0.183505155	2.95E-57	532.3178159	0.000999001	net_dtemp	rbndc_dtemp	0.00999001
ph	0.754639175	8.49E-138	4800.215006	0.000999001	rand_dtemp	rbdc_dtemp	0.00999001
ph	0.759793814	8.09E-135	4456.009571	0.000999001	rand_dtemp	rbndc_dtemp	0.00999001
ph	0.005154639	0.519013045	0.417391304	0.42957043	rbdc_dtemp	rbndc_dtemp	0.47952048
gp	0.789690722	1.32E-147	6124.002609	0.000999001	global	pac	0.005994006
gc	1.334020619	2.28E-191	17848.7515	0.000999001	global	carib	0.005994006
gi	0.237113402	1.76E-80	1071.392405	0.000999001	global	ind	0.005994006
cp	-0.544329897	2.38E-110	2392.995708	0.000999001	carib	pac	0.005994006
ci	-1.096907216	2.89E-187	16158.37288	0.000999001	carib	ind	0.005994006
ip	0.55257732	2.22E-130	3986.761492	0.000999001	ind	pac	0.005994006
cpep	0.046464646	0.002760692	9.191029164	0.003996004	cp	ep	0.005994006
cpgbr	-0.108080808	5.75E-21	111.820012	0.000999001	cp	gbr	0.005994006
cpj	-0.162626263	1.47E-23	130.9816438	0.000999001	cp	j	0.005994006
epgbr	-0.154545455	6.80E-30	183.1163793	0.000999001	ep	gbr	0.005994006
epj	-0.209090909	7.21E-31	191.8495066	0.000999001	ep	j	0.005994006
jgbr	0.054545455	1.04E-07	30.53076923	0.000999001	j	gbr	0.005994006
ccec	-0.173737374	1.29E-22	123.8776278	0.000999001	cc	ec	0.002997003
ccwc	-0.123232323	3.11E-11	49.59983678	0.000999001	cc	wc	0.002997003
ecwc	0.050505051	0.002268063	9.568817372	0.005994006	ec	wc	0.005994006
wawi	0.131313131	9.33E-52	436.5313653	0.000999001	wa	wi	0.002997003
waph	0.153483286	1.30E-68	750.8254958	0.000999001	wa	ph	0.002997003
wiph	0.022170155	0.004614017	8.214634111	0.004995005	wi	ph	0.004995005
