# Supplementary material for: Resistance and robustness of the global coral–symbiont network
Source: Ecology. 2020 Feb 14;101(5):e02990. doi: 10.1002/ecy.2990 (PMC7317464; doi:10.1002/ecy.2990)
Supplement: Supplementary file 4 [file ECY-101-e02990-s004.zip › DataS2/Robustness.csv]

network	mean	std	model	removed	type	R50_who	group2	group	statlab	connectance	hosts	symbionts	links
cc	0.756902357	0.046025544	bleach	links	link	both	carib	carib		0.067	31	36	75
cc	0.604848485	0.058363913	LT_BH	links	link	both	carib	carib		0.067	31	36	75
cc	0.70249158	0.01535472	LT_BL	links	link	both	carib	carib		0.067	31	36	75
cc	0.65333333	1.11E-16	LT_HL	links	link	both	carib	carib		0.067	31	36	75
cc	0.686195286	0.024144208	LT_SL	links	link	both	carib	carib		0.067	31	36	75
cc	0.68296296	0.03568439	Random_link	links	link	both	carib	carib		0.067	31	36	75
cc	0.38459219	0.01640876	Degree_high	both	node	both	carib	carib		0.067	31	36	75
cc	0.35052013	0.03247639	Degree_low	both	node	both	carib	carib		0.067	31	36	75
cc	0.34373587	0.03832957	Random_node	both	node	both	carib	carib		0.067	31	36	75
cc	0.304236394	0.012497743	Tolerance_low	both	node	both	carib	carib		0.067	31	36	75
cc	0.780740741	0.049317578	bleach	links	link	hosts	carib	carib		0.067	31	36	75
cc	0.654410774	0.078084285	LT_BH	links	link	hosts	carib	carib		0.067	31	36	75
cc	0.72296296	0.02896218	LT_BL	links	link	hosts	carib	carib		0.067	31	36	75
cc	0.6	1.11E-16	LT_HL	links	link	hosts	carib	carib		0.067	31	36	75
cc	0.741144781	0.023211136	LT_SL	links	link	hosts	carib	carib		0.067	31	36	75
cc	0.71097643	0.04455857	Random_link	links	link	hosts	carib	carib		0.067	31	36	75
cc	0.667789	0.06676003	Degree_high	symbionts	node	hosts	carib	carib		0.067	31	36	75
cc	0.83333333	2.22E-16	Degree_low	symbionts	node	hosts	carib	carib		0.067	31	36	75
cc	0.69360269	0.10575285	Random_node	symbionts	node	hosts	carib	carib		0.067	31	36	75
cc	0.61588103	0.04638718	Tolerance_low	symbionts	node	hosts	carib	carib		0.067	31	36	75
cc	0.72	0.046071237	bleach	links	link	symbs	carib	carib		0.067	31	36	75
cc	0.535488215	0.09744124	LT_BH	links	link	symbs	carib	carib		0.067	31	36	75
cc	0.67299663	0.03531959	LT_BL	links	link	symbs	carib	carib		0.067	31	36	75
cc	0.69333333	1.11E-16	LT_HL	links	link	symbs	carib	carib		0.067	31	36	75
cc	0.603367003	0.041578007	LT_SL	links	link	symbs	carib	carib		0.067	31	36	75
cc	0.64148148	0.05383231	Random_link	links	link	symbs	carib	carib		0.067	31	36	75
cc	0.67350929	0.0703269	Degree_high	hosts	node	symbs	carib	carib		0.067	31	36	75
cc	0.56402737	0.022631157	Degree_low	hosts	node	symbs	carib	carib		0.067	31	36	75
cc	0.6018247	0.09835375	Random_node	hosts	node	symbs	carib	carib		0.067	31	36	75
cc	0.5483871	1.11E-16	Tolerance_low	hosts	node	symbs	carib	carib		0.067	31	36	75
ec	0.750142939	0.053925648	bleach	links	link	both	carib	carib		0.066	40	40	106
ec	0.639889461	0.030282646	LT_BH	links	link	both	carib	carib		0.066	40	40	106
ec	0.67886411	0.03590266	LT_BL	links	link	both	carib	carib		0.066	40	40	106
ec	0.61320755	0	LT_HL	links	link	both	carib	carib		0.066	40	40	106
ec	0.67838765	0.03421467	LT_SL	links	link	both	carib	carib		0.066	40	40	106
ec	0.70487898	0.03207044	Random_link	links	link	both	carib	carib		0.066	40	40	106
ec	0.3219697	0.00591686	Degree_high	both	node	both	carib	carib		0.066	40	40	106
ec	0.34671717	0.0143884	Degree_low	both	node	both	carib	carib		0.066	40	40	106
ec	0.36755051	0.04237724	Random_node	both	node	both	carib	carib		0.066	40	40	106
ec	0.289520202	0.02216979	Tolerance_low	both	node	both	carib	carib		0.066	40	40	106
ec	0.80141033	0.040457719	bleach	links	link	hosts	carib	carib		0.066	40	40	106
ec	0.643891748	0.034871865	LT_BH	links	link	hosts	carib	carib		0.066	40	40	106
ec	0.73947017	0.03068568	LT_BL	links	link	hosts	carib	carib		0.066	40	40	106
ec	0.59433962	0	LT_HL	links	link	hosts	carib	carib		0.066	40	40	106
ec	0.728320945	0.043635039	LT_SL	links	link	hosts	carib	carib		0.066	40	40	106
ec	0.72584334	0.03664367	Random_link	links	link	hosts	carib	carib		0.066	40	40	106
ec	0.72525253	0.09118295	Degree_high	symbionts	node	hosts	carib	carib		0.066	40	40	106
ec	0.74166667	0.03658393	Degree_low	symbionts	node	hosts	carib	carib		0.066	40	40	106
ec	0.71489899	0.09980532	Random_node	symbionts	node	hosts	carib	carib		0.066	40	40	106
ec	0.6229798	0.07585179	Tolerance_low	symbionts	node	hosts	carib	carib		0.066	40	40	106
ec	0.577282257	0.080483005	bleach	links	link	symbs	carib	carib		0.066	40	40	106
ec	0.608157042	0.061583173	LT_BH	links	link	symbs	carib	carib		0.066	40	40	106
ec	0.51524681	0.06514972	LT_BL	links	link	symbs	carib	carib		0.066	40	40	106
ec	0.61320755	0	LT_HL	links	link	symbs	carib	carib		0.066	40	40	106
ec	0.535067658	0.111091659	LT_SL	links	link	symbs	carib	carib		0.066	40	40	106
ec	0.66657137	0.0526058	Random_link	links	link	symbs	carib	carib		0.066	40	40	106
ec	0.59671717	0.05681425	Degree_high	hosts	node	symbs	carib	carib		0.066	40	40	106
ec	0.625505051	0.023564814	Degree_low	hosts	node	symbs	carib	carib		0.066	40	40	106
ec	0.65025253	0.09296565	Random_node	hosts	node	symbs	carib	carib		0.066	40	40	106
ec	0.5	0	Tolerance_low	hosts	node	symbs	carib	carib		0.066	40	40	106
wc	0.745570459	0.054544359	bleach	links	link	both	carib	carib		0.057	52	41	122
wc	0.6832257	0.028520981	LT_BH	links	link	both	carib	carib		0.057	52	41	122
wc	0.67751283	0.02501867	LT_BL	links	link	both	carib	carib		0.057	52	41	122
wc	0.62295082	2.22E-16	LT_HL	links	link	both	carib	carib		0.057	52	41	122
wc	0.654247392	0.020623476	LT_SL	links	link	both	carib	carib		0.057	52	41	122
wc	0.7054148	0.0249822	Random_link	links	link	both	carib	carib		0.057	52	41	122
wc	0.40447486	0.0135588	Degree_high	both	node	both	carib	carib		0.057	52	41	122
wc	0.30140111	0.03103863	Degree_low	both	node	both	carib	carib		0.057	52	41	122
wc	0.36352775	0.04122719	Random_node	both	node	both	carib	carib		0.057	52	41	122
wc	0.259259259	0.01801143	Tolerance_low	both	node	both	carib	carib		0.057	52	41	122
wc	0.771899321	0.067088407	bleach	links	link	hosts	carib	carib		0.057	52	41	122
wc	0.667991389	0.038716457	LT_BH	links	link	hosts	carib	carib		0.057	52	41	122
wc	0.69291273	0.03446825	LT_BL	links	link	hosts	carib	carib		0.057	52	41	122
wc	0.62295082	2.22E-16	LT_HL	links	link	hosts	carib	carib		0.057	52	41	122
wc	0.690263289	0.032271002	LT_SL	links	link	hosts	carib	carib		0.057	52	41	122
wc	0.6934923	0.03003925	Random_link	links	link	hosts	carib	carib		0.057	52	41	122
wc	0.79329884	0.06743054	Degree_high	symbionts	node	hosts	carib	carib		0.057	52	41	122
wc	0.59817689	0.04376033	Degree_low	symbionts	node	hosts	carib	carib		0.057	52	41	122
wc	0.67652131	0.09516558	Random_node	symbionts	node	hosts	carib	carib		0.057	52	41	122
wc	0.60162602	0.05664599	Tolerance_low	symbionts	node	hosts	carib	carib		0.057	52	41	122
wc	0.685378374	0.079424949	bleach	links	link	symbs	carib	carib		0.057	52	41	122
wc	0.685875145	0.058261211	LT_BH	links	link	symbs	carib	carib		0.057	52	41	122
wc	0.6233648	0.07246994	LT_BL	links	link	symbs	carib	carib		0.057	52	41	122
wc	0.62295082	2.22E-16	LT_HL	links	link	symbs	carib	carib		0.057	52	41	122
wc	0.547276039	0.105798874	LT_SL	links	link	symbs	carib	carib		0.057	52	41	122
wc	0.70450406	0.0447647	Random_link	links	link	symbs	carib	carib		0.057	52	41	122
wc	0.79118104	0.04532819	Degree_high	hosts	node	symbs	carib	carib		0.057	52	41	122
wc	0.56973582	0.029131053	Degree_low	hosts	node	symbs	carib	carib		0.057	52	41	122
wc	0.68745144	0.07391877	Random_node	hosts	node	symbs	carib	carib		0.057	52	41	122
wc	0.48076923	5.55E-17	Tolerance_low	hosts	node	symbs	carib	carib		0.057	52	41	122
ph	0.76170117	0.007025925	bleach	links	link	both	ind	ind		0.100	140	29	404
ph	0.633588359	0.009129987	LT_BH	links	link	both	ind	ind		0.100	140	29	404
ph	0.69109411	0.00771577	LT_BL	links	link	both	ind	ind		0.100	140	29	404
ph	0.56683168	1.11E-16	LT_HL	links	link	both	ind	ind		0.100	140	29	404
ph	0.78640364	0.006206868	LT_SL	links	link	both	ind	ind		0.100	140	29	404
ph	0.77312731	0.01579715	Random_link	links	link	both	ind	ind		0.100	140	29	404
ph	0.41420118	5.55E-17	Degree_high	both	node	both	ind	ind		0.100	140	29	404
ph	0.42304704	0.01748801	Degree_low	both	node	both	ind	ind		0.100	140	29	404
ph	0.41802642	0.05231517	Random_node	both	node	both	ind	ind		0.100	140	29	404
ph	0.180981412	0.008980125	Tolerance_low	both	node	both	ind	ind		0.100	140	29	404
ph	0.76170117	0.007025925	bleach	links	link	hosts	ind	ind		0.100	140	29	404
ph	0.627737774	0.006682827	LT_BH	links	link	hosts	ind	ind		0.100	140	29	404
ph	0.68116812	0.00470273	LT_BL	links	link	hosts	ind	ind		0.100	140	29	404
ph	0.52722772	0	LT_HL	links	link	hosts	ind	ind		0.100	140	29	404
ph	0.788553855	0.00901152	LT_SL	links	link	hosts	ind	ind		0.100	140	29	404
ph	0.76855186	0.01509277	Random_link	links	link	hosts	ind	ind		0.100	140	29	404
ph	0.77115987	0.04396172	Degree_high	symbionts	node	hosts	ind	ind		0.100	140	29	404
ph	0.90630442	0.01553013	Degree_low	symbionts	node	hosts	ind	ind		0.100	140	29	404
ph	0.75095785	0.15885794	Random_node	symbionts	node	hosts	ind	ind		0.100	140	29	404
ph	0.52978056	0.07694277	Tolerance_low	symbionts	node	hosts	ind	ind		0.100	140	29	404
ph	0.784778478	0.044414463	bleach	links	link	symbs	ind	ind		0.100	140	29	404
ph	0.651540154	0.106044219	LT_BH	links	link	symbs	ind	ind		0.100	140	29	404
ph	0.74007401	0.05255328	LT_BL	links	link	symbs	ind	ind		0.100	140	29	404
ph	0.69306931	0	LT_HL	links	link	symbs	ind	ind		0.100	140	29	404
ph	0.71839684	0.107405352	LT_SL	links	link	symbs	ind	ind		0.100	140	29	404
ph	0.77752775	0.07759786	Random_link	links	link	symbs	ind	ind		0.100	140	29	404
ph	0.72987013	0.06051013	Degree_high	hosts	node	symbs	ind	ind		0.100	140	29	404
ph	0.833982684	0.010700612	Degree_low	hosts	node	symbs	ind	ind		0.100	140	29	404
ph	0.7453824	0.11748899	Random_node	hosts	node	symbs	ind	ind		0.100	140	29	404
ph	0.65	1.11E-16	Tolerance_low	hosts	node	symbs	ind	ind		0.100	140	29	404
wa	0.642975207	0.035850796	bleach	links	link	both	ind	ind		0.098	20	28	55
wa	0.658585859	0.018192018	LT_BH	links	link	both	ind	ind		0.098	20	28	55
wa	0.62130395	0.00685699	LT_BL	links	link	both	ind	ind		0.098	20	28	55
wa	0.54545455	1.11E-16	LT_HL	links	link	both	ind	ind		0.098	20	28	55
wa	0.6	1.11E-16	LT_SL	links	link	both	ind	ind		0.098	20	28	55
wa	0.67603306	0.04129659	Random_link	links	link	both	ind	ind		0.098	20	28	55
wa	0.42445286	0.01839375	Degree_high	both	node	both	ind	ind		0.098	20	28	55
wa	0.29419192	0.03953654	Degree_low	both	node	both	ind	ind		0.098	20	28	55
wa	0.33333333	0.04865618	Random_node	both	node	both	ind	ind		0.098	20	28	55
wa	0.329335017	0.014100897	Tolerance_low	both	node	both	ind	ind		0.098	20	28	55
wa	0.711478421	0.010855843	bleach	links	link	hosts	ind	ind		0.098	20	28	55
wa	0.656198347	0.015308478	LT_BH	links	link	hosts	ind	ind		0.098	20	28	55
wa	0.69219467	0.0113391	LT_BL	links	link	hosts	ind	ind		0.098	20	28	55
wa	0.49090909	1.11E-16	LT_HL	links	link	hosts	ind	ind		0.098	20	28	55
wa	0.770982553	0.016731742	LT_SL	links	link	hosts	ind	ind		0.098	20	28	55
wa	0.7338843	0.05330418	Random_link	links	link	hosts	ind	ind		0.098	20	28	55
wa	0.71608947	0.07466922	Degree_high	symbionts	node	hosts	ind	ind		0.098	20	28	55
wa	0.82359307	0.02863367	Degree_low	symbionts	node	hosts	ind	ind		0.098	20	28	55
wa	0.68326118	0.11047564	Random_node	symbionts	node	hosts	ind	ind		0.098	20	28	55
wa	0.74819625	0.02401091	Tolerance_low	symbionts	node	hosts	ind	ind		0.098	20	28	55
wa	0.607346189	0.024910786	bleach	links	link	symbs	ind	ind		0.098	20	28	55
wa	0.615794307	0.051467907	LT_BH	links	link	symbs	ind	ind		0.098	20	28	55
wa	0.56014692	0.02999032	LT_BL	links	link	symbs	ind	ind		0.098	20	28	55
wa	0.54545455	1.11E-16	LT_HL	links	link	symbs	ind	ind		0.098	20	28	55
wa	0.545270891	0.001818089	LT_SL	links	link	symbs	ind	ind		0.098	20	28	55
wa	0.5979798	0.06071004	Random_link	links	link	symbs	ind	ind		0.098	20	28	55
wa	0.65505051	0.07229812	Degree_high	hosts	node	symbs	ind	ind		0.098	20	28	55
wa	0.440909091	0.064103624	Degree_low	hosts	node	symbs	ind	ind		0.098	20	28	55
wa	0.55151515	0.10765042	Random_node	hosts	node	symbs	ind	ind		0.098	20	28	55
wa	0.5	0	Tolerance_low	hosts	node	symbs	ind	ind		0.098	20	28	55
wi	0.730800654	0.028766672	bleach	links	link	both	ind	ind		0.071	109	35	272
wi	0.681298277	0.017825389	LT_BH	links	link	both	ind	ind		0.071	109	35	272
wi	0.66209893	0.01635919	LT_BL	links	link	both	ind	ind		0.071	109	35	272
wi	0.55147059	2.22E-16	LT_HL	links	link	both	ind	ind		0.071	109	35	272
wi	0.746174985	0.013745362	LT_SL	links	link	both	ind	ind		0.071	109	35	272
wi	0.75824421	0.01585914	Random_link	links	link	both	ind	ind		0.071	109	35	272
wi	0.43630752	0.01563892	Degree_high	both	node	both	ind	ind		0.071	109	35	272
wi	0.42760943	0.01477566	Degree_low	both	node	both	ind	ind		0.071	109	35	272
wi	0.40502245	0.06514338	Random_node	both	node	both	ind	ind		0.071	109	35	272
wi	0.202511223	0.015024657	Tolerance_low	both	node	both	ind	ind		0.071	109	35	272
wi	0.728312537	0.030386653	bleach	links	link	hosts	ind	ind		0.071	109	35	272
wi	0.670268865	0.012482801	LT_BH	links	link	hosts	ind	ind		0.071	109	35	272
wi	0.65864528	0.01708001	LT_BL	links	link	hosts	ind	ind		0.071	109	35	272
wi	0.46691176	0	LT_HL	links	link	hosts	ind	ind		0.071	109	35	272
wi	0.747994652	0.016410696	LT_SL	links	link	hosts	ind	ind		0.071	109	35	272
wi	0.74636067	0.01453307	Random_link	links	link	hosts	ind	ind		0.071	109	35	272
wi	0.62481962	0.10818085	Degree_high	symbionts	node	hosts	ind	ind		0.071	109	35	272
wi	0.74401154	0.02294327	Degree_low	symbionts	node	hosts	ind	ind		0.071	109	35	272
wi	0.68455988	0.20706623	Random_node	symbionts	node	hosts	ind	ind		0.071	109	35	272
wi	0.4972583	0.0571312	Tolerance_low	symbionts	node	hosts	ind	ind		0.071	109	35	272
wi	0.765745692	0.062584134	bleach	links	link	symbs	ind	ind		0.071	109	35	272
wi	0.757575758	0.065060862	LT_BH	links	link	symbs	ind	ind		0.071	109	35	272
wi	0.70413696	0.06702382	LT_BL	links	link	symbs	ind	ind		0.071	109	35	272
wi	0.72426471	0	LT_HL	links	link	symbs	ind	ind		0.071	109	35	272
wi	0.654411765	0.125601468	LT_SL	links	link	symbs	ind	ind		0.071	109	35	272
wi	0.8084893	0.04845117	Random_link	links	link	symbs	ind	ind		0.071	109	35	272
wi	0.74812344	0.03494746	Degree_high	hosts	node	symbs	ind	ind		0.071	109	35	272
wi	0.797238439	0.020263988	Degree_low	hosts	node	symbs	ind	ind		0.071	109	35	272
wi	0.8099342	0.05680985	Random_node	hosts	node	symbs	ind	ind		0.071	109	35	272
wi	0.73394495	2.22E-16	Tolerance_low	hosts	node	symbs	ind	ind		0.071	109	35	272
C	0.731496249	0.045624864	bleach	links	link	both	carib	Main	B	0.030	139	81	342
C	0.668615984	0.029728911	LT_BH	links	link	both	carib	Main		0.030	139	81	342
C	0.6860417	0.01409713	LT_BL	links	link	both	carib	Main	C	0.030	139	81	342
C	0.64035088	0	LT_HL	links	link	both	carib	Main	D	0.030	139	81	342
C	0.683176797	0.015361952	LT_SL	links	link	both	carib	Main	C	0.030	139	81	342
C	0.71176679	0.01831968	Random_link	links	link	both	carib	Main	A	0.030	139	81	342
C	0.39164371	0.01006505	Degree_high	both	node	both	carib	Main	H	0.030	139	81	342
C	0.34191919	0.02741435	Degree_low	both	node	both	carib	Main	G	0.030	139	81	342
C	0.36313131	0.03915955	Random_node	both	node	both	carib	Main	E	0.030	139	81	342
C	0.226721763	0.01440695	Tolerance_low	both	node	both	carib	Main	F	0.030	139	81	342
C	0.744137279	0.037831499	bleach	links	link	hosts	carib	Main		0.030	139	81	342
C	0.666873412	0.039552099	LT_BH	links	link	hosts	carib	Main		0.030	139	81	342
C	0.71554729	0.01957294	LT_BL	links	link	hosts	carib	Main		0.030	139	81	342
C	0.5994152	1.11E-16	LT_HL	links	link	hosts	carib	Main		0.030	139	81	342
C	0.723462697	0.018595728	LT_SL	links	link	hosts	carib	Main		0.030	139	81	342
C	0.71297773	0.0200811	Random_link	links	link	hosts	carib	Main		0.030	139	81	342
C	0.73575259	0.10041826	Degree_high	symbionts	node	hosts	carib	Main		0.030	139	81	342
C	0.68038409	0.02053036	Degree_low	symbionts	node	hosts	carib	Main		0.030	139	81	342
C	0.68537224	0.10847298	Random_node	symbionts	node	hosts	carib	Main		0.030	139	81	342
C	0.63274723	0.05415134	Tolerance_low	symbionts	node	hosts	carib	Main		0.030	139	81	342
C	0.692273613	0.068088125	bleach	links	link	symbs	carib	Main		0.030	139	81	342
C	0.66634178	0.050424118	LT_BH	links	link	symbs	carib	Main		0.030	139	81	342
C	0.59406935	0.07203974	LT_BL	links	link	symbs	carib	Main		0.030	139	81	342
C	0.68421053	2.22E-16	LT_HL	links	link	symbs	carib	Main		0.030	139	81	342
C	0.552897395	0.107493302	LT_SL	links	link	symbs	carib	Main		0.030	139	81	342
C	0.71315494	0.03719408	Random_link	links	link	symbs	carib	Main		0.030	139	81	342
C	0.78613473	0.03128084	Degree_high	hosts	node	symbs	carib	Main		0.030	139	81	342
C	0.57960904	0.016043265	Degree_low	hosts	node	symbs	carib	Main		0.030	139	81	342
C	0.69973112	0.0540073	Random_node	hosts	node	symbs	carib	Main		0.030	139	81	342
C	0.55395683	0	Tolerance_low	hosts	node	symbs	carib	Main		0.030	139	81	342
G	0.528234615	0.009393372	bleach	links	link	both	Global	Main	B	0.010	685	250	1697
G	0.629917323	0.008061679	LT_BH	links	link	both	Global	Main		0.010	685	250	1697
G	0.64832771	0.00790341	LT_BL	links	link	both	Global	Main	C	0.010	685	250	1697
G	0.52032999	2.22E-16	LT_HL	links	link	both	Global	Main	D	0.010	685	250	1697
G	0.701546996	0.00627015	LT_SL	links	link	both	Global	Main	E	0.010	685	250	1697
G	0.71201705	0.009024	Random_link	links	link	both	Global	Main	A	0.010	685	250	1697
G	0.02139037	0	Degree_high	both	node	both	Global	Main	I	0.010	685	250	1697
G	0.49480905	0.00160383	Degree_low	both	node	both	Global	Main	H	0.010	685	250	1697
G	0.38331983	0.03499079	Random_node	both	node	both	Global	Main	F	0.010	685	250	1697
G	0.201155944	0.009525732	Tolerance_low	both	node	both	Global	Main	G	0.010	685	250	1697
G	0.519800242	0.008058215	bleach	links	link	hosts	Global	Main	B	0.010	685	250	1697
G	0.624840033	0.007776824	LT_BH	links	link	hosts	Global	Main		0.010	685	250	1697
G	0.67128563	0.00581187	LT_BL	links	link	hosts	Global	Main	C	0.010	685	250	1697
G	0.50324101	2.22E-16	LT_HL	links	link	hosts	Global	Main	D	0.010	685	250	1697
G	0.729617923	0.008754281	LT_SL	links	link	hosts	Global	Main	E	0.010	685	250	1697
G	0.72132045	0.00851006	Random_link	links	link	hosts	Global	Main	A	0.010	685	250	1697
G	0.04	6.94E-18	Degree_high	symbionts	node	hosts	Global	Main	H	0.010	685	250	1697
G	0.992	4.44E-16	Degree_low	symbionts	node	hosts	Global	Main	G	0.010	685	250	1697
G	0.70888889	0.14036783	Random_node	symbionts	node	hosts	Global	Main	AE	0.010	685	250	1697
G	0.62036364	0.02682433	Tolerance_low	symbionts	node	hosts	Global	Main	F	0.010	685	250	1697
G	0.541454617	0.006745532	bleach	links	link	symbs	Global	Main	B	0.010	685	250	1697
G	0.644167068	0.02450335	LT_BH	links	link	symbs	Global	Main		0.010	685	250	1697
G	0.54343077	0.02547695	LT_BL	links	link	symbs	Global	Main	B	0.010	685	250	1697
G	0.59870359	1.11E-16	LT_HL	links	link	symbs	Global	Main	C	0.010	685	250	1697
G	0.657381118	0.054096287	LT_SL	links	link	symbs	Global	Main	D	0.010	685	250	1697
G	0.67723791	0.02684921	Random_link	links	link	symbs	Global	Main	A	0.010	685	250	1697
G	0.25461918	0.01294309	Degree_high	hosts	node	symbs	Global	Main	G	0.010	685	250	1697
G	0.934940647	0.002642292	Degree_low	hosts	node	symbs	Global	Main	F	0.010	685	250	1697
G	0.6776082	0.04720432	Random_node	hosts	node	symbs	Global	Main	A	0.010	685	250	1697
G	0.57226277	0	Tolerance_low	hosts	node	symbs	Global	Main	E	0.010	685	250	1697
I	0.464301013	0.011445284	bleach	links	link	both	ind	Main	B	0.037	269	74	731
I	0.646962097	0.010611109	LT_BH	links	link	both	ind	Main		0.037	269	74	731
I	0.67096409	0.00708922	LT_BL	links	link	both	ind	Main	C	0.037	269	74	731
I	0.5376197	1.11E-16	LT_HL	links	link	both	ind	Main	D	0.037	269	74	731
I	0.76006301	0.007282504	LT_SL	links	link	both	ind	Main	E	0.037	269	74	731
I	0.74940928	0.01209952	Random_link	links	link	both	ind	Main	A	0.037	269	74	731
I	0.02040816	0	Degree_high	both	node	both	ind	Main	I	0.037	269	74	731
I	0.490326	0.00400398	Degree_low	both	node	both	ind	Main	H	0.037	269	74	731
I	0.4072798	0.04376309	Random_node	both	node	both	ind	Main	F	0.037	269	74	731
I	0.196954972	0.007721595	Tolerance_low	both	node	both	ind	Main	G	0.037	269	74	731
I	0.527062693	0.00260169	bleach	links	link	hosts	ind	Main		0.037	269	74	731
I	0.645594108	0.008017459	LT_BH	links	link	hosts	ind	Main		0.037	269	74	731
I	0.67223535	0.00670434	LT_BL	links	link	hosts	ind	Main		0.037	269	74	731
I	0.50068399	0	LT_HL	links	link	hosts	ind	Main		0.037	269	74	731
I	0.757423759	0.008532746	LT_SL	links	link	hosts	ind	Main		0.037	269	74	731
I	0.75781066	0.01048687	Random_link	links	link	hosts	ind	Main		0.037	269	74	731
I	0.06756757	1.39E-17	Degree_high	symbionts	node	hosts	ind	Main		0.037	269	74	731
I	1	0	Degree_low	symbionts	node	hosts	ind	Main		0.037	269	74	731
I	0.73450723	0.1534457	Random_node	symbionts	node	hosts	ind	Main		0.037	269	74	731
I	0.48102648	0.04528679	Tolerance_low	symbionts	node	hosts	ind	Main		0.037	269	74	731
I	0.427379126	0.012103652	bleach	links	link	symbs	ind	Main		0.037	269	74	731
I	0.632162943	0.053813854	LT_BH	links	link	symbs	ind	Main		0.037	269	74	731
I	0.65935691	0.02349276	LT_BL	links	link	symbs	ind	Main		0.037	269	74	731
I	0.61833105	1.11E-16	LT_HL	links	link	symbs	ind	Main		0.037	269	74	731
I	0.732067598	0.085898255	LT_SL	links	link	symbs	ind	Main		0.037	269	74	731
I	0.69987149	0.0449911	Random_link	links	link	symbs	ind	Main		0.037	269	74	731
I	0.44260448	0.03461511	Degree_high	hosts	node	symbs	ind	Main		0.037	269	74	731
I	0.905636289	0.006943848	Degree_low	hosts	node	symbs	ind	Main		0.037	269	74	731
I	0.69723255	0.05501286	Random_node	hosts	node	symbs	ind	Main		0.037	269	74	731
I	0.60594796	0	Tolerance_low	hosts	node	symbs	ind	Main		0.037	269	74	731
P	0.635068635	0.02785429	bleach	links	link	both	pac	Main	B	0.018	277	126	624
P	0.621357809	0.011383956	LT_BH	links	link	both	pac	Main		0.018	277	126	624
P	0.59877622	0.01074539	LT_BL	links	link	both	pac	Main	C	0.018	277	126	624
P	0.50480769	2.22E-16	LT_HL	links	link	both	pac	Main	D	0.018	277	126	624
P	0.65452603	0.011416434	LT_SL	links	link	both	pac	Main	E	0.018	277	126	624
P	0.67675149	0.01235948	Random_link	links	link	both	pac	Main	A	0.018	277	126	624
P	0.02977667	6.94E-18	Degree_high	both	node	both	pac	Main	I	0.018	277	126	624
P	0.49587688	0.00097912	Degree_low	both	node	both	pac	Main	H	0.018	277	126	624
P	0.35927513	0.05482848	Random_node	both	node	both	pac	Main	F	0.018	277	126	624
P	0.244429406	0.014362616	Tolerance_low	both	node	both	pac	Main	G	0.018	277	126	624
P	0.66488604	0.026427111	bleach	links	link	hosts	pac	Main		0.018	277	126	624
P	0.589889277	0.01093833	LT_BH	links	link	hosts	pac	Main		0.018	277	126	624
P	0.63160451	0.00934523	LT_BL	links	link	hosts	pac	Main		0.018	277	126	624
P	0.51442308	0	LT_HL	links	link	hosts	pac	Main		0.018	277	126	624
P	0.696532634	0.011700047	LT_SL	links	link	hosts	pac	Main		0.018	277	126	624
P	0.68435962	0.01355793	Random_link	links	link	hosts	pac	Main		0.018	277	126	624
P	0.03174603	0	Degree_high	symbionts	node	hosts	pac	Main		0.018	277	126	624
P	0.98412698	1.11E-16	Degree_low	symbionts	node	hosts	pac	Main		0.018	277	126	624
P	0.662979	0.16766315	Random_node	symbionts	node	hosts	pac	Main		0.018	277	126	624
P	0.64141414	0.03473876	Tolerance_low	symbionts	node	hosts	pac	Main		0.018	277	126	624
P	0.338918026	0.015583055	bleach	links	link	symbs	pac	Main		0.018	277	126	624
P	0.713173401	0.032256192	LT_BH	links	link	symbs	pac	Main		0.018	277	126	624
P	0.47129953	0.04179168	LT_BL	links	link	symbs	pac	Main		0.018	277	126	624
P	0.48397436	1.11E-16	LT_HL	links	link	symbs	pac	Main		0.018	277	126	624
P	0.576227014	0.03778115	LT_SL	links	link	symbs	pac	Main		0.018	277	126	624
P	0.65237309	0.03831806	Random_link	links	link	symbs	pac	Main		0.018	277	126	624
P	0.06541954	0.00482093	Degree_high	hosts	node	symbs	pac	Main		0.018	277	126	624
P	0.969332312	0.001804962	Degree_low	hosts	node	symbs	pac	Main		0.018	277	126	624
P	0.63184188	0.08452757	Random_node	hosts	node	symbs	pac	Main		0.018	277	126	624
P	0.45487365	1.11E-16	Tolerance_low	hosts	node	symbs	pac	Main		0.018	277	126	624
cp	0.753727754	0.049292576	bleach	links	link	both	pac	pac		0.073	30	67	147
cp	0.669209098	0.019805713	LT_BH	links	link	both	pac	pac		0.073	30	67	147
cp	0.6735381	0.02256197	LT_BL	links	link	both	pac	pac		0.073	30	67	147
cp	0.57142857	2.22E-16	LT_HL	links	link	both	pac	pac		0.073	30	67	147
cp	0.650999794	0.02548015	LT_SL	links	link	both	pac	pac		0.073	30	67	147
cp	0.71765272	0.02475281	Random_link	links	link	both	pac	pac		0.073	30	67	147
cp	0.27376861	0.01384083	Degree_high	both	node	both	pac	pac		0.073	30	67	147
cp	0.44142455	0.00737958	Degree_low	both	node	both	pac	pac		0.073	30	67	147
cp	0.3689472	0.05137476	Random_node	both	node	both	pac	pac		0.073	30	67	147
cp	0.409038842	0.020028433	Tolerance_low	both	node	both	pac	pac		0.073	30	67	147
cp	0.816532674	0.02678591	bleach	links	link	hosts	pac	pac		0.073	30	67	147
cp	0.743901601	0.03208747	LT_BH	links	link	hosts	pac	pac		0.073	30	67	147
cp	0.77688449	0.02943847	LT_BL	links	link	hosts	pac	pac		0.073	30	67	147
cp	0.51020408	0	LT_HL	links	link	hosts	pac	pac		0.073	30	67	147
cp	0.804919948	0.041133792	LT_SL	links	link	hosts	pac	pac		0.073	30	67	147
cp	0.82601525	0.02958279	Random_link	links	link	hosts	pac	pac		0.073	30	67	147
cp	0.71249812	0.09419556	Degree_high	symbionts	node	hosts	pac	pac		0.073	30	67	147
cp	0.91798583	0.00746231	Degree_low	symbionts	node	hosts	pac	pac		0.073	30	67	147
cp	0.780793	0.08529629	Random_node	symbionts	node	hosts	pac	pac		0.073	30	67	147
cp	0.72742349	0.06898909	Tolerance_low	symbionts	node	hosts	pac	pac		0.073	30	67	147
cp	0.645983646	0.060126042	bleach	links	link	symbs	pac	pac		0.073	30	67	147
cp	0.617054903	0.031852643	LT_BH	links	link	symbs	pac	pac		0.073	30	67	147
cp	0.59011888	0.04078589	LT_BL	links	link	symbs	pac	pac		0.073	30	67	147
cp	0.57823129	1.11E-16	LT_HL	links	link	symbs	pac	pac		0.073	30	67	147
cp	0.541675256	0.035808948	LT_SL	links	link	symbs	pac	pac		0.073	30	67	147
cp	0.64790765	0.03922898	Random_link	links	link	symbs	pac	pac		0.073	30	67	147
cp	0.53333333	1.11E-16	Degree_high	hosts	node	symbs	pac	pac		0.073	30	67	147
cp	0.569023569	0.02690655	Degree_low	hosts	node	symbs	pac	pac		0.073	30	67	147
cp	0.63265993	0.11201449	Random_node	hosts	node	symbs	pac	pac		0.073	30	67	147
cp	0.53333333	1.11E-16	Tolerance_low	hosts	node	symbs	pac	pac		0.073	30	67	147
ep	0.812074231	0.041899177	bleach	links	link	both	pac	pac		0.236	14	13	43
ep	0.728682171	0.036659075	LT_BH	links	link	both	pac	pac		0.236	14	13	43
ep	0.75358233	0.02936434	LT_BL	links	link	both	pac	pac		0.236	14	13	43
ep	0.69767442	1.11E-16	LT_HL	links	link	both	pac	pac		0.236	14	13	43
ep	0.690862109	0.073930491	LT_SL	links	link	both	pac	pac		0.236	14	13	43
ep	0.77660324	0.03648253	Random_link	links	link	both	pac	pac		0.236	14	13	43
ep	0.46053124	0.02478189	Degree_high	both	node	both	pac	pac		0.236	14	13	43
ep	0.27534605	0.02891086	Degree_low	both	node	both	pac	pac		0.236	14	13	43
ep	0.37822671	0.06643613	Random_node	both	node	both	pac	pac		0.236	14	13	43
ep	0.368499813	0.036613265	Tolerance_low	both	node	both	pac	pac		0.236	14	13	43
ep	0.806906272	0.047263658	bleach	links	link	hosts	pac	pac		0.236	14	13	43
ep	0.785529716	0.036890156	LT_BH	links	link	hosts	pac	pac		0.236	14	13	43
ep	0.75640122	0.04451228	LT_BL	links	link	hosts	pac	pac		0.236	14	13	43
ep	0.53488372	0	LT_HL	links	link	hosts	pac	pac		0.236	14	13	43
ep	0.752642706	0.082665981	LT_SL	links	link	hosts	pac	pac		0.236	14	13	43
ep	0.77613343	0.04842053	Random_link	links	link	hosts	pac	pac		0.236	14	13	43
ep	0.81662782	0.10355412	Degree_high	symbionts	node	hosts	pac	pac		0.236	14	13	43
ep	0.35664336	0.04435034	Degree_low	symbionts	node	hosts	pac	pac		0.236	14	13	43
ep	0.70784771	0.20599461	Random_node	symbionts	node	hosts	pac	pac		0.236	14	13	43
ep	0.72105672	0.12006108	Tolerance_low	symbionts	node	hosts	pac	pac		0.236	14	13	43
ep	0.790697674	0.07849979	bleach	links	link	symbs	pac	pac		0.236	14	13	43
ep	0.597603946	0.067454783	LT_BH	links	link	symbs	pac	pac		0.236	14	13	43
ep	0.70495654	0.08188193	LT_BL	links	link	symbs	pac	pac		0.236	14	13	43
ep	0.76744186	2.22E-16	LT_HL	links	link	symbs	pac	pac		0.236	14	13	43
ep	0.559079164	0.067734793	LT_SL	links	link	symbs	pac	pac		0.236	14	13	43
ep	0.72210477	0.08305623	Random_link	links	link	symbs	pac	pac		0.236	14	13	43
ep	0.5959596	0.111289	Degree_high	hosts	node	symbs	pac	pac		0.236	14	13	43
ep	0.714285714	2.22E-16	Degree_low	hosts	node	symbs	pac	pac		0.236	14	13	43
ep	0.69047619	0.22033314	Random_node	hosts	node	symbs	pac	pac		0.236	14	13	43
ep	0.71428571	2.22E-16	Tolerance_low	hosts	node	symbs	pac	pac		0.236	14	13	43
gbr	0.631297098	0.011670869	bleach	links	link	both	pac	pac		0.042	157	48	315
gbr	0.601763668	0.008236711	LT_BH	links	link	both	pac	pac		0.042	157	48	315
gbr	0.58717332	0.00872521	LT_BL	links	link	both	pac	pac		0.042	157	48	315
gbr	0.51111111	0	LT_HL	links	link	both	pac	pac		0.042	157	48	315
gbr	0.668943402	0.007005381	LT_SL	links	link	both	pac	pac		0.042	157	48	315
gbr	0.67824274	0.0141995	Random_link	links	link	both	pac	pac		0.042	157	48	315
gbr	0.36989406	0.03237989	Degree_high	both	node	both	pac	pac		0.042	157	48	315
gbr	0.34791821	0.05804519	Degree_low	both	node	both	pac	pac		0.042	157	48	315
gbr	0.36072924	0.07341627	Random_node	both	node	both	pac	pac		0.042	157	48	315
gbr	0.215225425	0.015226143	Tolerance_low	both	node	both	pac	pac		0.042	157	48	315
gbr	0.631297098	0.011670869	bleach	links	link	hosts	pac	pac		0.042	157	48	315
gbr	0.548725349	0.00755523	LT_BH	links	link	hosts	pac	pac		0.042	157	48	315
gbr	0.60987654	0.00670616	LT_BL	links	link	hosts	pac	pac		0.042	157	48	315
gbr	0.53015873	0	LT_HL	links	link	hosts	pac	pac		0.042	157	48	315
gbr	0.695366362	0.008875585	LT_SL	links	link	hosts	pac	pac		0.042	157	48	315
gbr	0.67336861	0.01650429	Random_link	links	link	hosts	pac	pac		0.042	157	48	315
gbr	0.71380471	0.14730159	Degree_high	symbionts	node	hosts	pac	pac		0.042	157	48	315
gbr	0.60416667	0.07161996	Degree_low	symbionts	node	hosts	pac	pac		0.042	157	48	315
gbr	0.66224747	0.18961057	Random_node	symbionts	node	hosts	pac	pac		0.042	157	48	315
gbr	0.64877946	0.05618411	Tolerance_low	symbionts	node	hosts	pac	pac		0.042	157	48	315
gbr	0.489049222	0.073220359	bleach	links	link	symbs	pac	pac		0.042	157	48	315
gbr	0.815392015	0.027507172	LT_BH	links	link	symbs	pac	pac		0.042	157	48	315
gbr	0.41843835	0.05756118	LT_BL	links	link	symbs	pac	pac		0.042	157	48	315
gbr	0.41904762	5.55E-17	LT_HL	links	link	symbs	pac	pac		0.042	157	48	315
gbr	0.589866923	0.050517682	LT_SL	links	link	symbs	pac	pac		0.042	157	48	315
gbr	0.67782588	0.05839988	Random_link	links	link	symbs	pac	pac		0.042	157	48	315
gbr	0.72933153	0.07936522	Degree_high	hosts	node	symbs	pac	pac		0.042	157	48	315
gbr	0.793862189	0.041273188	Degree_low	hosts	node	symbs	pac	pac		0.042	157	48	315
gbr	0.65392781	0.16194441	Random_node	hosts	node	symbs	pac	pac		0.042	157	48	315
gbr	0.35031847	1.11E-16	Tolerance_low	hosts	node	symbs	pac	pac		0.042	157	48	315
j	0.616883117	0.066796317	bleach	links	link	both	pac	pac		0.085	58	17	84
j	0.638888889	0.015322338	LT_BH	links	link	both	pac	pac		0.085	58	17	84
j	0.57479557	0.05380249	LT_BL	links	link	both	pac	pac		0.085	58	17	84
j	0.51190476	1.11E-16	LT_HL	links	link	both	pac	pac		0.085	58	17	84
j	0.597883598	0.054292896	LT_SL	links	link	both	pac	pac		0.085	58	17	84
j	0.63985089	0.02888157	Random_link	links	link	both	pac	pac		0.085	58	17	84
j	0.41239057	0.0034178	Degree_high	both	node	both	pac	pac		0.085	58	17	84
j	0.29804714	0.07447385	Degree_low	both	node	both	pac	pac		0.085	58	17	84
j	0.34397306	0.0784812	Random_node	both	node	both	pac	pac		0.085	58	17	84
j	0.16983165	0.020724118	Tolerance_low	both	node	both	pac	pac		0.085	58	17	84
j	0.56986532	0.056415892	bleach	links	link	hosts	pac	pac		0.085	58	17	84
j	0.611351611	0.011761175	LT_BH	links	link	hosts	pac	pac		0.085	58	17	84
j	0.51491101	0.05278994	LT_BL	links	link	hosts	pac	pac		0.085	58	17	84
j	0.44047619	1.11E-16	LT_HL	links	link	hosts	pac	pac		0.085	58	17	84
j	0.582852333	0.06025095	LT_SL	links	link	hosts	pac	pac		0.085	58	17	84
j	0.5969216	0.02728433	Random_link	links	link	hosts	pac	pac		0.085	58	17	84
j	0.61794415	0.10913142	Degree_high	symbionts	node	hosts	pac	pac		0.085	58	17	84
j	0.47831254	0.13906282	Degree_low	symbionts	node	hosts	pac	pac		0.085	58	17	84
j	0.58942365	0.20290777	Random_node	symbionts	node	hosts	pac	pac		0.085	58	17	84
j	0.45513963	0.09142993	Tolerance_low	symbionts	node	hosts	pac	pac		0.085	58	17	84
j	0.800986051	0.065293711	bleach	links	link	symbs	pac	pac		0.085	58	17	84
j	0.73039923	0.081136669	LT_BH	links	link	symbs	pac	pac		0.085	58	17	84
j	0.73388648	0.05889065	LT_BL	links	link	symbs	pac	pac		0.085	58	17	84
j	0.73809524	1.11E-16	LT_HL	links	link	symbs	pac	pac		0.085	58	17	84
j	0.625781626	0.118010897	LT_SL	links	link	symbs	pac	pac		0.085	58	17	84
j	0.77104377	0.07852784	Random_link	links	link	symbs	pac	pac		0.085	58	17	84
j	0.71960989	0.08522907	Degree_high	hosts	node	symbs	pac	pac		0.085	58	17	84
j	0.840299547	0.013552822	Degree_low	hosts	node	symbs	pac	pac		0.085	58	17	84
j	0.73336816	0.108168	Random_node	hosts	node	symbs	pac	pac		0.085	58	17	84
j	0.74137931	1.11E-16	Tolerance_low	hosts	node	symbs	pac	pac		0.085	58	17	84
