# Supplementary material for: Resistance and robustness of the global coral–symbiont network
Source: Ecology. 2020 Feb 14;101(5):e02990. doi: 10.1002/ecy.2990 (PMC7317464; doi:10.1002/ecy.2990)
Supplement: Supplementary file 4 [file ECY-101-e02990-s004.zip › DataS2/Robustness_RandomizationTest_results.csv]

spatial scale	RobustnessType	diff_obs	obt_p	obt_F	pval	type1	type2	p_adjust_holm
global_r.permres	TotalRobustness	-0.183782432	3.39E-198	19508.96302	0.000999001	bleach	RL	0
global_r.permres.1	TotalRobustness	-0.120093094	1.78E-167	9378.871677	0.000999001	bleach	LT_BL	0
global_r.permres.2	TotalRobustness	-0.173312381	2.78E-205	23078.31201	0.000999001	bleach	LT_SL	0
global_r.permres.3	TotalRobustness	0.007904621	1.38E-14	69.39770306	0.000999001	bleach	LT_HL	0
global_r.permres.4	TotalRobustness	0.144914786	1.85E-95	1567.913645	0.000999001	bleach	RB	0
global_r.permres.5	TotalRobustness	0.32707867	1.04E-244	58578.4829	0.000999001	bleach	TLB	0
global_r.permres.6	TotalRobustness	0.506844241	5.55562020836645e-312	285319.8925	0.000999001	bleach	DHB	0
global_r.permres.7	TotalRobustness	0.033425562	1.13E-85	1205.759636	0.000999001	bleach	DLB	0
global_r.permres.8	TotalRobustness	0.063689339	1.76E-117	2762.544688	0.000999001	RL	LT_BL	0
global_r.permres.9	TotalRobustness	0.010470051	1.19E-17	88.9705325	0.000999001	RL	LT_SL	0
global_r.permres.10	TotalRobustness	0.191687053	8.69E-233	44219.48438	0.000999001	RL	LT_HL	0
global_r.permres.11	TotalRobustness	0.328697218	2.03E-161	8108.593272	0.000999001	RL	RB	0
global_r.permres.12	TotalRobustness	0.510861103	3.14E-284	148548.7314	0.000999001	RL	TLB	0
global_r.permres.13	TotalRobustness	0.690626673	0	574003.8521	0.000999001	RL	DHB	0
global_r.permres.14	TotalRobustness	0.217207994	4.57E-242	55039.37652	0.000999001	RL	DLB	0
global_r.permres.15	TotalRobustness	-0.053219288	5.73E-117	2727.137806	0.000999001	LT_BL	LT_SL	0
global_r.permres.16	TotalRobustness	0.127997714	7.84E-210	25704.01315	0.000999001	LT_BL	LT_HL	0
global_r.permres.17	TotalRobustness	0.265007879	3.21E-144	5348.427296	0.000999001	LT_BL	RB	0
global_r.permres.18	TotalRobustness	0.447171764	7.16E-278	127910.4472	0.000999001	LT_BL	TLB	0
global_r.permres.19	TotalRobustness	0.626937334	0	616658.57	0.000999001	LT_BL	DHB	0
global_r.permres.20	TotalRobustness	0.153518655	1.68E-223	35513.45474	0.000999001	LT_BL	DLB	0
global_r.permres.21	TotalRobustness	0.181217002	6.52E-259	81859.31407	0.000999001	LT_SL	LT_HL	0
global_r.permres.22	TotalRobustness	0.318227167	4.32E-160	7853.565689	0.000999001	LT_SL	RB	0
global_r.permres.23	TotalRobustness	0.500391052	2.15E-294	188677.5592	0.000999001	LT_SL	TLB	0
global_r.permres.24	TotalRobustness	0.680156622	0	1153156.044	0.000999001	LT_SL	DHB	0
global_r.permres.25	TotalRobustness	0.206737943	2.06E-267	99996.91175	0.000999001	LT_SL	DLB	0
global_r.permres.26	TotalRobustness	0.137010165	7.51E-94	1502.533594	0.000999001	LT_HL	RB	0
global_r.permres.27	TotalRobustness	0.31917405	1.80E-271	110023.2555	0.000999001	LT_HL	TLB	0
global_r.permres.28	TotalRobustness	0.49893962	0	2.44E+30	0.000999001	LT_HL	DHB	0
global_r.permres.29	TotalRobustness	0.025520941	2.41E-208	24814.26774	0.000999001	LT_HL	DLB	0
global_r.permres.30	TotalRobustness	0.182163885	4.30E-113	2472.82597	0.000999001	RB	TLB	0
global_r.permres.31	TotalRobustness	0.361929455	3.95E-172	10484.95259	0.000999001	RB	DHB	0
global_r.permres.32	TotalRobustness	-0.111489224	1.18E-78	992.8255252	0.000999001	RB	DLB	0
global_r.permres.33	TotalRobustness	0.17976557	9.13E-223	34901.36209	0.000999001	TLB	DHB	0
global_r.permres.34	TotalRobustness	-0.293653109	3.33E-263	90564.60004	0.000999001	TLB	DLB	0
global_r.permres.35	TotalRobustness	-0.473418679	0	8538839.974	0.000999001	DHB	DLB	0
global_r.permres1	SymbiontRobustness	-0.13578329	3.25E-111	2357.617754	0.000999001	bleach	RL	0
global_r.permres.110	SymbiontRobustness	-0.001976155	0.458800023	0.55099507	0.454545455	bleach	LT_BL	0.914
global_r.permres.210	SymbiontRobustness	-0.115926501	3.35E-52	443.1551655	0.000999001	bleach	LT_SL	0
global_r.permres.36	SymbiontRobustness	-0.057248978	1.15E-155	7058.771745	0.000999001	bleach	LT_HL	0
global_r.permres.41	SymbiontRobustness	-0.136153582	4.54E-71	798.9902499	0.000999001	bleach	RH	0
global_r.permres.51	SymbiontRobustness	-0.030808157	1.22E-105	2044.208078	0.000999001	bleach	TLH	0
global_r.permres.61	SymbiontRobustness	0.286835432	3.37E-226	37849.43918	0.000999001	bleach	DHH	0
global_r.permres.71	SymbiontRobustness	-0.39348603	1.52727924870308e-312	289106.9487	0.000999001	bleach	DLH	0
global_r.permres.81	SymbiontRobustness	0.133807134	6.82E-88	1280.791365	0.000999001	RL	LT_BL	0
global_r.permres.91	SymbiontRobustness	0.019856788	0.001336255	10.59434266	0.000999001	RL	LT_SL	0
global_r.permres.101	SymbiontRobustness	0.078534312	9.99E-73	838.4594526	0.000999001	RL	LT_HL	0
global_r.permres.111	SymbiontRobustness	-0.000370292	0.946251584	0.0045564	0.951048951	RL	RH	0.952
global_r.permres.121	SymbiontRobustness	0.104975133	9.71E-94	1498.083582	0.000999001	RL	TLH	0
global_r.permres.131	SymbiontRobustness	0.422618722	1.30E-198	19702.13508	0.000999001	RL	DHH	0
global_r.permres.141	SymbiontRobustness	-0.257702741	1.74E-165	8941.602476	0.000999001	RL	DLH	0
global_r.permres.151	SymbiontRobustness	-0.113950346	6.14E-46	355.8956172	0.000999001	LT_BL	LT_SL	0
global_r.permres.161	SymbiontRobustness	-0.055272823	2.16E-53	461.2693005	0.000999001	LT_BL	LT_HL	0
global_r.permres.171	SymbiontRobustness	-0.134177427	2.93E-62	613.1918892	0.000999001	LT_BL	RH	0
global_r.permres.181	SymbiontRobustness	-0.028832002	7.80E-23	125.5107298	0.000999001	LT_BL	TLH	0
global_r.permres.191	SymbiontRobustness	0.288811588	3.40E-170	10010.29154	0.000999001	LT_BL	DHH	0
global_r.permres.201	SymbiontRobustness	-0.391509875	6.00E-205	22896.55844	0.000999001	LT_BL	DLH	0
global_r.permres.211	SymbiontRobustness	0.058677524	1.89E-21	115.3014366	0.000999001	LT_SL	LT_HL	0
global_r.permres.221	SymbiontRobustness	-0.020227081	0.005808761	7.778444952	0.003996004	LT_SL	RH	0.009
global_r.permres.231	SymbiontRobustness	0.085118344	3.96E-36	242.6260909	0.000999001	LT_SL	TLH	0
global_r.permres.241	SymbiontRobustness	0.402761934	1.42E-142	5138.213754	0.000999001	LT_SL	DHH	0
global_r.permres.251	SymbiontRobustness	-0.277559529	1.13E-114	2573.763042	0.000999001	LT_SL	DLH	0
global_r.permres.261	SymbiontRobustness	-0.078904604	4.60E-39	273.8213165	0.000999001	LT_HL	RH	0
global_r.permres.271	SymbiontRobustness	0.026440821	0	1.66E+28	0.000999001	LT_HL	TLH	0
global_r.permres.281	SymbiontRobustness	0.34408441	8.12E-252	69259.61148	0.000999001	LT_HL	DHH	0
global_r.permres.291	SymbiontRobustness	-0.336237053	0	1586921.683	0.000999001	LT_HL	DLH	0
global_r.permres.301	SymbiontRobustness	0.105345425	4.25E-55	488.0832708	0.000999001	RH	TLH	0
global_r.permres.311	SymbiontRobustness	0.422989014	3.65E-157	7318.782649	0.000999001	RH	DHH	0
global_r.permres.321	SymbiontRobustness	-0.257332449	1.85E-119	2903.307473	0.000999001	RH	DLH	0
global_r.permres.331	SymbiontRobustness	0.317643589	4.95E-245	59024.21892	0.000999001	TLH	DHH	0
global_r.permres.341	SymbiontRobustness	-0.362677874	0	1846317.879	0.000999001	TLH	DLH	0
global_r.permres.351	SymbiontRobustness	-0.680321463	5.12E-308	259923.6271	0.000999001	DHH	DLH	0
global_r.permres2	HostRobustness	-0.201520211	6.81E-215	28974.48205	0.000999001	bleach	RL	0
global_r.permres.112	HostRobustness	-0.15148539	9.76E-205	22782.16394	0.000999001	bleach	LT_BL	0
global_r.permres.212	HostRobustness	-0.209817682	5.01E-217	30474.1849	0.000999001	bleach	LT_SL	0
global_r.permres.37	HostRobustness	0.016559228	3.38E-50	413.8362864	0.000999001	bleach	LT_HL	0
global_r.permres.42	HostRobustness	-0.189088647	3.16E-29	177.2526959	0.000999001	bleach	RS	0
global_r.permres.52	HostRobustness	-0.100563395	2.19E-87	1263.35209	0.000999001	bleach	TLS	0
global_r.permres.62	HostRobustness	0.479800242	2.32951952014148e-320	347431.5993	0.000999001	bleach	DHS	0
global_r.permres.72	HostRobustness	-0.472199758	5.31748032649558e-319	336511.501	0.000999001	bleach	DLS	0
global_r.permres.82	HostRobustness	0.050034821	2.04E-110	2310.205329	0.000999001	RL	LT_BL	0
global_r.permres.92	HostRobustness	-0.008297471	1.85E-10	45.26479209	0.000999001	RL	LT_SL	0
global_r.permres.102	HostRobustness	0.218079439	1.06E-248	64356.14235	0.000999001	RL	LT_HL	0
global_r.permres.113	HostRobustness	0.012431564	0.382572195	0.765859353	0.35964036	RL	RS	0.359
global_r.permres.122	HostRobustness	0.100956816	2.52E-87	1261.220421	0.000999001	RL	TLS	0
global_r.permres.132	HostRobustness	0.681320453	0	628150.0712	0.000999001	RL	DHS	0
global_r.permres.142	HostRobustness	-0.270679547	4.77E-267	99145.14313	0.000999001	RL	DLS	0
global_r.permres.152	HostRobustness	-0.058332292	4.92E-121	3020.05795	0.000999001	LT_BL	LT_SL	0
global_r.permres.162	HostRobustness	0.168044618	5.99E-259	81930.24252	0.000999001	LT_BL	LT_HL	0
global_r.permres.172	HostRobustness	-0.037603257	0.008713466	7.020982849	0.012987013	LT_BL	RS	0.036
global_r.permres.182	HostRobustness	0.050921995	1.77E-44	337.330859	0.000999001	LT_BL	TLS	0
global_r.permres.192	HostRobustness	0.631285632	0	1156236.921	0.000999001	LT_BL	DHS	0
global_r.permres.202	HostRobustness	-0.320714368	6.83955652656758e-314	298422.7015	0.000999001	LT_BL	DLS	0
global_r.permres.213	HostRobustness	0.22637691	1.81E-249	65531.39504	0.000999001	LT_SL	LT_HL	0
global_r.permres.222	HostRobustness	0.020729035	0.146141592	2.128938267	0.147852148	LT_SL	RS	0.294
global_r.permres.232	HostRobustness	0.109254287	5.23E-93	1469.233141	0.000999001	LT_SL	TLS	0
global_r.permres.242	HostRobustness	0.689617923	0	608138.137	0.000999001	LT_SL	DHS	0
global_r.permres.252	HostRobustness	-0.262382077	5.32E-262	88034.61879	0.000999001	LT_SL	DLS	0
global_r.permres.262	HostRobustness	-0.205647875	7.33E-33	210.3484554	0.000999001	LT_HL	RS	0
global_r.permres.272	HostRobustness	-0.117122623	3.71E-102	1868.314457	0.000999001	LT_HL	TLS	0
global_r.permres.282	HostRobustness	0.463241014	0	3.38E+30	0.000999001	LT_HL	DHS	0
global_r.permres.292	HostRobustness	-0.488758986	0	2.10E+31	0.000999001	LT_HL	DLS	0
global_r.permres.302	HostRobustness	0.088525253	4.69E-09	37.60519351	0.000999001	RS	TLS	0
global_r.permres.312	HostRobustness	0.668888889	5.98E-109	2225.352619	0.000999001	RS	DHS	0
global_r.permres.322	HostRobustness	-0.283111111	4.01E-49	398.6618721	0.000999001	RS	DLS	0
global_r.permres.332	HostRobustness	0.580363636	2.41E-234	45874.22943	0.000999001	TLS	DHS	0
global_r.permres.342	HostRobustness	-0.371636364	1.16E-196	18810.69318	0.000999001	TLS	DLS	0
global_r.permres.352	HostRobustness	-0.952	0	5.35E+31	0.000999001	DHS	DLS	0
carib_r.permres	TotalRobustness	0.019729458	9.99E-05	15.78108404	0.000999001	bleach	RL	0
carib_r.permres.1	TotalRobustness	0.045454545	1.26E-17	88.79280905	0.000999001	bleach	LT_BL	0
carib_r.permres.2	TotalRobustness	0.048319452	4.23E-19	98.72525269	0.000999001	bleach	LT_SL	0
carib_r.permres.3	TotalRobustness	0.091145372	1.41E-48	391.1039029	0.000999001	bleach	LT_HL	0
carib_r.permres.4	TotalRobustness	0.368364936	5.80E-129	3678.429762	0.000999001	bleach	RB	0
carib_r.permres.5	TotalRobustness	0.504774486	8.79E-174	10907.85421	0.000999001	bleach	TLB	0
carib_r.permres.6	TotalRobustness	0.339852539	6.00E-143	5185.213189	0.000999001	bleach	DHB	0
carib_r.permres.7	TotalRobustness	0.389577057	1.86E-143	5249.759804	0.000999001	bleach	DLB	0
carib_r.permres.8	TotalRobustness	0.025725087	2.80E-22	121.3730483	0.000999001	RL	LT_BL	0
carib_r.permres.9	TotalRobustness	0.028589994	9.65E-25	140.1399013	0.000999001	RL	LT_SL	0
carib_r.permres.10	TotalRobustness	0.071415914	1.62E-93	1489.293721	0.000999001	RL	LT_HL	0
carib_r.permres.11	TotalRobustness	0.348635478	1.94E-151	6372.95799	0.000999001	RL	RB	0
carib_r.permres.12	TotalRobustness	0.485045028	4.69E-231	42447.6596	0.000999001	RL	TLB	0
carib_r.permres.13	TotalRobustness	0.320123081	4.11E-205	22985.93852	0.000999001	RL	DHB	0
carib_r.permres.14	TotalRobustness	0.369847599	6.49E-179	12330.46028	0.000999001	RL	DLB	0
carib_r.permres.15	TotalRobustness	0.002864906	0.175312668	1.850284742	0.175824176	LT_BL	LT_SL	0.185
carib_r.permres.16	TotalRobustness	0.045690826	6.02E-80	1029.490826	0.000999001	LT_BL	LT_HL	0
carib_r.permres.17	TotalRobustness	0.32291039	2.98E-148	5899.186626	0.000999001	LT_BL	RB	0
carib_r.permres.18	TotalRobustness	0.459319941	9.65E-239	50888.68336	0.000999001	LT_BL	TLB	0
carib_r.permres.19	TotalRobustness	0.294397994	6.54E-214	28309.01216	0.000999001	LT_BL	DHB	0
carib_r.permres.20	TotalRobustness	0.344122512	1.64E-178	12212.44293	0.000999001	LT_BL	DLB	0
carib_r.permres.21	TotalRobustness	0.04282592	1.94E-69	761.6345692	0.000999001	LT_SL	LT_HL	0
carib_r.permres.22	TotalRobustness	0.320045484	1.22E-146	5672.946476	0.000999001	LT_SL	RB	0
carib_r.permres.23	TotalRobustness	0.456455034	1.72E-234	46034.1054	0.000999001	LT_SL	TLB	0
carib_r.permres.24	TotalRobustness	0.291533087	3.87E-208	24694.03832	0.000999001	LT_SL	DHB	0
carib_r.permres.25	TotalRobustness	0.341257605	3.36E-176	11556.80268	0.000999001	LT_SL	DLB	0
carib_r.permres.26	TotalRobustness	0.277219564	1.00E-140	4911.321576	0.000999001	LT_HL	RB	0
carib_r.permres.27	TotalRobustness	0.413629114	2.39E-258	80780.06435	0.000999001	LT_HL	TLB	0
carib_r.permres.28	TotalRobustness	0.248707167	1.30E-245	59837.13756	0.000999001	LT_HL	DHB	0
carib_r.permres.29	TotalRobustness	0.298431685	2.10E-176	11613.41574	0.000999001	LT_HL	DLB	0
carib_r.permres.30	TotalRobustness	0.13640955	1.45E-80	1047.391805	0.000999001	RB	TLB	0
carib_r.permres.31	TotalRobustness	-0.028512397	4.43E-11	48.73436529	0.000999001	RB	DHB	0
carib_r.permres.32	TotalRobustness	0.021212121	1.83E-05	19.29766592	0.000999001	RB	DLB	0
carib_r.permres.33	TotalRobustness	-0.164921947	5.20E-164	8630.057277	0.000999001	TLB	DHB	0
carib_r.permres.34	TotalRobustness	-0.115197429	5.24E-90	1355.953003	0.000999001	TLB	DLB	0
carib_r.permres.35	TotalRobustness	0.049724518	5.46E-40	284.1146364	0.000999001	DHB	DLB	0
carib_r.permres1	SymbiontRobustness	-0.020881328	0.008355592	7.098876647	0.006993007	bleach	RL	0.048
carib_r.permres.110	SymbiontRobustness	0.098204265	9.96E-19	96.18835922	0.000999001	bleach	LT_BL	0
carib_r.permres.210	SymbiontRobustness	0.139376218	9.20E-22	117.5804312	0.000999001	bleach	LT_SL	0
carib_r.permres.36	SymbiontRobustness	0.008063087	0.242494956	1.374314145	0.251748252	bleach	LT_HL	0.753
carib_r.permres.41	SymbiontRobustness	-0.007457511	0.396650303	0.721617337	0.401598402	bleach	RH	0.802
carib_r.permres.51	SymbiontRobustness	0.138316779	1.56E-49	404.4204018	0.000999001	bleach	TLH	0
carib_r.permres.61	SymbiontRobustness	-0.093861115	1.91E-26	153.7756923	0.000999001	bleach	DHH	0
carib_r.permres.71	SymbiontRobustness	0.112664573	3.05E-37	254.2096077	0.000999001	bleach	DLH	0
carib_r.permres.81	SymbiontRobustness	0.119085593	5.64E-33	211.4329574	0.000999001	RL	LT_BL	0
carib_r.permres.91	SymbiontRobustness	0.160257546	3.66E-31	194.5310208	0.000999001	RL	LT_SL	0
carib_r.permres.101	SymbiontRobustness	0.028944415	6.42E-13	59.34824829	0.000999001	RL	LT_HL	0
carib_r.permres.111	SymbiontRobustness	0.013423817	0.044069151	4.10667799	0.044955045	RL	RH	0.22
carib_r.permres.121	SymbiontRobustness	0.159198107	1.26E-100	1795.370776	0.000999001	RL	TLH	0
carib_r.permres.131	SymbiontRobustness	-0.072979787	5.76E-34	220.9894321	0.000999001	RL	DHH	0
carib_r.permres.141	SymbiontRobustness	0.133545901	3.59E-81	1065.20993	0.000999001	RL	DLH	0
carib_r.permres.151	SymbiontRobustness	0.041171953	0.001889879	9.921011429	0.001998002	LT_BL	LT_SL	0.009
carib_r.permres.161	SymbiontRobustness	-0.090141178	2.10E-26	153.4363444	0.000999001	LT_BL	LT_HL	0
carib_r.permres.171	SymbiontRobustness	-0.105661776	4.46E-24	134.9670679	0.000999001	LT_BL	RH	0
carib_r.permres.181	SymbiontRobustness	0.040112514	1.11E-07	30.38376213	0.000999001	LT_BL	TLH	0
carib_r.permres.191	SymbiontRobustness	-0.19206538	8.30E-61	586.0905972	0.000999001	LT_BL	DHH	0
carib_r.permres.201	SymbiontRobustness	0.014460308	0.053866201	3.761967038	0.048951049	LT_BL	DLH	0.22
carib_r.permres.211	SymbiontRobustness	-0.131313131	1.63E-25	146.2445148	0.000999001	LT_SL	LT_HL	0
carib_r.permres.221	SymbiontRobustness	-0.146833729	1.75E-25	146.0028161	0.000999001	LT_SL	RH	0
carib_r.permres.231	SymbiontRobustness	-0.00105944	0.922374964	0.009519532	0.923076923	LT_SL	TLH	0.923
carib_r.permres.241	SymbiontRobustness	-0.233237334	5.37E-51	425.3601073	0.000999001	LT_SL	DHH	0
carib_r.permres.251	SymbiontRobustness	-0.026711645	0.015870156	5.919659011	0.013986014	LT_SL	DLH	0.078
carib_r.permres.261	SymbiontRobustness	-0.015520598	0.004914188	8.093531031	0.006993007	LT_HL	RH	0.048
carib_r.permres.271	SymbiontRobustness	0.130253692	0	4.50E+30	0.000999001	LT_HL	TLH	0
carib_r.permres.281	SymbiontRobustness	-0.101924202	2.51E-80	1040.456765	0.000999001	LT_HL	DHH	0
carib_r.permres.291	SymbiontRobustness	0.104601486	5.22E-134	4165.971086	0.000999001	LT_HL	DLH	0
carib_r.permres.301	SymbiontRobustness	0.14577429	2.91E-67	713.9750081	0.000999001	RH	TLH	0
carib_r.permres.311	SymbiontRobustness	-0.086403604	2.02E-30	187.8240554	0.000999001	RH	DHH	0
carib_r.permres.321	SymbiontRobustness	0.120122084	2.34E-52	445.4930675	0.000999001	RH	DLH	0
carib_r.permres.331	SymbiontRobustness	-0.232177894	1.32E-144	5398.972703	0.000999001	TLH	DHH	0
carib_r.permres.341	SymbiontRobustness	-0.025652206	6.81E-37	250.5474354	0.000999001	TLH	DLH	0
carib_r.permres.351	SymbiontRobustness	0.206525689	1.41E-125	3382.197614	0.000999001	DHH	DLH	0
carib_r.permres2	HostRobustness	0.031159549	1.24E-11	51.86771211	0.000999001	bleach	RL	0
carib_r.permres.112	HostRobustness	0.028589994	2.93E-10	44.15092068	0.000999001	bleach	LT_BL	0
carib_r.permres.212	HostRobustness	0.020674582	2.45E-06	23.57254079	0.000999001	bleach	LT_SL	0
carib_r.permres.37	HostRobustness	0.144722075	4.23E-92	1434.130025	0.000999001	bleach	LT_HL	0
carib_r.permres.42	HostRobustness	0.058765038	9.44E-07	25.6430012	0.000999001	bleach	RS	0
carib_r.permres.52	HostRobustness	0.111390054	1.68E-39	278.6602422	0.000999001	bleach	TLS	0
carib_r.permres.62	HostRobustness	0.008384692	0.440151145	0.598321338	0.443556444	bleach	DHS	1
carib_r.permres.72	HostRobustness	0.063753191	2.40E-33	214.9911824	0.000999001	bleach	DLS	0
carib_r.permres.82	HostRobustness	-0.002569555	0.36545925	0.822859767	0.364635365	RL	LT_BL	1
carib_r.permres.92	HostRobustness	-0.010484967	0.000198571	14.3829642	0.000999001	RL	LT_SL	0
carib_r.permres.102	HostRobustness	0.113562526	1.61E-122	3134.160083	0.000999001	RL	LT_HL	0
carib_r.permres.113	HostRobustness	0.02760549	0.0140863	6.136762807	0.013986014	RL	RS	0.096
carib_r.permres.122	HostRobustness	0.080230505	1.45E-30	189.1162505	0.000999001	RL	TLS	0
carib_r.permres.132	HostRobustness	-0.022774857	0.028859552	4.847110823	0.026973027	RL	DHS	0.156
carib_r.permres.142	HostRobustness	0.032593643	6.25E-23	126.2326251	0.000999001	RL	DLS	0
carib_r.permres.152	HostRobustness	-0.007915411	0.004127628	8.423731369	0.006993007	LT_BL	LT_SL	0.054
carib_r.permres.162	HostRobustness	0.116132081	2.24E-126	3449.994881	0.000999001	LT_BL	LT_HL	0
carib_r.permres.172	HostRobustness	0.030175045	0.007323126	7.344529575	0.012987013	LT_BL	RS	0.096
carib_r.permres.182	HostRobustness	0.08280006	4.82E-32	202.6481566	0.000999001	LT_BL	TLS	0
carib_r.permres.192	HostRobustness	-0.020205302	0.051993164	3.822412959	0.057942058	LT_BL	DHS	0.285
carib_r.permres.202	HostRobustness	0.035163198	4.69E-26	150.6000962	0.000999001	LT_BL	DLS	0
carib_r.permres.213	HostRobustness	0.124047492	7.18E-136	4360.895428	0.000999001	LT_SL	LT_HL	0
carib_r.permres.222	HostRobustness	0.038090456	0.000745552	11.7391274	0.000999001	LT_SL	RS	0
carib_r.permres.232	HostRobustness	0.090715472	1.86E-36	246.0127147	0.000999001	LT_SL	TLS	0
carib_r.permres.242	HostRobustness	-0.01228989	0.234970518	1.419231723	0.24975025	LT_SL	DHS	0.996
carib_r.permres.252	HostRobustness	0.043078609	1.40E-35	237.0206234	0.000999001	LT_SL	DLS	0
carib_r.permres.262	HostRobustness	-0.085957036	2.74E-13	61.53834489	0.000999001	LT_HL	RS	0
carib_r.permres.272	HostRobustness	-0.033332021	5.75E-09	37.13051775	0.000999001	LT_HL	TLS	0
carib_r.permres.282	HostRobustness	-0.136337383	1.29E-29	180.6469488	0.000999001	LT_HL	DHS	0
carib_r.permres.292	HostRobustness	-0.080968883	2.15E-94	1524.296356	0.000999001	LT_HL	DLS	0
carib_r.permres.302	HostRobustness	0.052625016	2.72E-05	18.46417984	0.000999001	RS	TLS	0
carib_r.permres.312	HostRobustness	-0.050380347	0.000892846	11.38394265	0.000999001	RS	DHS	0
carib_r.permres.322	HostRobustness	0.004988153	0.655159968	0.20006788	0.671328671	RS	DLS	1
carib_r.permres.332	HostRobustness	-0.103005362	2.94E-16	79.88435815	0.000999001	TLS	DHS	0
carib_r.permres.342	HostRobustness	-0.047636862	4.42E-14	66.30817738	0.000999001	TLS	DLS	0
carib_r.permres.352	HostRobustness	0.0553685	2.47E-07	28.59843266	0.000999001	DHS	DLS	0
cc_r.permres	TotalRobustness	0.073939394	5.90E-27	157.9636019	0.000999001	bleach	RL	0
cc_r.permres.1	TotalRobustness	0.054410774	1.57E-22	123.2445294	0.000999001	bleach	LT_BL	0
cc_r.permres.2	TotalRobustness	0.070707071	1.07E-29	181.376071	0.000999001	bleach	LT_SL	0
cc_r.permres.3	TotalRobustness	0.103569024	1.33E-55	496.2356618	0.000999001	bleach	LT_HL	0
cc_r.permres.4	TotalRobustness	0.413166491	1.32E-138	4663.194527	0.000999001	bleach	RB	0
cc_r.permres.5	TotalRobustness	0.452665963	5.88E-165	8828.508817	0.000999001	bleach	TLB	0
cc_r.permres.6	TotalRobustness	0.372310166	9.22E-147	5689.50667	0.000999001	bleach	DHB	0
cc_r.permres.7	TotalRobustness	0.40638223	2.84E-142	5100.541966	0.000999001	bleach	DLB	0
cc_r.permres.8	TotalRobustness	-0.01952862	1.41E-06	24.76502404	0.000999001	RL	LT_BL	0
cc_r.permres.9	TotalRobustness	-0.003232323	0.458564772	0.551573187	0.422577423	RL	LT_SL	0.438
cc_r.permres.10	TotalRobustness	0.02962963	2.75E-14	67.56502664	0.000999001	RL	LT_HL	0
cc_r.permres.11	TotalRobustness	0.339227097	1.77E-133	4112.022518	0.000999001	RL	RB	0
cc_r.permres.12	TotalRobustness	0.378726569	1.90E-169	9832.691391	0.000999001	RL	TLB	0
cc_r.permres.13	TotalRobustness	0.298370772	1.62E-146	5655.600909	0.000999001	RL	DHB	0
cc_r.permres.14	TotalRobustness	0.332442836	1.65E-138	4652.217335	0.000999001	RL	DLB	0
cc_r.permres.15	TotalRobustness	0.016296296	5.93E-08	31.78877171	0.000999001	LT_BL	LT_SL	0
cc_r.permres.16	TotalRobustness	0.049158249	4.55E-79	1004.466072	0.000999001	LT_BL	LT_HL	0
cc_r.permres.17	TotalRobustness	0.358755716	1.30E-157	7398.07757	0.000999001	LT_BL	RB	0
cc_r.permres.18	TotalRobustness	0.398255189	3.58E-228	39655.75459	0.000999001	LT_BL	TLB	0
cc_r.permres.19	TotalRobustness	0.317899392	2.04E-198	19611.07107	0.000999001	LT_BL	DHB	0
cc_r.permres.20	TotalRobustness	0.351971456	1.32E-167	9407.812604	0.000999001	LT_BL	DLB	0
cc_r.permres.21	TotalRobustness	0.032861953	1.02E-29	181.5460825	0.000999001	LT_SL	LT_HL	0
cc_r.permres.22	TotalRobustness	0.34245942	4.09E-146	5600.748158	0.000999001	LT_SL	RB	0
cc_r.permres.23	TotalRobustness	0.381958892	7.75E-198	19343.48683	0.000999001	LT_SL	TLB	0
cc_r.permres.24	TotalRobustness	0.301603096	4.93E-172	10460.70777	0.000999001	LT_SL	DHB	0
cc_r.permres.25	TotalRobustness	0.33567516	9.05E-154	6742.813322	0.000999001	LT_SL	DLB	0
cc_r.permres.26	TotalRobustness	0.309597467	1.43E-151	6393.710356	0.000999001	LT_HL	RB	0
cc_r.permres.27	TotalRobustness	0.34909694	5.12E-256	76463.64597	0.000999001	LT_HL	TLB	0
cc_r.permres.28	TotalRobustness	0.268741143	8.85E-211	26287.09903	0.000999001	LT_HL	DHB	0
cc_r.permres.29	TotalRobustness	0.302813207	1.78E-163	8520.013378	0.000999001	LT_HL	DLB	0
cc_r.permres.30	TotalRobustness	0.039499472	2.05E-18	94.07232555	0.000999001	RB	TLB	0
cc_r.permres.31	TotalRobustness	-0.040856324	2.03E-18	94.10096229	0.000999001	RB	DHB	0
cc_r.permres.32	TotalRobustness	-0.006784261	0.18282198	1.787161615	0.196803197	RB	DLB	0.392
cc_r.permres.33	TotalRobustness	-0.080355797	1.81E-93	1487.376963	0.000999001	TLB	DHB	0
cc_r.permres.34	TotalRobustness	-0.046283733	8.85E-29	173.3689091	0.000999001	TLB	DLB	0
cc_r.permres.35	TotalRobustness	0.034072064	3.43E-17	85.93043777	0.000999001	DHB	DLB	0
cc_r.permres1	SymbiontRobustness	0.078518519	3.86E-22	120.3442493	0.000999001	bleach	RL	0
cc_r.permres.110	SymbiontRobustness	0.047003367	9.68E-14	64.24656605	0.000999001	bleach	LT_BL	0
cc_r.permres.210	SymbiontRobustness	0.116632997	3.54E-45	346.1487538	0.000999001	bleach	LT_SL	0
cc_r.permres.36	SymbiontRobustness	0.026666667	3.74E-08	32.83248731	0.000999001	bleach	LT_HL	0
cc_r.permres.41	SymbiontRobustness	0.118175301	1.50E-21	116.0229979	0.000999001	bleach	RH	0
cc_r.permres.51	SymbiontRobustness	0.171612903	4.12E-90	1359.772324	0.000999001	bleach	TLH	0
cc_r.permres.61	SymbiontRobustness	0.046490714	1.33E-07	29.96645661	0.000999001	bleach	DHH	0
cc_r.permres.71	SymbiontRobustness	0.15597263	2.23E-75	904.8717796	0.000999001	bleach	DLH	0
cc_r.permres.81	SymbiontRobustness	-0.031515152	2.56E-06	23.48006896	0.000999001	RL	LT_BL	0
cc_r.permres.91	SymbiontRobustness	0.038114478	9.32E-08	30.77085506	0.000999001	RL	LT_SL	0
cc_r.permres.101	SymbiontRobustness	-0.051851852	6.03E-18	90.92192234	0.000999001	RL	LT_HL	0
cc_r.permres.111	SymbiontRobustness	0.039656783	0.000573104	12.25965355	0.000999001	RL	RH	0
cc_r.permres.121	SymbiontRobustness	0.093094385	8.85E-41	293.0805771	0.000999001	RL	TLH	0
cc_r.permres.131	SymbiontRobustness	-0.032027805	0.00043326	12.81605662	0.000999001	RL	DHH	0
cc_r.permres.141	SymbiontRobustness	0.077454111	1.15E-28	172.4048977	0.000999001	RL	DLH	0
cc_r.permres.151	SymbiontRobustness	0.06962963	3.70E-27	159.6436007	0.000999001	LT_BL	LT_SL	0
cc_r.permres.161	SymbiontRobustness	-0.0203367	4.35E-08	32.49044697	0.000999001	LT_BL	LT_HL	0
cc_r.permres.171	SymbiontRobustness	0.071171934	1.71E-10	45.45523224	0.000999001	LT_BL	RH	0
cc_r.permres.181	SymbiontRobustness	0.124609536	4.26E-86	1219.824261	0.000999001	LT_BL	TLH	0
cc_r.permres.191	SymbiontRobustness	-0.000512653	0.948647943	0.004158612	0.954045954	LT_BL	DHH	1
cc_r.permres.201	SymbiontRobustness	0.108969263	1.01E-64	661.3168069	0.000999001	LT_BL	DLH	0
cc_r.permres.211	SymbiontRobustness	-0.08996633	3.10E-53	458.837345	0.000999001	LT_SL	LT_HL	0
cc_r.permres.221	SymbiontRobustness	0.001542305	0.886449271	0.020444581	0.894105894	LT_SL	RH	1
cc_r.permres.231	SymbiontRobustness	0.054979907	1.52E-28	171.3589311	0.000999001	LT_SL	TLH	0
cc_r.permres.241	SymbiontRobustness	-0.070142283	4.79E-15	72.23710971	0.000999001	LT_SL	DHH	0
cc_r.permres.251	SymbiontRobustness	0.039339633	2.63E-14	67.68060361	0.000999001	LT_SL	DLH	0
cc_r.permres.261	SymbiontRobustness	0.091508635	5.05E-17	84.83370301	0.000999001	LT_HL	RH	0
cc_r.permres.271	SymbiontRobustness	0.144946237	0	5.53E+29	0.000999001	LT_HL	TLH	0
cc_r.permres.281	SymbiontRobustness	0.019824047	0.005782518	7.786955796	0.004995005	LT_HL	DHH	0.012
cc_r.permres.291	SymbiontRobustness	0.129305963	2.42E-123	3199.260901	0.000999001	LT_HL	DLH	0
cc_r.permres.301	SymbiontRobustness	0.053437602	2.13E-07	28.92931776	0.000999001	RH	TLH	0
cc_r.permres.311	SymbiontRobustness	-0.071684588	1.84E-08	34.44689751	0.000999001	RH	DHH	0
cc_r.permres.321	SymbiontRobustness	0.037797328	0.000272396	13.745497	0.000999001	RH	DLH	0
cc_r.permres.331	SymbiontRobustness	-0.12512219	3.00E-42	310.2071097	0.000999001	TLH	DHH	0
cc_r.permres.341	SymbiontRobustness	-0.015640274	9.76E-11	46.80597015	0.000999001	TLH	DLH	0
cc_r.permres.351	SymbiontRobustness	0.109481916	2.27E-33	215.2156863	0.000999001	DHH	DLH	0
cc_r.permres2	HostRobustness	0.06976431	2.00E-20	107.9685978	0.000999001	bleach	RL	0
cc_r.permres.112	HostRobustness	0.057777778	2.75E-19	100.0145175	0.000999001	bleach	LT_BL	0
cc_r.permres.212	HostRobustness	0.03959596	1.32E-11	51.71637198	0.000999001	bleach	LT_SL	0
cc_r.permres.37	HostRobustness	0.180740741	6.66E-89	1316.238884	0.000999001	bleach	LT_HL	0
cc_r.permres.42	HostRobustness	0.087138047	4.08E-12	54.65069656	0.000999001	bleach	RS	0
cc_r.permres.52	HostRobustness	0.164859708	1.57E-60	581.0467252	0.000999001	bleach	TLS	0
cc_r.permres.62	HostRobustness	0.11295174	1.04E-29	181.4879582	0.000999001	bleach	DHS	0
cc_r.permres.72	HostRobustness	-0.052592593	6.48E-21	111.4478671	0.000999001	bleach	DLS	0
cc_r.permres.82	HostRobustness	-0.011986532	0.026692283	4.985472435	0.026973027	RL	LT_BL	0.084
cc_r.permres.92	HostRobustness	-0.03016835	1.25E-08	35.33470344	0.000999001	RL	LT_SL	0
cc_r.permres.102	HostRobustness	0.110976431	5.59E-62	607.8900786	0.000999001	RL	LT_HL	0
cc_r.permres.113	HostRobustness	0.017373737	0.135548712	2.24623617	0.127872128	RL	RS	0.127
cc_r.permres.122	HostRobustness	0.095095398	2.89E-33	214.2074939	0.000999001	RL	TLS	0
cc_r.permres.132	HostRobustness	0.04318743	2.73E-07	28.37234468	0.000999001	RL	DHS	0
cc_r.permres.142	HostRobustness	-0.122356902	2.04E-68	738.9592591	0.000999001	RL	DLS	0
cc_r.permres.152	HostRobustness	-0.018181818	2.52E-06	23.5173676	0.000999001	LT_BL	LT_SL	0
cc_r.permres.162	HostRobustness	0.122962963	5.29E-100	1766.494291	0.000999001	LT_BL	LT_HL	0
cc_r.permres.172	HostRobustness	0.029360269	0.008686602	7.026714433	0.005994006	LT_BL	RS	0.02
cc_r.permres.182	HostRobustness	0.10708193	1.90E-47	375.7536649	0.000999001	LT_BL	TLS	0
cc_r.permres.192	HostRobustness	0.055173962	2.09E-12	56.33395161	0.000999001	LT_BL	DHS	0
cc_r.permres.202	HostRobustness	-0.11037037	8.17E-92	1423.20873	0.000999001	LT_BL	DLS	0
cc_r.permres.213	HostRobustness	0.141144781	2.33E-128	3623.789374	0.000999001	LT_SL	LT_HL	0
cc_r.permres.222	HostRobustness	0.047542088	2.22E-05	18.89579576	0.000999001	LT_SL	RS	0
cc_r.permres.232	HostRobustness	0.125263749	5.25E-60	571.5305116	0.000999001	LT_SL	TLS	0
cc_r.permres.242	HostRobustness	0.07335578	4.38E-20	105.5606278	0.000999001	LT_SL	DHS	0
cc_r.permres.252	HostRobustness	-0.092188552	6.33E-95	1545.920965	0.000999001	LT_SL	DLS	0
cc_r.permres.262	HostRobustness	-0.093602694	9.07E-16	76.77477952	0.000999001	LT_HL	RS	0
cc_r.permres.272	HostRobustness	-0.015881033	0.000847501	11.48649495	0.001998002	LT_HL	TLS	0.005
cc_r.permres.282	HostRobustness	-0.067789001	1.95E-19	101.0442111	0.000999001	LT_HL	DHS	0
cc_r.permres.292	HostRobustness	-0.233333333	0	4.28E+30	0.000999001	LT_HL	DLS	0
cc_r.permres.302	HostRobustness	0.077721661	2.65E-10	44.39182233	0.000999001	RS	TLS	0
cc_r.permres.312	HostRobustness	0.025813692	0.04235875	4.17516661	0.041958042	RS	DHS	0.088
cc_r.permres.322	HostRobustness	-0.13973064	1.63E-28	171.0902179	0.000999001	RS	DLS	0
cc_r.permres.332	HostRobustness	-0.051907969	1.72E-09	39.95580387	0.000999001	TLS	DHS	0
cc_r.permres.342	HostRobustness	-0.217452301	1.14E-107	2153.565418	0.000999001	TLS	DLS	0
cc_r.permres.352	HostRobustness	-0.165544332	1.07E-61	602.589557	0.000999001	DHS	DLS	0
wc_r.permres	TotalRobustness	0.040155655	3.25E-10	43.90498701	0.000999001	bleach	RL	0
wc_r.permres.1	TotalRobustness	0.068057625	6.60E-23	126.0532486	0.000999001	bleach	LT_BL	0
wc_r.permres.2	TotalRobustness	0.091323067	6.60E-36	240.3561	0.000999001	bleach	LT_SL	0
wc_r.permres.3	TotalRobustness	0.122619639	1.52E-55	495.2750645	0.000999001	bleach	LT_HL	0
wc_r.permres.4	TotalRobustness	0.382042708	1.48E-121	3059.777449	0.000999001	bleach	RB	0
wc_r.permres.5	TotalRobustness	0.486311199	1.83E-155	7024.358341	0.000999001	bleach	TLB	0
wc_r.permres.6	TotalRobustness	0.341095603	3.37E-128	3609.429512	0.000999001	bleach	DHB	0
wc_r.permres.7	TotalRobustness	0.444169351	1.05E-140	4909.013539	0.000999001	bleach	DLB	0
wc_r.permres.8	TotalRobustness	0.027901971	3.33E-13	61.03382432	0.000999001	RL	LT_BL	0
wc_r.permres.9	TotalRobustness	0.051167412	2.61E-36	244.4872428	0.000999001	RL	LT_SL	0
wc_r.permres.10	TotalRobustness	0.082463984	2.94E-81	1067.80862	0.000999001	RL	LT_HL	0
wc_r.permres.11	TotalRobustness	0.341887053	7.10E-141	4929.402574	0.000999001	RL	RB	0
wc_r.permres.12	TotalRobustness	0.446155545	2.02E-200	20566.07131	0.000999001	RL	TLB	0
wc_r.permres.13	TotalRobustness	0.300939948	4.46E-174	10985.01273	0.000999001	RL	DHB	0
wc_r.permres.14	TotalRobustness	0.404013696	1.81E-170	10076.33795	0.000999001	RL	DLB	0
wc_r.permres.15	TotalRobustness	0.023265441	2.20E-11	50.45891912	0.000999001	LT_BL	LT_SL	0
wc_r.permres.16	TotalRobustness	0.054562014	1.05E-53	466.0994196	0.000999001	LT_BL	LT_HL	0
wc_r.permres.17	TotalRobustness	0.313985083	6.77E-134	4154.381334	0.000999001	LT_BL	RB	0
wc_r.permres.18	TotalRobustness	0.418253574	6.74E-195	18039.47867	0.000999001	LT_BL	TLB	0
wc_r.permres.19	TotalRobustness	0.273037977	7.35E-166	9022.106648	0.000999001	LT_BL	DHB	0
wc_r.permres.20	TotalRobustness	0.376111725	1.87E-164	8722.595687	0.000999001	LT_BL	DLB	0
wc_r.permres.21	TotalRobustness	0.031296572	1.91E-34	225.6814621	0.000999001	LT_SL	LT_HL	0
wc_r.permres.22	TotalRobustness	0.290719641	2.62E-131	3897.751097	0.000999001	LT_SL	RB	0
wc_r.permres.23	TotalRobustness	0.394988133	4.59E-200	20393.12778	0.000999001	LT_SL	TLB	0
wc_r.permres.24	TotalRobustness	0.249772536	2.65E-170	10036.3946	0.000999001	LT_SL	DHB	0
wc_r.permres.25	TotalRobustness	0.352846284	9.36E-165	8785.797571	0.000999001	LT_SL	DLB	0
wc_r.permres.26	TotalRobustness	0.259423069	3.98E-131	3880.39421	0.000999001	LT_HL	RB	0
wc_r.permres.27	TotalRobustness	0.36369156	1.71E-228	39957.29818	0.000999001	LT_HL	TLB	0
wc_r.permres.28	TotalRobustness	0.218475964	2.11E-209	25444.31417	0.000999001	LT_HL	DHB	0
wc_r.permres.29	TotalRobustness	0.321549712	2.93E-172	10517.6164	0.000999001	LT_HL	DLB	0
wc_r.permres.30	TotalRobustness	0.104268491	2.02E-57	526.3830283	0.000999001	RB	TLB	0
wc_r.permres.31	TotalRobustness	-0.040947105	2.17E-17	87.23721064	0.000999001	RB	DHB	0
wc_r.permres.32	TotalRobustness	0.062126643	5.54E-25	142.035881	0.000999001	RB	DLB	0
wc_r.permres.33	TotalRobustness	-0.145215597	5.06E-133	4066.051481	0.000999001	TLB	DHB	0
wc_r.permres.34	TotalRobustness	-0.042141849	4.23E-24	135.1456681	0.000999001	TLB	DLB	0
wc_r.permres.35	TotalRobustness	0.103073748	1.76E-75	907.546509	0.000999001	DHB	DLB	0
wc_r.permres1	SymbiontRobustness	-0.019125683	0.039134097	4.312647208	0.036963037	bleach	RL	0.18
wc_r.permres.110	SymbiontRobustness	0.062013578	4.14E-08	32.60121254	0.000999001	bleach	LT_BL	0
wc_r.permres.210	SymbiontRobustness	0.138102335	2.93E-20	106.7941051	0.000999001	bleach	LT_SL	0
wc_r.permres.36	SymbiontRobustness	0.062427554	4.03E-13	60.54312434	0.000999001	bleach	LT_HL	0
wc_r.permres.41	SymbiontRobustness	-0.002073064	0.850174893	0.03577583	0.848151848	bleach	RH	1
wc_r.permres.51	SymbiontRobustness	0.204609143	3.56E-64	650.3726372	0.000999001	bleach	TLH	0
wc_r.permres.61	SymbiontRobustness	-0.105802667	1.39E-23	131.1773666	0.000999001	bleach	DHH	0
wc_r.permres.71	SymbiontRobustness	0.115642554	6.79E-30	183.1192508	0.000999001	bleach	DLH	0
wc_r.permres.81	SymbiontRobustness	0.081139261	1.21E-17	88.92105308	0.000999001	RL	LT_BL	0
wc_r.permres.91	SymbiontRobustness	0.157228018	6.04E-30	183.5699145	0.000999001	RL	LT_SL	0
wc_r.permres.101	SymbiontRobustness	0.081553237	1.68E-43	325.2647765	0.000999001	RL	LT_HL	0
wc_r.permres.111	SymbiontRobustness	0.01705262	0.052187597	3.816031086	0.052947053	RL	RH	0.192
wc_r.permres.121	SymbiontRobustness	0.223734826	1.07E-112	2448.058585	0.000999001	RL	TLH	0
wc_r.permres.131	SymbiontRobustness	-0.086676984	1.06E-29	181.4118205	0.000999001	RL	DHH	0
wc_r.permres.141	SymbiontRobustness	0.134768237	7.98E-63	623.9876064	0.000999001	RL	DLH	0
wc_r.permres.151	SymbiontRobustness	0.076088756	1.80E-08	34.50050104	0.000999001	LT_BL	LT_SL	0
wc_r.permres.161	SymbiontRobustness	0.000413976	0.95496153	0.003197866	0.961038961	LT_BL	LT_HL	1
wc_r.permres.171	SymbiontRobustness	-0.064086642	4.78E-09	37.56067431	0.000999001	LT_BL	RH	0
wc_r.permres.181	SymbiontRobustness	0.142595565	1.02E-47	379.4218099	0.000999001	LT_BL	TLH	0
wc_r.permres.191	SymbiontRobustness	-0.167816246	1.36E-47	377.7308679	0.000999001	LT_BL	DHH	0
wc_r.permres.201	SymbiontRobustness	0.053628976	1.25E-10	46.20179938	0.000999001	LT_BL	DLH	0
wc_r.permres.211	SymbiontRobustness	-0.075674781	2.50E-11	50.1379214	0.000999001	LT_SL	LT_HL	0
wc_r.permres.221	SymbiontRobustness	-0.140175398	1.72E-21	115.6013246	0.000999001	LT_SL	RH	0
wc_r.permres.231	SymbiontRobustness	0.066506808	2.90E-09	38.72542538	0.000999001	LT_SL	TLH	0
wc_r.permres.241	SymbiontRobustness	-0.243905002	5.40E-52	440.063799	0.000999001	LT_SL	DHH	0
wc_r.permres.251	SymbiontRobustness	-0.022459781	0.044106031	4.10523244	0.048951049	LT_SL	DLH	0.192
wc_r.permres.261	SymbiontRobustness	-0.064500618	1.99E-15	74.61812701	0.000999001	LT_HL	RH	0
wc_r.permres.271	SymbiontRobustness	0.142181589	0	2.28E+29	0.000999001	LT_HL	TLH	0
wc_r.permres.281	SymbiontRobustness	-0.168230222	7.69E-90	1349.886798	0.000999001	LT_HL	DHH	0
wc_r.permres.291	SymbiontRobustness	0.053215	1.21E-43	327.0256584	0.000999001	LT_HL	DLH	0
wc_r.permres.301	SymbiontRobustness	0.206682207	1.22E-69	766.1658219	0.000999001	RH	TLH	0
wc_r.permres.311	SymbiontRobustness	-0.103729604	9.35E-25	140.2467555	0.000999001	RH	DHH	0
wc_r.permres.321	SymbiontRobustness	0.117715618	2.32E-33	215.1224656	0.000999001	RH	DLH	0
wc_r.permres.331	SymbiontRobustness	-0.31041181	5.20E-138	4595.849409	0.000999001	TLH	DHH	0
wc_r.permres.341	SymbiontRobustness	-0.088966589	9.88E-76	914.0449978	0.000999001	TLH	DLH	0
wc_r.permres.351	SymbiontRobustness	0.221445221	1.61E-97	1655.2832	0.000999001	DHH	DLH	0
wc_r.permres2	HostRobustness	0.078407021	6.36E-21	111.5023687	0.000999001	bleach	RL	0
wc_r.permres.112	HostRobustness	0.078986587	2.34E-20	107.473982	0.000999001	bleach	LT_BL	0
wc_r.permres.212	HostRobustness	0.081636032	8.47E-22	117.8425224	0.000999001	bleach	LT_SL	0
wc_r.permres.37	HostRobustness	0.148948501	8.76E-55	483.0625822	0.000999001	bleach	LT_HL	0
wc_r.permres.42	HostRobustness	0.09537801	5.44E-14	65.75791348	0.000999001	bleach	RS	0
wc_r.permres.52	HostRobustness	0.170273305	6.63E-47	368.5412392	0.000999001	bleach	TLS	0
wc_r.permres.62	HostRobustness	-0.021399521	0.027075845	4.960145825	0.033966034	bleach	DHS	0.264
wc_r.permres.72	HostRobustness	0.17372243	2.25E-53	460.9837533	0.000999001	bleach	DLS	0
wc_r.permres.82	HostRobustness	0.000579566	0.900266437	0.01574705	0.921078921	RL	LT_BL	1
wc_r.permres.92	HostRobustness	0.003229011	0.469294454	0.525677649	0.463536464	RL	LT_SL	1
wc_r.permres.102	HostRobustness	0.07054148	3.05E-58	540.4271845	0.000999001	RL	LT_HL	0
wc_r.permres.113	HostRobustness	0.016970989	0.093868401	2.834206231	0.097902098	RL	RS	0.672
wc_r.permres.122	HostRobustness	0.091866284	6.94E-32	201.1767308	0.000999001	RL	TLS	0
wc_r.permres.132	HostRobustness	-0.099806542	1.92E-29	179.1466233	0.000999001	RL	DHS	0
wc_r.permres.142	HostRobustness	0.095315409	9.76E-43	316.0207891	0.000999001	RL	DLS	0
wc_r.permres.152	HostRobustness	0.002649445	0.579201633	0.308555124	0.554445554	LT_BL	LT_SL	1
wc_r.permres.162	HostRobustness	0.069961914	1.74E-49	403.7484421	0.000999001	LT_BL	LT_HL	0
wc_r.permres.172	HostRobustness	0.016391423	0.110504367	2.570197917	0.096903097	LT_BL	RS	0.672
wc_r.permres.182	HostRobustness	0.091286718	3.45E-30	185.7384012	0.000999001	LT_BL	TLS	0
wc_r.permres.192	HostRobustness	-0.100386108	1.21E-28	172.2045214	0.000999001	LT_BL	DHS	0
wc_r.permres.202	HostRobustness	0.094735843	6.26E-40	283.4452021	0.000999001	LT_BL	DLS	0
wc_r.permres.213	HostRobustness	0.067312469	4.57E-51	426.3754739	0.000999001	LT_SL	LT_HL	0
wc_r.permres.222	HostRobustness	0.013741978	0.177367024	1.832707913	0.185814186	LT_SL	RS	0.93
wc_r.permres.232	HostRobustness	0.088637272	1.13E-29	181.1552504	0.000999001	LT_SL	TLS	0
wc_r.permres.242	HostRobustness	-0.103035553	3.08E-30	186.1748162	0.000999001	LT_SL	DHS	0
wc_r.permres.252	HostRobustness	0.092086398	1.01E-39	281.0969538	0.000999001	LT_SL	DLS	0
wc_r.permres.262	HostRobustness	-0.053570491	8.22E-08	31.05399664	0.000999001	LT_HL	RS	0
wc_r.permres.272	HostRobustness	0.021324803	0.0002537	13.88857854	0.001998002	LT_HL	TLS	0.009
wc_r.permres.282	HostRobustness	-0.170348022	6.70E-63	625.4419089	0.000999001	LT_HL	DHS	0
wc_r.permres.292	HostRobustness	0.024773929	7.02E-08	31.40903441	0.000999001	LT_HL	DLS	0
wc_r.permres.302	HostRobustness	0.074895294	2.22E-10	44.8186227	0.000999001	RS	TLS	0
wc_r.permres.312	HostRobustness	-0.116777531	4.98E-19	98.24224306	0.000999001	RS	DHS	0
wc_r.permres.322	HostRobustness	0.07834442	3.81E-12	54.82491702	0.000999001	RS	DLS	0
wc_r.permres.332	HostRobustness	-0.191672826	1.39E-53	464.225704	0.000999001	TLS	DHS	0
wc_r.permres.342	HostRobustness	0.003449125	0.633885482	0.227539803	0.643356643	TLS	DLS	1
wc_r.permres.352	HostRobustness	0.195121951	2.48E-60	577.4066991	0.000999001	DHS	DLS	0
ec_r.permres	TotalRobustness	0.04526396	1.76E-11	51.00610839	0.000999001	bleach	RL	0
ec_r.permres.1	TotalRobustness	0.071278826	6.60E-22	118.6343912	0.000999001	bleach	LT_BL	0
ec_r.permres.2	TotalRobustness	0.071755289	1.36E-22	123.7145433	0.000999001	bleach	LT_SL	0
ec_r.permres.3	TotalRobustness	0.136935392	3.10E-63	631.9267607	0.000999001	bleach	LT_HL	0
ec_r.permres.4	TotalRobustness	0.382592434	2.01E-121	3049.645797	0.000999001	bleach	RB	0
ec_r.permres.5	TotalRobustness	0.460622737	9.62E-150	6116.527793	0.000999001	bleach	TLB	0
ec_r.permres.6	TotalRobustness	0.428173242	1.15E-149	6104.879813	0.000999001	bleach	DHB	0
ec_r.permres.7	TotalRobustness	0.403425767	1.97E-142	5120.296039	0.000999001	bleach	DLB	0
ec_r.permres.8	TotalRobustness	0.026014866	2.44E-07	28.61850055	0.000999001	RL	LT_BL	0
ec_r.permres.9	TotalRobustness	0.026491328	7.45E-08	31.27356512	0.000999001	RL	LT_SL	0
ec_r.permres.10	TotalRobustness	0.091671431	3.83E-71	800.7267269	0.000999001	RL	LT_HL	0
ec_r.permres.11	TotalRobustness	0.337328473	7.87E-132	3948.33981	0.000999001	RL	RB	0
ec_r.permres.12	TotalRobustness	0.415358776	1.34E-174	11123.09585	0.000999001	RL	TLB	0
ec_r.permres.13	TotalRobustness	0.382909281	9.56E-183	13510.49683	0.000999001	RL	DHB	0
ec_r.permres.14	TotalRobustness	0.358161807	7.09E-171	10174.85305	0.000999001	RL	DLB	0
ec_r.permres.15	TotalRobustness	0.000476463	0.924328163	0.009045063	0.932067932	LT_BL	LT_SL	0.935
ec_r.permres.16	TotalRobustness	0.065656566	1.06E-43	327.7397534	0.000999001	LT_BL	LT_HL	0
ec_r.permres.17	TotalRobustness	0.311313608	8.33E-122	3078.866005	0.000999001	LT_BL	RB	0
ec_r.permres.18	TotalRobustness	0.389343911	1.32E-162	8343.546881	0.000999001	LT_BL	TLB	0
ec_r.permres.19	TotalRobustness	0.356894416	1.08E-167	9427.884077	0.000999001	LT_BL	DHB	0
ec_r.permres.20	TotalRobustness	0.332146941	1.22E-156	7226.818019	0.000999001	LT_BL	DLB	0
ec_r.permres.21	TotalRobustness	0.065180103	6.41E-46	355.657079	0.000999001	LT_SL	LT_HL	0
ec_r.permres.22	TotalRobustness	0.310837145	2.99E-123	3191.914823	0.000999001	LT_SL	RB	0
ec_r.permres.23	TotalRobustness	0.388867448	2.29E-165	8915.810225	0.000999001	LT_SL	TLB	0
ec_r.permres.24	TotalRobustness	0.356417953	1.72E-171	10325.78218	0.000999001	LT_SL	DHB	0
ec_r.permres.25	TotalRobustness	0.331670478	6.11E-160	7825.184882	0.000999001	LT_SL	DLB	0
ec_r.permres.26	TotalRobustness	0.245657042	1.67E-124	3293.207538	0.000999001	LT_HL	RB	0
ec_r.permres.27	TotalRobustness	0.323687345	4.42E-201	20890.76556	0.000999001	LT_HL	TLB	0
ec_r.permres.28	TotalRobustness	0.29123785	3.62E-304	237432.2654	0.000999001	LT_HL	DHB	0
ec_r.permres.29	TotalRobustness	0.266490375	3.52E-221	33617.39815	0.000999001	LT_HL	DLB	0
ec_r.permres.30	TotalRobustness	0.078030303	7.19E-38	260.8697761	0.000999001	RB	TLB	0
ec_r.permres.31	TotalRobustness	0.045580808	6.99E-21	111.2089479	0.000999001	RB	DHB	0
ec_r.permres.32	TotalRobustness	0.020833333	7.30E-06	21.2370256	0.000999001	RB	DLB	0
ec_r.permres.33	TotalRobustness	-0.032449495	2.53E-31	195.9910979	0.000999001	TLB	DHB	0
ec_r.permres.34	TotalRobustness	-0.05719697	3.04E-53	458.9757623	0.000999001	TLB	DLB	0
ec_r.permres.35	TotalRobustness	-0.024747475	1.20E-36	247.9757608	0.000999001	DHB	DLB	0
ec_r.permres1	SymbiontRobustness	-0.089289118	5.66E-17	84.5126355	0.000999001	bleach	RL	0
ec_r.permres.110	SymbiontRobustness	0.062035449	1.34E-08	35.17467542	0.000999001	bleach	LT_BL	0
ec_r.permres.210	SymbiontRobustness	0.042214599	0.0026353	9.280210962	0.002997003	bleach	LT_SL	0.014
ec_r.permres.36	SymbiontRobustness	-0.035925291	1.64E-05	19.52622489	0.000999001	bleach	LT_HL	0
ec_r.permres.41	SymbiontRobustness	-0.072970269	1.79E-08	34.51139576	0.000999001	bleach	RH	0
ec_r.permres.51	SymbiontRobustness	0.077282257	7.32E-18	90.36022318	0.000999001	bleach	TLH	0
ec_r.permres.61	SymbiontRobustness	-0.019434915	0.05225006	3.813986225	0.045954046	bleach	DHH	0.135
ec_r.permres.71	SymbiontRobustness	-0.048222794	4.52E-08	32.40422542	0.000999001	bleach	DLH	0
ec_r.permres.81	SymbiontRobustness	0.151324566	4.52E-43	320.045627	0.000999001	RL	LT_BL	0
ec_r.permres.91	SymbiontRobustness	0.131503716	5.14E-21	112.169363	0.000999001	RL	LT_SL	0
ec_r.permres.101	SymbiontRobustness	0.053363827	2.08E-19	100.8446157	0.000999001	RL	LT_HL	0
ec_r.permres.111	SymbiontRobustness	0.016318849	0.132048698	2.287284057	0.144855145	RL	RH	0.244
ec_r.permres.121	SymbiontRobustness	0.166571374	2.77E-78	982.5609902	0.000999001	RL	TLH	0
ec_r.permres.131	SymbiontRobustness	0.069854202	3.08E-16	79.7637045	0.000999001	RL	DHH	0
ec_r.permres.141	SymbiontRobustness	0.041066324	2.94E-11	49.74052879	0.000999001	RL	DLH	0
ec_r.permres.151	SymbiontRobustness	-0.01982085	0.12922438	2.321309609	0.122877123	LT_BL	LT_SL	0.244
ec_r.permres.161	SymbiontRobustness	-0.097960739	5.02E-34	221.5669676	0.000999001	LT_BL	LT_HL	0
ec_r.permres.171	SymbiontRobustness	-0.135005718	1.52E-24	138.6038239	0.000999001	LT_BL	RH	0
ec_r.permres.181	SymbiontRobustness	0.015246808	0.021550704	5.367335587	0.020979021	LT_BL	TLH	0.08
ec_r.permres.191	SymbiontRobustness	-0.081470364	2.32E-17	87.04992741	0.000999001	LT_BL	DHH	0
ec_r.permres.201	SymbiontRobustness	-0.110258243	1.14E-36	248.2139769	0.000999001	LT_BL	DLH	0
ec_r.permres.211	SymbiontRobustness	-0.078139889	4.90E-11	48.48515172	0.000999001	LT_SL	LT_HL	0
ec_r.permres.221	SymbiontRobustness	-0.115184868	2.33E-13	61.96254988	0.000999001	LT_SL	RH	0
ec_r.permres.231	SymbiontRobustness	0.035067658	0.002048625	9.765099921	0.000999001	LT_SL	TLH	0
ec_r.permres.241	SymbiontRobustness	-0.061649514	2.08E-06	23.92316557	0.000999001	LT_SL	DHH	0
ec_r.permres.251	SymbiontRobustness	-0.090437393	2.16E-13	62.15055202	0.000999001	LT_SL	DLH	0
ec_r.permres.261	SymbiontRobustness	-0.037044978	0.000111202	15.5610785	0.000999001	LT_HL	RH	0
ec_r.permres.271	SymbiontRobustness	0.113207547	0	2.69E+30	0.000999001	LT_HL	TLH	0
ec_r.permres.281	SymbiontRobustness	0.016490375	0.004509432	8.256054546	0.005994006	LT_HL	DHH	0.03
ec_r.permres.291	SymbiontRobustness	-0.012297503	5.86E-07	26.68897686	0.000999001	LT_HL	DLH	0
ec_r.permres.301	SymbiontRobustness	0.150252525	2.07E-37	255.9909245	0.000999001	RH	TLH	0
ec_r.permres.311	SymbiontRobustness	0.053535354	2.35E-06	23.66134474	0.000999001	RH	DHH	0
ec_r.permres.321	SymbiontRobustness	0.024747475	0.011394738	6.525270733	0.007992008	RH	DLH	0.035
ec_r.permres.331	SymbiontRobustness	-0.096717172	5.59E-40	284.0001976	0.000999001	TLH	DHH	0
ec_r.permres.341	SymbiontRobustness	-0.125505051	9.94E-118	2779.844051	0.000999001	TLH	DLH	0
ec_r.permres.351	SymbiontRobustness	-0.028787879	6.55E-06	21.46795671	0.000999001	DHH	DLH	0
ec_r.permres2	HostRobustness	0.075566991	2.02E-30	187.8168071	0.000999001	bleach	RL	0
ec_r.permres.112	HostRobustness	0.061940156	1.85E-25	145.8189528	0.000999001	bleach	LT_BL	0
ec_r.permres.212	HostRobustness	0.073089384	1.03E-25	147.852246	0.000999001	bleach	LT_SL	0
ec_r.permres.37	HostRobustness	0.207070707	1.42E-114	2567.205399	0.000999001	bleach	LT_HL	0
ec_r.permres.42	HostRobustness	0.08651134	1.42E-13	63.23998313	0.000999001	bleach	RS	0
ec_r.permres.52	HostRobustness	0.178430532	8.88E-51	422.1833274	0.000999001	bleach	TLS	0
ec_r.permres.62	HostRobustness	0.076157804	1.54E-12	57.11909515	0.000999001	bleach	DHS	0
ec_r.permres.72	HostRobustness	0.059743663	9.23E-22	117.5687812	0.000999001	bleach	DLS	0
ec_r.permres.82	HostRobustness	-0.013626834	0.005257363	7.96617163	0.007992008	RL	LT_BL	0.105
ec_r.permres.92	HostRobustness	-0.002477606	0.667343797	0.185284214	0.663336663	RL	LT_SL	1
ec_r.permres.102	HostRobustness	0.131503716	2.37E-87	1262.13025	0.000999001	RL	LT_HL	0
ec_r.permres.113	HostRobustness	0.010944349	0.309441984	1.038434725	0.295704296	RL	RS	1
ec_r.permres.122	HostRobustness	0.102863541	1.69E-25	146.1234495	0.000999001	RL	TLS	0
ec_r.permres.132	HostRobustness	0.000590814	0.952601016	0.003542266	0.962037962	RL	DHS	1
ec_r.permres.142	HostRobustness	-0.015823328	0.002817915	9.151701021	0.00999001	RL	DLS	0.126
ec_r.permres.152	HostRobustness	0.011149228	0.039854361	4.280924907	0.037962038	LT_BL	LT_SL	0.38
ec_r.permres.162	HostRobustness	0.145130551	2.31E-108	2192.160029	0.000999001	LT_BL	LT_HL	0
ec_r.permres.172	HostRobustness	0.024571184	0.020848385	5.42679845	0.014985015	LT_BL	RS	0.182
ec_r.permres.182	HostRobustness	0.116490375	1.31E-31	198.6317827	0.000999001	LT_BL	TLS	0
ec_r.permres.192	HostRobustness	0.014217648	0.145081841	2.140232813	0.153846154	LT_BL	DHS	1
ec_r.permres.202	HostRobustness	-0.002196493	0.64933841	0.207372879	0.645354645	LT_BL	DLS	1
ec_r.permres.213	HostRobustness	0.133981323	4.14E-76	923.9401749	0.000999001	LT_SL	LT_HL	0
ec_r.permres.222	HostRobustness	0.013421955	0.224001997	1.487940663	0.222777223	LT_SL	RS	1
ec_r.permres.232	HostRobustness	0.105341147	5.57E-25	142.0150996	0.000999001	LT_SL	TLS	0
ec_r.permres.242	HostRobustness	0.00306842	0.764117955	0.090297361	0.758241758	LT_SL	DHS	1
ec_r.permres.252	HostRobustness	-0.013345721	0.021360502	5.383237292	0.017982018	LT_SL	DLS	0.192
ec_r.permres.262	HostRobustness	-0.120559367	4.19E-25	142.9949354	0.000999001	LT_HL	RS	0
ec_r.permres.272	HostRobustness	-0.028640175	0.000243458	13.97158622	0.000999001	LT_HL	TLS	0
ec_r.permres.282	HostRobustness	-0.130912903	5.65E-32	202.0057415	0.000999001	LT_HL	DHS	0
ec_r.permres.292	HostRobustness	-0.147327044	5.67E-96	1589.316318	0.000999001	LT_HL	DLS	0
ec_r.permres.302	HostRobustness	0.091919192	8.93E-12	52.69085744	0.000999001	RS	TLS	0
ec_r.permres.312	HostRobustness	-0.010353535	0.449258519	0.574825185	0.457542458	RS	DHS	1
ec_r.permres.322	HostRobustness	-0.026767677	0.013501167	6.214251047	0.016983017	RS	DLS	0.192
ec_r.permres.332	HostRobustness	-0.102272727	3.80E-15	72.86497194	0.000999001	TLS	DHS	0
ec_r.permres.342	HostRobustness	-0.118686869	3.54E-31	194.6570514	0.000999001	TLS	DLS	0
ec_r.permres.352	HostRobustness	-0.016414141	0.099750609	2.735350466	0.093906094	DHS	DLS	0.918
pacific_r.permres	TotalRobustness	-0.041682854	6.38E-30	183.359637	0.000999001	bleach	RL	0
pacific_r.permres.1	TotalRobustness	0.036292411	2.47E-25	144.8177214	0.000999001	bleach	LT_BL	0
pacific_r.permres.2	TotalRobustness	-0.019457394	1.13E-09	40.94238142	0.000999001	bleach	LT_SL	0
pacific_r.permres.3	TotalRobustness	0.130260943	1.76E-107	2143.237692	0.000999001	bleach	LT_HL	0
pacific_r.permres.4	TotalRobustness	0.275793502	3.19E-104	1970.924279	0.000999001	bleach	RB	0
pacific_r.permres.5	TotalRobustness	0.390639229	9.12E-188	15226.55468	0.000999001	bleach	TLB	0
pacific_r.permres.6	TotalRobustness	0.60529196	1.03E-234	46277.69453	0.000999001	bleach	DHB	0
pacific_r.permres.7	TotalRobustness	0.139191752	1.24E-112	2444.176756	0.000999001	bleach	DLB	0
pacific_r.permres.8	TotalRobustness	0.077975265	6.99E-109	2221.509847	0.000999001	RL	LT_BL	0
pacific_r.permres.9	TotalRobustness	0.02222546	1.67E-28	171.0016346	0.000999001	RL	LT_SL	0
pacific_r.permres.10	TotalRobustness	0.171943797	5.21E-197	18966.99036	0.000999001	RL	LT_HL	0
pacific_r.permres.11	TotalRobustness	0.317476356	2.00E-122	3126.874189	0.000999001	RL	RB	0
pacific_r.permres.12	TotalRobustness	0.432322084	7.58E-239	51014.79601	0.000999001	RL	TLB	0
pacific_r.permres.13	TotalRobustness	0.646974814	0.00E+00	268534.5355	0.000999001	RL	DHB	0
pacific_r.permres.14	TotalRobustness	0.180874606	5.16E-201	20857.56185	0.000999001	RL	DLB	0
pacific_r.permres.15	TotalRobustness	-0.055749806	1.12E-86	1239.178247	0.000999001	LT_BL	LT_SL	0
pacific_r.permres.16	TotalRobustness	0.093968531	3.78E-158	7494.568015	0.000999001	LT_BL	LT_HL	0
pacific_r.permres.17	TotalRobustness	0.23950109	9.69E-101	1800.778542	0.000999001	LT_BL	RB	0
pacific_r.permres.18	TotalRobustness	0.354346818	1.23E-226	38244.33297	0.000999001	LT_BL	TLB	0
pacific_r.permres.19	TotalRobustness	0.568999549	2.20604405027299e-310	274792.9395	0.000999001	LT_BL	DHB	0
pacific_r.permres.20	TotalRobustness	0.102899341	2.36E-165	8912.83559	0.000999001	LT_BL	DLB	0
pacific_r.permres.21	TotalRobustness	0.149718337	4.88E-192	16854.46969	0.000999001	LT_SL	LT_HL	0
pacific_r.permres.22	TotalRobustness	0.295250896	6.42E-117	2723.727646	0.000999001	LT_SL	RB	0
pacific_r.permres.23	TotalRobustness	0.410096624	4.18E-237	48961.97233	0.000999001	LT_SL	TLB	0
pacific_r.permres.24	TotalRobustness	0.624749355	3.51205898938638e-313	293478.7999	0.000999001	LT_SL	DHB	0
pacific_r.permres.25	TotalRobustness	0.158649147	1.31E-196	18787.01638	0.000999001	LT_SL	DLB	0
pacific_r.permres.26	TotalRobustness	0.145532559	3.80E-66	690.4528946	0.000999001	LT_HL	RB	0
pacific_r.permres.27	TotalRobustness	0.260378287	2.28E-219	32208.3506	0.000999001	LT_HL	TLB	0
pacific_r.permres.28	TotalRobustness	0.475031017	0	4.28E+31	0.000999001	LT_HL	DHB	0
pacific_r.permres.29	TotalRobustness	0.008930809	1.20E-161	8153.304437	0.000999001	LT_HL	DLB	0
pacific_r.permres.30	TotalRobustness	0.114845728	2.18E-49	402.3646825	0.000999001	RB	TLB	0
pacific_r.permres.31	TotalRobustness	0.329498459	2.09E-127	3539.325444	0.000999001	RB	DHB	0
pacific_r.permres.32	TotalRobustness	-0.13660175	5.43E-62	608.1178763	0.000999001	RB	DLB	0
pacific_r.permres.33	TotalRobustness	0.214652731	4.74E-203	21889.29585	0.000999001	TLB	DHB	0
pacific_r.permres.34	TotalRobustness	-0.251447477	3.21E-216	29897.84395	0.000999001	TLB	DLB	0
pacific_r.permres.35	TotalRobustness	-0.466100208	0	22208059.74	0.000999001	DHB	DLB	0
pacific_r.permres1	SymbiontRobustness	-0.313455063	2.61E-146	5627.297167	0.000999001	bleach	RL	0
pacific_r.permres.110	SymbiontRobustness	-0.132381507	9.73E-74	863.3042122	0.000999001	bleach	LT_BL	0
pacific_r.permres.210	SymbiontRobustness	-0.237308987	1.22E-124	3304.256713	0.000999001	bleach	LT_SL	0
pacific_r.permres.36	SymbiontRobustness	-0.145056333	2.45E-163	8491.692196	0.000999001	bleach	LT_HL	0
pacific_r.permres.41	SymbiontRobustness	-0.292923858	1.44E-83	1138.21383	0.000999001	bleach	RH	0
pacific_r.permres.51	SymbiontRobustness	-0.11595562	8.17E-145	5426.308247	0.000999001	bleach	TLH	0
pacific_r.permres.61	SymbiontRobustness	0.273498488	9.18E-213	27550.85972	0.000999001	bleach	DHH	0
pacific_r.permres.71	SymbiontRobustness	-0.630414286	6.37E-287	158265.0753	0.000999001	bleach	DLH	0
pacific_r.permres.81	SymbiontRobustness	0.181073556	6.84E-79	999.4928861	0.000999001	RL	LT_BL	0
pacific_r.permres.91	SymbiontRobustness	0.076146076	2.38E-31	196.2317078	0.000999001	RL	LT_SL	0
pacific_r.permres.101	SymbiontRobustness	0.168398731	1.17E-102	1892.764611	0.000999001	RL	LT_HL	0
pacific_r.permres.111	SymbiontRobustness	0.020531205	0.029703953	4.796133194	0.02997003	RL	RH	0.029
pacific_r.permres.121	SymbiontRobustness	0.197499444	3.97E-115	2603.458936	0.000999001	RL	TLH	0
pacific_r.permres.131	SymbiontRobustness	0.586953552	1.82E-204	22636.31987	0.000999001	RL	DHH	0
pacific_r.permres.141	SymbiontRobustness	-0.316959222	1.90E-153	6690.571174	0.000999001	RL	DLH	0
pacific_r.permres.151	SymbiontRobustness	-0.10492748	1.10E-44	339.9407029	0.000999001	LT_BL	LT_SL	0
pacific_r.permres.161	SymbiontRobustness	-0.012674825	0.003027612	9.014267042	0.004995005	LT_BL	LT_HL	0.008
pacific_r.permres.171	SymbiontRobustness	-0.160542351	5.50E-40	284.0746631	0.000999001	LT_BL	RH	0
pacific_r.permres.181	SymbiontRobustness	0.016425888	0.000136772	15.1392429	0.000999001	LT_BL	TLH	0
pacific_r.permres.191	SymbiontRobustness	0.405879995	2.55E-166	9122.223073	0.000999001	LT_BL	DHH	0
pacific_r.permres.201	SymbiontRobustness	-0.498032778	6.51E-184	13891.62237	0.000999001	LT_BL	DLH	0
pacific_r.permres.211	SymbiontRobustness	0.092252655	1.04E-60	584.2967698	0.000999001	LT_SL	LT_HL	0
pacific_r.permres.221	SymbiontRobustness	-0.055614871	1.24E-08	35.35975852	0.000999001	LT_SL	RH	0
pacific_r.permres.231	SymbiontRobustness	0.121353368	2.66E-79	1011.065764	0.000999001	LT_SL	TLH	0
pacific_r.permres.241	SymbiontRobustness	0.510807475	6.35E-194	17626.89978	0.000999001	LT_SL	DHH	0
pacific_r.permres.251	SymbiontRobustness	-0.393105299	1.58E-172	10585.30667	0.000999001	LT_SL	DLH	0
pacific_r.permres.261	SymbiontRobustness	-0.147867526	2.27E-41	299.8989272	0.000999001	LT_HL	RH	0
pacific_r.permres.271	SymbiontRobustness	0.029100713	0	1.87E+28	0.000999001	LT_HL	TLH	0
pacific_r.permres.281	SymbiontRobustness	0.418554821	0	738701.472	0.000999001	LT_HL	DHH	0
pacific_r.permres.291	SymbiontRobustness	-0.485357953	0	7086213.285	0.000999001	LT_HL	DLH	0
pacific_r.permres.301	SymbiontRobustness	0.176968238	2.77E-51	429.5561653	0.000999001	RH	TLH	0
pacific_r.permres.311	SymbiontRobustness	0.566422346	4.16E-136	4386.313346	0.000999001	RH	DHH	0
pacific_r.permres.321	SymbiontRobustness	-0.337490428	2.64E-95	1561.544046	0.000999001	RH	DLH	0
pacific_r.permres.331	SymbiontRobustness	0.389454108	0	639553.4501	0.000999001	TLH	DHH	0
pacific_r.permres.341	SymbiontRobustness	-0.514458666	0	7961426.56	0.000999001	TLH	DLH	0
pacific_r.permres.351	SymbiontRobustness	-0.903912774	0	3021658.195	0.000999001	DHH	DLH	0
pacific_r.permres2	HostRobustness	-0.019473582	6.85E-10	42.12558506	0.000999001	bleach	RL	0
pacific_r.permres.112	HostRobustness	0.033281533	1.73E-24	138.1534932	0.000999001	bleach	LT_BL	0
pacific_r.permres.212	HostRobustness	-0.031646594	9.42E-22	117.5022665	0.000999001	bleach	LT_SL	0
pacific_r.permres.37	HostRobustness	0.150462963	4.64E-123	3176.771181	0.000999001	bleach	LT_HL	0
pacific_r.permres.42	HostRobustness	0.001907044	0.911550788	0.012371269	0.9000999	bleach	RS	0.9
pacific_r.permres.52	HostRobustness	0.023471898	2.77E-07	28.33922479	0.000999001	bleach	TLS	0
pacific_r.permres.62	HostRobustness	0.633140008	5.45E-243	56250.47958	0.000999001	bleach	DHS	0
pacific_r.permres.72	HostRobustness	-0.319240944	3.93E-185	14300.91706	0.000999001	bleach	DLS	0
pacific_r.permres.82	HostRobustness	0.052755115	4.06E-79	1005.875551	0.000999001	RL	LT_BL	0
pacific_r.permres.92	HostRobustness	-0.012173012	1.83E-10	45.28053651	0.000999001	RL	LT_SL	0
pacific_r.permres.102	HostRobustness	0.169936545	3.12E-188	15396.17275	0.000999001	RL	LT_HL	0
pacific_r.permres.113	HostRobustness	0.021380626	0.209783982	1.58329208	0.217782218	RL	RS	0.594
pacific_r.permres.122	HostRobustness	0.04294548	2.00E-23	129.9747908	0.000999001	RL	TLS	0
pacific_r.permres.132	HostRobustness	0.65261359	2.86E-302	227065.6467	0.000999001	RL	DHS	0
pacific_r.permres.142	HostRobustness	-0.299767362	3.50E-236	47907.98446	0.000999001	RL	DLS	0
pacific_r.permres.152	HostRobustness	-0.064928127	1.27E-101	1842.505753	0.000999001	LT_BL	LT_SL	0
pacific_r.permres.162	HostRobustness	0.11718143	2.89E-188	15408.61315	0.000999001	LT_BL	LT_HL	0
pacific_r.permres.172	HostRobustness	-0.03137449	0.065876447	3.421031135	0.065934066	LT_BL	RS	0.27
pacific_r.permres.182	HostRobustness	-0.009809635	0.007551789	7.287171197	0.006993007	LT_BL	TLS	0.036
pacific_r.permres.192	HostRobustness	0.599858475	0	403778.8483	0.000999001	LT_BL	DHS	0
pacific_r.permres.202	HostRobustness	-0.352522478	1.53E-281	139450.3454	0.000999001	LT_BL	DLS	0
pacific_r.permres.213	HostRobustness	0.182109557	1.77E-206	23741.94604	0.000999001	LT_SL	LT_HL	0
pacific_r.permres.222	HostRobustness	0.033553638	0.049519741	3.90589276	0.054945055	LT_SL	RS	0.27
pacific_r.permres.232	HostRobustness	0.055118493	5.01E-34	221.5783437	0.000999001	LT_SL	TLS	0
pacific_r.permres.242	HostRobustness	0.664786602	2.23369178263822e-316	316384.6131	0.000999001	LT_SL	DHS	0
pacific_r.permres.252	HostRobustness	-0.28759435	3.63E-245	59212.24632	0.000999001	LT_SL	DLS	0
pacific_r.permres.262	HostRobustness	-0.148555919	8.55E-16	76.93620429	0.000999001	LT_HL	RS	0
pacific_r.permres.272	HostRobustness	-0.126991064	1.02E-88	1309.615477	0.000999001	LT_HL	TLS	0
pacific_r.permres.282	HostRobustness	0.482677045	0	9.19E+29	0.000999001	LT_HL	DHS	0
pacific_r.permres.292	HostRobustness	-0.469703907	0	1.70E+30	0.000999001	LT_HL	DLS	0
pacific_r.permres.302	HostRobustness	0.021564855	0.213961127	1.554494048	0.197802198	RS	TLS	0.594
pacific_r.permres.312	HostRobustness	0.631232965	6.60E-91	1389.089328	0.000999001	RS	DHS	0
pacific_r.permres.322	HostRobustness	-0.321147988	3.21E-46	359.551615	0.000999001	RS	DLS	0
pacific_r.permres.332	HostRobustness	0.60966811	1.27E-216	30184.53077	0.000999001	TLS	DHS	0
pacific_r.permres.342	HostRobustness	-0.342712843	3.53E-168	9538.020035	0.000999001	TLS	DLS	0
pacific_r.permres.352	HostRobustness	-0.952380952	0	7.70E+30	0.000999001	DHS	DLS	0
cp_r.permres	TotalRobustness	0.036075036	7.47E-10	41.91937141	0.000999001	bleach	RL	0
cp_r.permres.1	TotalRobustness	0.080189652	2.74E-33	214.4334938	0.000999001	bleach	LT_BL	0
cp_r.permres.2	TotalRobustness	0.10272796	2.31E-44	335.887824	0.000999001	bleach	LT_SL	0
cp_r.permres.3	TotalRobustness	0.182299182	1.41E-89	1340.39402	0.000999001	bleach	LT_HL	0
cp_r.permres.4	TotalRobustness	0.38478055	6.81E-119	2862.327977	0.000999001	bleach	RB	0
cp_r.permres.5	TotalRobustness	0.344688912	1.73E-133	4112.981469	0.000999001	bleach	TLB	0
cp_r.permres.6	TotalRobustness	0.47995914	6.34E-164	8612.187114	0.000999001	bleach	DHB	0
cp_r.permres.7	TotalRobustness	0.312303199	8.79E-131	3847.596728	0.000999001	bleach	DLB	0
cp_r.permres.8	TotalRobustness	0.044114616	2.17E-28	170.0189078	0.000999001	RL	LT_BL	0
cp_r.permres.9	TotalRobustness	0.066652924	4.36E-45	345.0053505	0.000999001	RL	LT_SL	0
cp_r.permres.10	TotalRobustness	0.146224146	5.05E-126	3419.91332	0.000999001	RL	LT_HL	0
cp_r.permres.11	TotalRobustness	0.348705514	8.30E-129	3664.241955	0.000999001	RL	RB	0
cp_r.permres.12	TotalRobustness	0.308613876	1.06E-166	9206.351909	0.000999001	RL	TLB	0
cp_r.permres.13	TotalRobustness	0.443884104	5.98E-207	24008.39666	0.000999001	RL	DHB	0
cp_r.permres.14	TotalRobustness	0.276228163	6.43E-175	11208.10039	0.000999001	RL	DLB	0
cp_r.permres.15	TotalRobustness	0.022538308	4.79E-10	42.97886773	0.000999001	LT_BL	LT_SL	0
cp_r.permres.16	TotalRobustness	0.102109531	6.25E-105	2007.264706	0.000999001	LT_BL	LT_HL	0
cp_r.permres.17	TotalRobustness	0.304590898	3.02E-119	2887.811782	0.000999001	LT_BL	RB	0
cp_r.permres.18	TotalRobustness	0.26449926	2.33E-158	7532.6439	0.000999001	LT_BL	TLB	0
cp_r.permres.19	TotalRobustness	0.399769488	6.15E-204	22354.67596	0.000999001	LT_BL	DHB	0
cp_r.permres.20	TotalRobustness	0.232113547	1.95E-167	9369.851015	0.000999001	LT_BL	DLB	0
cp_r.permres.21	TotalRobustness	0.079571222	2.66E-77	955.7277131	0.000999001	LT_SL	LT_HL	0
cp_r.permres.22	TotalRobustness	0.28205259	1.97E-111	2370.689657	0.000999001	LT_SL	RB	0
cp_r.permres.23	TotalRobustness	0.241960952	4.38E-145	5462.252617	0.000999001	LT_SL	TLB	0
cp_r.permres.24	TotalRobustness	0.37723118	2.31E-191	16586.13127	0.000999001	LT_SL	DHB	0
cp_r.permres.25	TotalRobustness	0.209575239	9.59E-150	6116.751264	0.000999001	LT_SL	DLB	0
cp_r.permres.26	TotalRobustness	0.202481367	2.42E-94	1522.28731	0.000999001	LT_HL	RB	0
cp_r.permres.27	TotalRobustness	0.162389729	6.93E-152	6442.42301	0.000999001	LT_HL	TLB	0
cp_r.permres.28	TotalRobustness	0.297659957	7.80E-234	45325.49315	0.000999001	LT_HL	DHB	0
cp_r.permres.29	TotalRobustness	0.130004017	6.06E-217	30414.22581	0.000999001	LT_HL	DLB	0
cp_r.permres.30	TotalRobustness	-0.040091638	1.27E-11	51.80696035	0.000999001	RB	TLB	0
cp_r.permres.31	TotalRobustness	0.09517859	1.56E-42	313.5990991	0.000999001	RB	DHB	0
cp_r.permres.32	TotalRobustness	-0.072477351	8.72E-31	191.100355	0.000999001	RB	DLB	0
cp_r.permres.33	TotalRobustness	0.135270228	4.18E-121	3025.454609	0.000999001	TLB	DHB	0
cp_r.permres.34	TotalRobustness	-0.032385713	1.95E-34	225.607131	0.000999001	TLB	DLB	0
cp_r.permres.35	TotalRobustness	-0.167655941	7.10E-175	11196.48272	0.000999001	DHB	DLB	0
cp_r.permres1	SymbiontRobustness	-0.001924002	0.791053975	0.070386304	0.77022977	bleach	RL	1
cp_r.permres.110	SymbiontRobustness	0.05586477	1.11E-12	57.94032166	0.000999001	bleach	LT_BL	0
cp_r.permres.210	SymbiontRobustness	0.10430839	1.25E-33	217.7193663	0.000999001	bleach	LT_SL	0
cp_r.permres.36	SymbiontRobustness	0.067752353	1.09E-22	124.4370248	0.000999001	bleach	LT_HL	0
cp_r.permres.41	SymbiontRobustness	0.013323713	0.300783965	1.07639369	0.312687313	bleach	RH	0.936
cp_r.permres.51	SymbiontRobustness	0.112650313	5.22E-45	344.0057092	0.000999001	bleach	TLH	0
cp_r.permres.61	SymbiontRobustness	0.112650313	5.22E-45	344.0057092	0.000999001	bleach	DHH	0
cp_r.permres.71	SymbiontRobustness	0.076960077	6.38E-24	133.7694904	0.000999001	bleach	DLH	0
cp_r.permres.81	SymbiontRobustness	0.057788772	1.33E-19	102.196784	0.000999001	RL	LT_BL	0
cp_r.permres.91	SymbiontRobustness	0.106232392	1.21E-48	392.0190259	0.000999001	RL	LT_SL	0
cp_r.permres.101	SymbiontRobustness	0.069676355	3.68E-42	309.1597725	0.000999001	RL	LT_HL	0
cp_r.permres.111	SymbiontRobustness	0.015247715	0.204948349	1.617495407	0.225774226	RL	RH	0.9
cp_r.permres.121	SymbiontRobustness	0.114574315	1.27E-72	835.9622444	0.000999001	RL	TLH	0
cp_r.permres.131	SymbiontRobustness	0.114574315	1.27E-72	835.9622444	0.000999001	RL	DHH	0
cp_r.permres.141	SymbiontRobustness	0.078884079	1.14E-38	269.4909792	0.000999001	RL	DLH	0
cp_r.permres.151	SymbiontRobustness	0.04844362	5.66E-16	78.07292702	0.000999001	LT_BL	LT_SL	0
cp_r.permres.161	SymbiontRobustness	0.011887583	0.004347831	8.325173853	0.002997003	LT_BL	LT_HL	0.014
cp_r.permres.171	SymbiontRobustness	-0.042541057	0.000512831	12.48033073	0.000999001	LT_BL	RH	0
cp_r.permres.181	SymbiontRobustness	0.056785542	1.16E-30	189.9685563	0.000999001	LT_BL	TLH	0
cp_r.permres.191	SymbiontRobustness	0.056785542	1.16E-30	189.9685563	0.000999001	LT_BL	DHH	0
cp_r.permres.201	SymbiontRobustness	0.021095307	3.00E-05	18.26683231	0.000999001	LT_BL	DLH	0
cp_r.permres.211	SymbiontRobustness	-0.036556037	1.36E-19	102.1318388	0.000999001	LT_SL	LT_HL	0
cp_r.permres.221	SymbiontRobustness	-0.090984677	8.39E-13	58.66178538	0.000999001	LT_SL	RH	0
cp_r.permres.231	SymbiontRobustness	0.008341923	0.022148075	5.318329737	0.016983017	LT_SL	TLH	0.09
cp_r.permres.241	SymbiontRobustness	0.008341923	0.022148075	5.318329737	0.015984016	LT_SL	DHH	0.09
cp_r.permres.251	SymbiontRobustness	-0.027348313	7.44E-09	36.53453529	0.000999001	LT_SL	DLH	0
cp_r.permres.261	SymbiontRobustness	-0.05442864	3.00E-06	23.1383635	0.000999001	LT_HL	RH	0
cp_r.permres.271	SymbiontRobustness	0.044897959	0	1.91E+28	0.000999001	LT_HL	TLH	0
cp_r.permres.281	SymbiontRobustness	0.044897959	0	1.91E+28	0.000999001	LT_HL	DHH	0
cp_r.permres.291	SymbiontRobustness	0.009207723	0.000851756	11.47663575	0.001998002	LT_HL	DLH	0.008
cp_r.permres.301	SymbiontRobustness	0.099326599	8.18E-16	77.05641591	0.000999001	RH	TLH	0
cp_r.permres.311	SymbiontRobustness	0.099326599	8.18E-16	77.05641591	0.000999001	RH	DHH	0
cp_r.permres.321	SymbiontRobustness	0.063636364	1.37E-07	29.90379621	0.000999001	RH	DLH	0
cp_r.permres.331	SymbiontRobustness	0	0.318543476	1	0.487512488	TLH	DHH	1
cp_r.permres.341	SymbiontRobustness	-0.035690236	1.14E-28	172.4284372	0.000999001	TLH	DLH	0
cp_r.permres.351	SymbiontRobustness	-0.035690236	1.14E-28	172.4284372	0.000999001	DHH	DLH	0
cp_r.permres2	HostRobustness	-0.009482581	0.019652177	5.533059395	0.01998002	bleach	RL	0.064
cp_r.permres.112	HostRobustness	0.039648183	6.96E-19	97.24958718	0.000999001	bleach	LT_BL	0
cp_r.permres.212	HostRobustness	0.011612726	0.020184697	5.48494421	0.014985015	bleach	LT_SL	0.064
cp_r.permres.37	HostRobustness	0.306328592	1.55E-180	12817.05804	0.000999001	bleach	LT_HL	0
cp_r.permres.42	HostRobustness	0.035739669	0.000105891	15.66103617	0.000999001	bleach	RS	0
cp_r.permres.52	HostRobustness	0.089109185	5.47E-25	142.079005	0.000999001	bleach	TLS	0
cp_r.permres.62	HostRobustness	0.104034558	8.51E-21	110.5986016	0.000999001	bleach	DHS	0
cp_r.permres.72	HostRobustness	-0.101453155	1.42E-88	1304.612865	0.000999001	bleach	DLS	0
cp_r.permres.82	HostRobustness	0.049130763	3.46E-24	135.8137158	0.000999001	RL	LT_BL	0
cp_r.permres.92	HostRobustness	0.021095307	5.55E-05	16.98829852	0.000999001	RL	LT_SL	0
cp_r.permres.102	HostRobustness	0.315811173	9.02E-175	11168.707	0.000999001	RL	LT_HL	0
cp_r.permres.113	HostRobustness	0.04522225	1.53E-06	24.58900429	0.000999001	RL	RS	0
cp_r.permres.122	HostRobustness	0.098591766	2.81E-28	169.0602547	0.000999001	RL	TLS	0
cp_r.permres.132	HostRobustness	0.113517139	2.27E-23	129.5495375	0.000999001	RL	DHS	0
cp_r.permres.142	HostRobustness	-0.091970574	8.06E-75	890.5427481	0.000999001	RL	DLS	0
cp_r.permres.152	HostRobustness	-0.028035457	1.25E-07	30.10487776	0.000999001	LT_BL	LT_SL	0
cp_r.permres.162	HostRobustness	0.26668041	4.46E-161	8042.256148	0.000999001	LT_BL	LT_HL	0
cp_r.permres.172	HostRobustness	-0.003908514	0.668538106	0.1838713	0.683316683	LT_BL	RS	0.683
cp_r.permres.182	HostRobustness	0.049461003	5.58E-10	42.6130949	0.000999001	LT_BL	TLS	0
cp_r.permres.192	HostRobustness	0.064386376	8.15E-10	41.71388205	0.000999001	LT_BL	DHS	0
cp_r.permres.202	HostRobustness	-0.141101337	5.67E-107	2115.493552	0.000999001	LT_BL	DLS	0
cp_r.permres.213	HostRobustness	0.294715866	1.04E-141	5030.78326	0.000999001	LT_SL	LT_HL	0
cp_r.permres.222	HostRobustness	0.024126943	0.012457457	6.361535173	0.012987013	LT_SL	RS	0.06
cp_r.permres.232	HostRobustness	0.077496459	5.43E-18	91.22843236	0.000999001	LT_SL	TLS	0
cp_r.permres.242	HostRobustness	0.092421832	3.72E-16	79.2344843	0.000999001	LT_SL	DHS	0
cp_r.permres.252	HostRobustness	-0.113065881	2.13E-67	716.8504647	0.000999001	LT_SL	DLS	0
cp_r.permres.262	HostRobustness	-0.270588923	2.04E-78	986.2473549	0.000999001	LT_HL	RS	0
cp_r.permres.272	HostRobustness	-0.217219407	6.97E-78	971.5440412	0.000999001	LT_HL	TLS	0
cp_r.permres.282	HostRobustness	-0.202294034	8.70E-53	451.9926104	0.000999001	LT_HL	DHS	0
cp_r.permres.292	HostRobustness	-0.407781747	4.64640447170373e-313	292641.2544	0.000999001	LT_HL	DLS	0
cp_r.permres.302	HostRobustness	0.053369516	2.92E-06	23.19360602	0.000999001	RS	TLS	0
cp_r.permres.312	HostRobustness	0.068294889	2.81E-07	28.30588484	0.000999001	RS	DHS	0
cp_r.permres.322	HostRobustness	-0.137192824	5.40E-37	251.6038022	0.000999001	RS	DLS	0
cp_r.permres.332	HostRobustness	0.014925373	0.207203264	1.601427866	0.225774226	TLS	DHS	0.456
cp_r.permres.342	HostRobustness	-0.19056234	2.01E-68	739.0735419	0.000999001	TLS	DLS	0
cp_r.permres.352	HostRobustness	-0.205487713	1.55E-53	463.4680213	0.000999001	DHS	DLS	0
ep_r.permres	TotalRobustness	0.035470989	1.72E-09	39.94883255	0.000999001	bleach	RL	0
ep_r.permres.1	TotalRobustness	0.058491896	3.55E-23	128.0796374	0.000999001	bleach	LT_BL	0
ep_r.permres.2	TotalRobustness	0.121212121	1.08E-31	199.3908791	0.000999001	bleach	LT_SL	0
ep_r.permres.3	TotalRobustness	0.114399812	4.93E-68	730.5765386	0.000999001	bleach	LT_HL	0
ep_r.permres.4	TotalRobustness	0.433847519	1.24E-120	2989.953061	0.000999001	bleach	RB	0
ep_r.permres.5	TotalRobustness	0.443574418	1.73E-150	6227.991098	0.000999001	bleach	TLB	0
ep_r.permres.6	TotalRobustness	0.351542992	2.35E-142	5110.845336	0.000999001	bleach	DHB	0
ep_r.permres.7	TotalRobustness	0.536728178	9.89E-174	10894.41731	0.000999001	bleach	DLB	0
ep_r.permres.8	TotalRobustness	0.023020907	2.33E-06	23.68016907	0.000999001	RL	LT_BL	0
ep_r.permres.9	TotalRobustness	0.085741132	3.79E-20	106.0002436	0.000999001	RL	LT_SL	0
ep_r.permres.10	TotalRobustness	0.078928823	3.17E-53	458.6985075	0.000999001	RL	LT_HL	0
ep_r.permres.11	TotalRobustness	0.39837653	1.12E-116	2707.344739	0.000999001	RL	RB	0
ep_r.permres.12	TotalRobustness	0.408103429	1.07E-149	6109.565565	0.000999001	RL	TLB	0
ep_r.permres.13	TotalRobustness	0.316072003	9.93E-142	5033.294751	0.000999001	RL	DHB	0
ep_r.permres.14	TotalRobustness	0.501257189	1.70E-175	11363.86054	0.000999001	RL	DLB	0
ep_r.permres.15	TotalRobustness	0.062720226	3.48E-13	60.92226795	0.000999001	LT_BL	LT_SL	0
ep_r.permres.16	TotalRobustness	0.055907916	6.89E-46	355.2484321	0.000999001	LT_BL	LT_HL	0
ep_r.permres.17	TotalRobustness	0.375355623	2.47E-115	2617.008566	0.000999001	LT_BL	RB	0
ep_r.permres.18	TotalRobustness	0.385082522	7.23E-153	6597.197295	0.000999001	LT_BL	TLB	0
ep_r.permres.19	TotalRobustness	0.293051097	7.69E-147	5700.420088	0.000999001	LT_BL	DHB	0
ep_r.permres.20	TotalRobustness	0.478236282	9.09E-182	13199.1913	0.000999001	LT_BL	DLB	0
ep_r.permres.21	TotalRobustness	-0.006812309	0.362790975	0.832084806	0.353646354	LT_SL	LT_HL	0.438
ep_r.permres.22	TotalRobustness	0.312635398	8.24E-78	969.545979	0.000999001	LT_SL	RB	0
ep_r.permres.23	TotalRobustness	0.322362297	1.08E-93	1496.258901	0.000999001	LT_SL	TLB	0
ep_r.permres.24	TotalRobustness	0.230330871	2.08E-73	855.1392569	0.000999001	LT_SL	DHB	0
ep_r.permres.25	TotalRobustness	0.415516056	2.37E-116	2685.059802	0.000999001	LT_SL	DLB	0
ep_r.permres.26	TotalRobustness	0.319447707	1.18E-109	2265.775814	0.000999001	LT_HL	RB	0
ep_r.permres.27	TotalRobustness	0.329174606	1.90E-160	7921.397527	0.000999001	LT_HL	TLB	0
ep_r.permres.28	TotalRobustness	0.23714318	1.23E-165	8973.84686	0.000999001	LT_HL	DHB	0
ep_r.permres.29	TotalRobustness	0.422328365	4.00E-201	20912.43949	0.000999001	LT_HL	DLB	0
ep_r.permres.30	TotalRobustness	0.009726899	0.205810892	1.61132461	0.208791209	RB	TLB	0.438
ep_r.permres.31	TotalRobustness	-0.082304527	1.07E-23	132.0342946	0.000999001	RB	DHB	0
ep_r.permres.32	TotalRobustness	0.102880658	1.70E-31	197.5911805	0.000999001	RB	DLB	0
ep_r.permres.33	TotalRobustness	-0.092031425	6.01E-51	424.6432765	0.000999001	TLB	DHB	0
ep_r.permres.34	TotalRobustness	0.09315376	1.50E-48	390.7458521	0.000999001	TLB	DLB	0
ep_r.permres.35	TotalRobustness	0.185185185	1.52E-110	2317.804054	0.000999001	DHB	DLB	0
ep_r.permres1	SymbiontRobustness	0.068592906	1.27E-08	35.30391577	0.000999001	bleach	RL	0
ep_r.permres.110	SymbiontRobustness	0.085741132	2.40E-12	55.99273504	0.000999001	bleach	LT_BL	0
ep_r.permres.210	SymbiontRobustness	0.231618511	3.70E-55	489.052275	0.000999001	bleach	LT_SL	0
ep_r.permres.36	SymbiontRobustness	0.023255814	0.003759814	8.60106383	0.004995005	bleach	LT_HL	0.044
ep_r.permres.41	SymbiontRobustness	0.100221484	3.42E-05	17.99242427	0.000999001	bleach	RH	0
ep_r.permres.51	SymbiontRobustness	0.07641196	3.10E-18	92.85638298	0.000999001	bleach	TLH	0
ep_r.permres.61	SymbiontRobustness	0.194738078	8.47E-32	200.3749462	0.000999001	bleach	DHH	0
ep_r.permres.71	SymbiontRobustness	0.07641196	3.10E-18	92.85638298	0.000999001	bleach	DLH	0
ep_r.permres.81	SymbiontRobustness	0.017148226	0.147128015	2.118508482	0.122877123	RL	LT_BL	1
ep_r.permres.91	SymbiontRobustness	0.163025605	1.49E-34	226.7545879	0.000999001	RL	LT_SL	0
ep_r.permres.101	SymbiontRobustness	-0.045337092	1.88E-07	29.20041276	0.000999001	RL	LT_HL	0
ep_r.permres.111	SymbiontRobustness	0.031628578	0.185154772	1.768165055	0.195804196	RL	RH	1
ep_r.permres.121	SymbiontRobustness	0.007819054	0.352506193	0.86854062	0.344655345	RL	TLH	1
ep_r.permres.131	SymbiontRobustness	0.126145173	2.07E-16	80.86856017	0.000999001	RL	DHH	0
ep_r.permres.141	SymbiontRobustness	0.007819054	0.352506193	0.86854062	0.346653347	RL	DLH	1
ep_r.permres.151	SymbiontRobustness	0.145877378	4.54E-30	184.6741104	0.000999001	LT_BL	LT_SL	0
ep_r.permres.161	SymbiontRobustness	-0.062485318	1.57E-12	57.06974371	0.000999001	LT_BL	LT_HL	0
ep_r.permres.171	SymbiontRobustness	0.014480352	0.542669675	0.371913093	0.536463536	LT_BL	RH	1
ep_r.permres.181	SymbiontRobustness	-0.009329172	0.260743694	1.272143668	0.267732268	LT_BL	TLH	1
ep_r.permres.191	SymbiontRobustness	0.108996946	3.39E-13	60.98896507	0.000999001	LT_BL	DHH	0
ep_r.permres.201	SymbiontRobustness	-0.009329172	0.260743694	1.272143668	0.260739261	LT_BL	DLH	1
ep_r.permres.211	SymbiontRobustness	-0.208362697	3.07E-76	927.347277	0.000999001	LT_SL	LT_HL	0
ep_r.permres.221	SymbiontRobustness	-0.131397027	5.79E-08	31.84336623	0.000999001	LT_SL	RH	0
ep_r.permres.231	SymbiontRobustness	-0.155206551	1.02E-56	514.5440441	0.000999001	LT_SL	TLH	0
ep_r.permres.241	SymbiontRobustness	-0.036880432	0.005582032	7.85331877	0.003996004	LT_SL	DHH	0.036
ep_r.permres.251	SymbiontRobustness	-0.155206551	1.02E-56	514.5440441	0.000999001	LT_SL	DLH	0
ep_r.permres.261	SymbiontRobustness	0.07696567	0.000667354	11.95805502	0.000999001	LT_HL	RH	0
ep_r.permres.271	SymbiontRobustness	0.053156146	0	7.43E+28	0.000999001	LT_HL	TLH	0
ep_r.permres.281	SymbiontRobustness	0.171482265	3.79E-35	232.6805089	0.000999001	LT_HL	DHH	0
ep_r.permres.291	SymbiontRobustness	0.053156146	0	7.43E+28	0.000999001	LT_HL	DLH	0
ep_r.permres.301	SymbiontRobustness	-0.023809524	0.286045671	1.144373673	0.284715285	RH	TLH	1
ep_r.permres.311	SymbiontRobustness	0.094516595	0.000200043	14.36803076	0.000999001	RH	DHH	0
ep_r.permres.321	SymbiontRobustness	-0.023809524	0.286045671	1.144373673	0.295704296	RH	DLH	1
ep_r.permres.331	SymbiontRobustness	0.118326118	8.02E-21	110.7854741	0.000999001	TLH	DHH	0
ep_r.permres.341	SymbiontRobustness	0	0.318543476	1	0.506493506	TLH	DLH	1
ep_r.permres.351	SymbiontRobustness	-0.118326118	8.02E-21	110.7854741	0.000999001	DHH	DLH	0
ep_r.permres2	HostRobustness	0.030772845	1.15E-05	20.26971194	0.000999001	bleach	RL	0
ep_r.permres.112	HostRobustness	0.050505051	6.53E-13	59.3031628	0.000999001	bleach	LT_BL	0
ep_r.permres.212	HostRobustness	0.054263566	5.84E-08	31.82396758	0.000999001	bleach	LT_SL	0
ep_r.permres.37	HostRobustness	0.272022551	6.29E-124	3246.244553	0.000999001	bleach	LT_HL	0
ep_r.permres.42	HostRobustness	0.099058564	6.37E-06	21.52866883	0.000999001	bleach	RS	0
ep_r.permres.52	HostRobustness	0.085849551	4.04E-10	43.38370209	0.000999001	bleach	TLS	0
ep_r.permres.62	HostRobustness	-0.009721545	0.398887326	0.714795478	0.408591409	bleach	DHS	1
ep_r.permres.72	HostRobustness	0.450262915	3.50E-139	4729.61478	0.000999001	bleach	DLS	0
ep_r.permres.82	HostRobustness	0.019732206	0.003350474	8.820675052	0.003996004	RL	LT_BL	0.03
ep_r.permres.92	HostRobustness	0.023490721	0.016113967	5.891972488	0.017982018	RL	LT_SL	0.119
ep_r.permres.102	HostRobustness	0.241249706	1.89E-112	2432.767887	0.000999001	RL	LT_HL	0
ep_r.permres.113	HostRobustness	0.068285719	0.00163219	10.2051167	0.002997003	RL	RS	0.022
ep_r.permres.122	HostRobustness	0.055076706	3.86E-05	17.73815566	0.000999001	RL	TLS	0
ep_r.permres.132	HostRobustness	-0.040494389	0.000562359	12.29720894	0.003996004	RL	DHS	0.03
ep_r.permres.142	HostRobustness	0.419490071	2.35E-132	3999.825367	0.000999001	RL	DLS	0
ep_r.permres.152	HostRobustness	0.003758515	0.692318895	0.157049316	0.674325674	LT_BL	LT_SL	1
ep_r.permres.162	HostRobustness	0.221517501	2.34E-112	2427.07074	0.000999001	LT_BL	LT_HL	0
ep_r.permres.172	HostRobustness	0.048553514	0.023641816	5.201594805	0.028971029	LT_BL	RS	0.168
ep_r.permres.182	HostRobustness	0.0353445	0.006859382	7.46675172	0.005994006	LT_BL	TLS	0.04
ep_r.permres.192	HostRobustness	-0.060226595	3.26E-07	27.97917417	0.000999001	LT_BL	DHS	0
ep_r.permres.202	HostRobustness	0.399757865	5.13E-132	3966.526618	0.000999001	LT_BL	DLS	0
ep_r.permres.213	HostRobustness	0.217758985	1.21E-65	680.024564	0.000999001	LT_SL	LT_HL	0
ep_r.permres.222	HostRobustness	0.044794998	0.047115732	3.991398389	0.050949051	LT_SL	RS	0.2
ep_r.permres.232	HostRobustness	0.031585985	0.033176361	4.601402146	0.028971029	LT_SL	TLS	0.168
ep_r.permres.242	HostRobustness	-0.06398511	3.43E-06	22.85233804	0.000999001	LT_SL	DHS	0
ep_r.permres.252	HostRobustness	0.395999349	1.46E-99	1746.231757	0.000999001	LT_SL	DLS	0
ep_r.permres.262	HostRobustness	-0.172963987	1.55E-14	69.09167417	0.000999001	LT_HL	RS	0
ep_r.permres.272	HostRobustness	-0.186173	1.92E-35	235.6432446	0.000999001	LT_HL	TLS	0
ep_r.permres.282	HostRobustness	-0.281744096	8.51E-68	725.4390856	0.000999001	LT_HL	DHS	0
ep_r.permres.292	HostRobustness	0.178240364	8.08E-96	1582.866223	0.000999001	LT_HL	DLS	0
ep_r.permres.302	HostRobustness	-0.013209013	0.584018286	0.300779508	0.576423576	RS	TLS	1
ep_r.permres.312	HostRobustness	-0.108780109	5.57E-06	21.81537343	0.000999001	RS	DHS	0
ep_r.permres.322	HostRobustness	0.351204351	6.40E-39	272.2423583	0.000999001	RS	DLS	0
ep_r.permres.332	HostRobustness	-0.095571096	1.11E-08	35.60790624	0.000999001	TLS	DHS	0
ep_r.permres.342	HostRobustness	0.364413364	7.13E-71	794.4342154	0.000999001	TLS	DLS	0
ep_r.permres.352	HostRobustness	0.45998446	5.03E-97	1633.942531	0.000999001	DHS	DLS	0
gbr_r.permres	TotalRobustness	-0.046945647	1.30E-63	639.3108058	0.000999001	bleach	RL	0
gbr_r.permres.1	TotalRobustness	0.044123777	3.92E-75	898.551322	0.000999001	bleach	LT_BL	0
gbr_r.permres.2	TotalRobustness	-0.037646304	6.71E-69	749.603463	0.000999001	bleach	LT_SL	0
gbr_r.permres.3	TotalRobustness	0.120185987	9.24E-172	10392.67569	0.000999001	bleach	LT_HL	0
gbr_r.permres.4	TotalRobustness	0.270567854	2.15E-88	1298.240551	0.000999001	bleach	RB	0
gbr_r.permres.5	TotalRobustness	0.416071673	1.51E-234	46095.86103	0.000999001	bleach	TLB	0
gbr_r.permres.6	TotalRobustness	0.261403035	1.71E-146	5652.638235	0.000999001	bleach	DHB	0
gbr_r.permres.7	TotalRobustness	0.283378892	2.71E-109	2245.00269	0.000999001	bleach	DLB	0
gbr_r.permres.8	TotalRobustness	0.091069424	8.97E-120	2926.235201	0.000999001	RL	LT_BL	0
gbr_r.permres.9	TotalRobustness	0.009299343	2.44E-08	33.80446909	0.000999001	RL	LT_SL	0
gbr_r.permres.10	TotalRobustness	0.167131634	5.96E-183	13576.79191	0.000999001	RL	LT_HL	0
gbr_r.permres.11	TotalRobustness	0.317513501	5.18E-100	1766.917765	0.000999001	RL	RB	0
gbr_r.permres.12	TotalRobustness	0.46301732	1.12E-236	48469.69026	0.000999001	RL	TLB	0
gbr_r.permres.13	TotalRobustness	0.308348682	6.38E-158	7453.690055	0.000999001	RL	DHB	0
gbr_r.permres.14	TotalRobustness	0.330324538	1.07E-120	2994.564651	0.000999001	RL	DLB	0
gbr_r.permres.15	TotalRobustness	-0.081770082	2.50E-143	5233.529344	0.000999001	LT_BL	LT_SL	0
gbr_r.permres.16	TotalRobustness	0.076062209	6.90E-158	7447.534065	0.000999001	LT_BL	LT_HL	0
gbr_r.permres.17	TotalRobustness	0.226444077	6.20E-76	919.3315703	0.000999001	LT_BL	RB	0
gbr_r.permres.18	TotalRobustness	0.371947896	1.34E-232	44023.99197	0.000999001	LT_BL	TLB	0
gbr_r.permres.19	TotalRobustness	0.217279258	1.69E-133	4114.051245	0.000999001	LT_BL	DHB	0
gbr_r.permres.20	TotalRobustness	0.239255114	6.84E-97	1628.216776	0.000999001	LT_BL	DLB	0
gbr_r.permres.21	TotalRobustness	0.157832291	8.87E-238	49745.55236	0.000999001	LT_SL	LT_HL	0
gbr_r.permres.22	TotalRobustness	0.308214159	8.53E-99	1711.631432	0.000999001	LT_SL	RB	0
gbr_r.permres.23	TotalRobustness	0.453717977	2.35E-253	71817.39399	0.000999001	LT_SL	TLB	0
gbr_r.permres.24	TotalRobustness	0.29904934	8.80E-161	7985.355888	0.000999001	LT_SL	DHB	0
gbr_r.permres.25	TotalRobustness	0.321025196	3.70E-120	2954.552047	0.000999001	LT_SL	DLB	0
gbr_r.permres.26	TotalRobustness	0.150381867	5.19E-50	411.1803752	0.000999001	LT_HL	RB	0
gbr_r.permres.27	TotalRobustness	0.295885686	3.02E-225	37007.87988	0.000999001	LT_HL	TLB	0
gbr_r.permres.28	TotalRobustness	0.141217049	4.56E-102	1864.015617	0.000999001	LT_HL	DHB	0
gbr_r.permres.29	TotalRobustness	0.163192905	5.17E-70	774.6332274	0.000999001	LT_HL	DLB	0
gbr_r.permres.30	TotalRobustness	0.145503819	6.06E-47	369.0631481	0.000999001	RB	TLB	0
gbr_r.permres.31	TotalRobustness	-0.009164819	0.259562683	1.278484526	0.231768232	RB	DHB	0.392
gbr_r.permres.32	TotalRobustness	0.012811037	0.176951411	1.836244712	0.196803197	RB	DLB	0.392
gbr_r.permres.33	TotalRobustness	-0.154668638	2.21E-101	1831.138891	0.000999001	TLB	DHB	0
gbr_r.permres.34	TotalRobustness	-0.132692781	1.54E-54	479.1681456	0.000999001	TLB	DLB	0
gbr_r.permres.35	TotalRobustness	0.021975856	0.001257253	10.71325142	0.001998002	DHB	DLB	0.003
gbr_r.permres1	SymbiontRobustness	-0.188776655	4.38E-49	398.1397938	0.000999001	bleach	RL	0
gbr_r.permres.110	SymbiontRobustness	0.070610871	2.10E-12	56.32798775	0.000999001	bleach	LT_BL	0
gbr_r.permres.210	SymbiontRobustness	-0.100817701	6.97E-23	125.8764179	0.000999001	bleach	LT_SL	0
gbr_r.permres.36	SymbiontRobustness	0.070001603	9.62E-18	89.57325296	0.000999001	bleach	LT_HL	0
gbr_r.permres.41	SymbiontRobustness	-0.164878591	6.01E-17	84.3418882	0.000999001	bleach	RH	0
gbr_r.permres.51	SymbiontRobustness	0.138730751	1.28E-45	351.80973	0.000999001	bleach	TLH	0
gbr_r.permres.61	SymbiontRobustness	-0.240282309	6.38E-55	485.2537486	0.000999001	bleach	DHH	0
gbr_r.permres.71	SymbiontRobustness	-0.304812966	4.00E-88	1288.841208	0.000999001	bleach	DLH	0
gbr_r.permres.81	SymbiontRobustness	0.259387526	3.26E-78	980.6345687	0.000999001	RL	LT_BL	0
gbr_r.permres.91	SymbiontRobustness	0.087958955	4.71E-23	127.1603877	0.000999001	RL	LT_SL	0
gbr_r.permres.101	SymbiontRobustness	0.258778259	2.70E-103	1924.233577	0.000999001	RL	LT_HL	0
gbr_r.permres.111	SymbiontRobustness	0.023898065	0.170937076	1.888530898	0.158841159	RL	RH	0.316
gbr_r.permres.121	SymbiontRobustness	0.327507406	7.57E-122	3082.083977	0.000999001	RL	TLH	0
gbr_r.permres.131	SymbiontRobustness	-0.051505654	5.63E-07	26.7759074	0.000999001	RL	DHH	0
gbr_r.permres.141	SymbiontRobustness	-0.116036311	1.33E-37	258.0187944	0.000999001	RL	DLH	0
gbr_r.permres.151	SymbiontRobustness	-0.171428571	2.79E-55	491.0213276	0.000999001	LT_BL	LT_SL	0
gbr_r.permres.161	SymbiontRobustness	-0.000609267	0.916655079	0.010979496	0.901098901	LT_BL	LT_HL	0.91
gbr_r.permres.171	SymbiontRobustness	-0.235489461	5.43E-30	183.9793672	0.000999001	LT_BL	RH	0
gbr_r.permres.181	SymbiontRobustness	0.06811988	2.26E-24	137.2506629	0.000999001	LT_BL	TLH	0
gbr_r.permres.191	SymbiontRobustness	-0.31089318	2.18E-78	985.4371093	0.000999001	LT_BL	DHH	0
gbr_r.permres.201	SymbiontRobustness	-0.375423837	2.40E-117	2753.251999	0.000999001	LT_BL	DLH	0
gbr_r.permres.211	SymbiontRobustness	0.170819304	5.34E-83	1120.5033	0.000999001	LT_SL	LT_HL	0
gbr_r.permres.221	SymbiontRobustness	-0.06406089	0.000243049	13.97497363	0.001998002	LT_SL	RH	0.003
gbr_r.permres.231	SymbiontRobustness	0.239548452	1.45E-108	2203.565579	0.000999001	LT_SL	TLH	0
gbr_r.permres.241	SymbiontRobustness	-0.139464609	2.19E-33	215.3614155	0.000999001	LT_SL	DHH	0
gbr_r.permres.251	SymbiontRobustness	-0.203995266	2.13E-77	958.3285079	0.000999001	LT_SL	DLH	0
gbr_r.permres.261	SymbiontRobustness	-0.234880194	2.04E-32	206.1517222	0.000999001	LT_HL	RH	0
gbr_r.permres.271	SymbiontRobustness	0.068729148	0	5.81E+29	0.000999001	LT_HL	TLH	0
gbr_r.permres.281	SymbiontRobustness	-0.310283913	9.81E-94	1497.904434	0.000999001	LT_HL	DHH	0
gbr_r.permres.291	SymbiontRobustness	-0.37481457	2.78E-161	8082.076874	0.000999001	LT_HL	DLH	0
gbr_r.permres.301	SymbiontRobustness	0.303609342	4.82E-45	344.4486078	0.000999001	RH	TLH	0
gbr_r.permres.311	SymbiontRobustness	-0.075403719	5.18E-05	17.13154683	0.000999001	RH	DHH	0
gbr_r.permres.321	SymbiontRobustness	-0.139934376	1.79E-14	68.70878373	0.000999001	RH	DLH	0
gbr_r.permres.331	SymbiontRobustness	-0.379013061	4.05E-109	2234.981533	0.000999001	TLH	DHH	0
gbr_r.permres.341	SymbiontRobustness	-0.443543717	2.51E-175	11317.82338	0.000999001	TLH	DLH	0
gbr_r.permres.351	SymbiontRobustness	-0.064530657	1.77E-11	50.99676398	0.000999001	DHH	DLH	0
gbr_r.permres2	HostRobustness	-0.042071509	6.13E-51	424.5247756	0.000999001	bleach	RL	0
gbr_r.permres.112	HostRobustness	0.021420555	1.15E-36	248.1836095	0.000999001	bleach	LT_BL	0
gbr_r.permres.212	HostRobustness	-0.064069264	3.24E-102	1871.18624	0.000999001	bleach	LT_SL	0
gbr_r.permres.37	HostRobustness	0.101138368	2.15E-157	7359.555562	0.000999001	bleach	LT_HL	0
gbr_r.permres.42	HostRobustness	-0.030950377	0.108384962	2.601301054	0.122877123	bleach	RS	0.61
gbr_r.permres.52	HostRobustness	-0.017482363	0.002900979	9.096045904	0.001998002	bleach	TLS	0.011
gbr_r.permres.62	HostRobustness	-0.082507616	1.03E-07	30.55494499	0.000999001	bleach	DHS	0
gbr_r.permres.72	HostRobustness	0.027130431	0.000278767	13.69901265	0.000999001	bleach	DLS	0
gbr_r.permres.82	HostRobustness	0.063492063	7.66E-87	1244.821441	0.000999001	RL	LT_BL	0
gbr_r.permres.92	HostRobustness	-0.021997755	4.36E-24	135.0418375	0.000999001	RL	LT_SL	0
gbr_r.permres.102	HostRobustness	0.143209877	1.68E-157	7378.6732	0.000999001	RL	LT_HL	0
gbr_r.permres.113	HostRobustness	0.011121132	0.563629208	0.334596168	0.557442557	RL	RS	1
gbr_r.permres.122	HostRobustness	0.024589145	4.82E-05	17.27983755	0.000999001	RL	TLS	0
gbr_r.permres.132	HostRobustness	-0.040436107	0.007526489	7.293428764	0.004995005	RL	DHS	0.04
gbr_r.permres.142	HostRobustness	0.06920194	2.46E-17	86.88068685	0.000999001	RL	DLS	0
gbr_r.permres.152	HostRobustness	-0.085489819	1.82E-147	5787.815864	0.000999001	LT_BL	LT_SL	0
gbr_r.permres.162	HostRobustness	0.079717813	8.81E-184	13848.07042	0.000999001	LT_BL	LT_HL	0
gbr_r.permres.172	HostRobustness	-0.052370932	0.006858942	7.4668716	0.00999001	LT_BL	RS	0.072
gbr_r.permres.182	HostRobustness	-0.038902918	1.19E-10	46.32545876	0.000999001	LT_BL	TLS	0
gbr_r.permres.192	HostRobustness	-0.103928171	4.52E-11	48.68313811	0.000999001	LT_BL	DHS	0
gbr_r.permres.202	HostRobustness	0.005709877	0.43293562	0.617476177	0.444555445	LT_BL	DLS	1
gbr_r.permres.213	HostRobustness	0.165207632	1.33E-221	33954.10771	0.000999001	LT_SL	LT_HL	0
gbr_r.permres.222	HostRobustness	0.033118887	0.085701159	2.98333431	0.085914086	LT_SL	RS	0.51
gbr_r.permres.232	HostRobustness	0.046586901	5.48E-14	65.73878535	0.000999001	LT_SL	TLS	0
gbr_r.permres.242	HostRobustness	-0.018438352	0.217597667	1.52996508	0.217782218	LT_SL	DHS	0.868
gbr_r.permres.252	HostRobustness	0.091199695	8.87E-27	156.5040563	0.000999001	LT_SL	DLS	0
gbr_r.permres.262	HostRobustness	-0.132088745	7.16E-11	47.55899075	0.000999001	LT_HL	RS	0
gbr_r.permres.272	HostRobustness	-0.118620731	8.90E-52	436.8378452	0.000999001	LT_HL	TLS	0
gbr_r.permres.282	HostRobustness	-0.183645984	2.87E-26	152.326019	0.000999001	LT_HL	DHS	0
gbr_r.permres.292	HostRobustness	-0.074007937	5.92E-20	104.6440342	0.000999001	LT_HL	DLS	0
gbr_r.permres.302	HostRobustness	0.013468013	0.500987932	0.45452569	0.491508492	RS	TLS	1
gbr_r.permres.312	HostRobustness	-0.051557239	0.034779485	4.518628507	0.041958042	RS	DHS	0.287
gbr_r.permres.322	HostRobustness	0.058080808	0.005036312	8.047188482	0.007992008	RS	DLS	0.063
gbr_r.permres.332	HostRobustness	-0.065025253	6.47E-05	16.6719608	0.000999001	TLS	DHS	0
gbr_r.permres.342	HostRobustness	0.044612795	2.49E-06	23.53944162	0.000999001	TLS	DLS	0
gbr_r.permres.352	HostRobustness	0.109638047	3.24E-10	43.91103635	0.000999001	DHS	DLS	0
j_r.permres	TotalRobustness	-0.022967773	0.002052253	9.761682166	0.000999001	bleach	RL	0
j_r.permres.1	TotalRobustness	0.042087542	2.42E-06	23.59742266	0.000999001	bleach	LT_BL	0
j_r.permres.2	TotalRobustness	0.018999519	0.03007076	4.774460976	0.032967033	bleach	LT_SL	0.032
j_r.permres.3	TotalRobustness	0.104978355	4.50E-36	242.0586279	0.000999001	bleach	LT_HL	0
j_r.permres.4	TotalRobustness	0.272910053	5.44E-66	687.2232058	0.000999001	bleach	RB	0
j_r.permres.5	TotalRobustness	0.447051467	2.12E-132	4004.261356	0.000999001	bleach	TLB	0
j_r.permres.6	TotalRobustness	0.204492544	8.24E-76	916.0948758	0.000999001	bleach	DHB	0
j_r.permres.7	TotalRobustness	0.318835979	9.56E-79	995.425979	0.000999001	bleach	DLB	0
j_r.permres.8	TotalRobustness	0.065055315	6.95E-21	111.2285863	0.000999001	RL	LT_BL	0
j_r.permres.9	TotalRobustness	0.041967292	1.58E-10	45.63963172	0.000999001	RL	LT_SL	0
j_r.permres.10	TotalRobustness	0.127946128	2.83E-103	1923.264016	0.000999001	RL	LT_HL	0
j_r.permres.11	TotalRobustness	0.295877826	2.64E-86	1226.760619	0.000999001	RL	RB	0
j_r.permres.12	TotalRobustness	0.47001924	9.97E-193	17133.10527	0.000999001	RL	TLB	0
j_r.permres.13	TotalRobustness	0.227460317	6.51E-149	5994.545122	0.000999001	RL	DHB	0
j_r.permres.14	TotalRobustness	0.341803752	1.32E-100	1794.423907	0.000999001	RL	DLB	0
j_r.permres.15	TotalRobustness	-0.023088023	0.003145189	8.941416401	0.000999001	LT_BL	LT_SL	0.002
j_r.permres.16	TotalRobustness	0.062890813	6.12E-24	133.9046786	0.000999001	LT_BL	LT_HL	0
j_r.permres.17	TotalRobustness	0.230822511	2.72E-60	576.6888852	0.000999001	LT_BL	RB	0
j_r.permres.18	TotalRobustness	0.404963925	4.42E-140	4834.727575	0.000999001	LT_BL	TLB	0
j_r.permres.19	TotalRobustness	0.162405002	8.98E-75	889.3467204	0.000999001	LT_BL	DHB	0
j_r.permres.20	TotalRobustness	0.276748437	9.10E-75	889.199706	0.000999001	LT_BL	DLB	0
j_r.permres.21	TotalRobustness	0.085978836	1.96E-36	245.7667818	0.000999001	LT_SL	LT_HL	0
j_r.permres.22	TotalRobustness	0.253910534	2.64E-66	693.7633324	0.000999001	LT_SL	RB	0
j_r.permres.23	TotalRobustness	0.428051948	5.61E-144	5316.934033	0.000999001	LT_SL	TLB	0
j_r.permres.24	TotalRobustness	0.185493025	1.32E-83	1139.403607	0.000999001	LT_SL	DHB	0
j_r.permres.25	TotalRobustness	0.29983646	3.24E-80	1037.239286	0.000999001	LT_SL	DLB	0
j_r.permres.26	TotalRobustness	0.167931698	1.43E-52	448.7042169	0.000999001	LT_HL	RB	0
j_r.permres.27	TotalRobustness	0.342073112	1.94E-211	26700.03637	0.000999001	LT_HL	TLB	0
j_r.permres.28	TotalRobustness	0.09951419	1.53E-259	83081.27349	0.000999001	LT_HL	DHB	0
j_r.permres.29	TotalRobustness	0.213857624	1.86E-71	808.1052186	0.000999001	LT_HL	DLB	0
j_r.permres.30	TotalRobustness	0.174141414	1.00E-52	451.0499884	0.000999001	RB	TLB	0
j_r.permres.31	TotalRobustness	-0.068417508	2.21E-15	74.33723876	0.000999001	RB	DHB	0
j_r.permres.32	TotalRobustness	0.045925926	4.01E-05	17.65819258	0.000999001	RB	DLB	0
j_r.permres.33	TotalRobustness	-0.242558923	2.36E-181	13069.35688	0.000999001	TLB	DHB	0
j_r.permres.34	TotalRobustness	-0.128215488	1.12E-38	269.5925112	0.000999001	TLB	DLB	0
j_r.permres.35	TotalRobustness	0.114343434	6.21E-35	230.5298579	0.000999001	DHB	DLB	0
j_r.permres1	SymbiontRobustness	0.02994228	0.004127141	8.42395548	0.005994006	bleach	RL	0.055
j_r.permres.110	SymbiontRobustness	0.067099567	1.57E-12	57.07010305	0.000999001	bleach	LT_BL	0
j_r.permres.210	SymbiontRobustness	0.175204425	7.64E-28	165.3816512	0.000999001	bleach	LT_SL	0
j_r.permres.36	SymbiontRobustness	0.062890813	6.04E-18	90.91965539	0.000999001	bleach	LT_HL	0
j_r.permres.41	SymbiontRobustness	0.067617887	3.13E-07	28.0684773	0.000999001	bleach	RH	0
j_r.permres.51	SymbiontRobustness	0.059606741	1.55E-16	81.67217365	0.000999001	bleach	TLH	0
j_r.permres.61	SymbiontRobustness	0.081376159	2.12E-12	56.29816413	0.000999001	bleach	DHH	0
j_r.permres.71	SymbiontRobustness	-0.039313496	2.18E-08	34.06021503	0.000999001	bleach	DLH	0
j_r.permres.81	SymbiontRobustness	0.037157287	0.000234928	14.04347304	0.000999001	RL	LT_BL	0
j_r.permres.91	SymbiontRobustness	0.145262145	1.05E-19	102.9157907	0.000999001	RL	LT_SL	0
j_r.permres.101	SymbiontRobustness	0.032948533	4.88E-05	17.25245628	0.000999001	RL	LT_HL	0
j_r.permres.111	SymbiontRobustness	0.037675607	0.005786448	7.785678645	0.010989011	RL	RH	0.1
j_r.permres.121	SymbiontRobustness	0.029664461	0.000241884	13.98465271	0.000999001	RL	TLH	0
j_r.permres.131	SymbiontRobustness	0.051433879	1.82E-05	19.3031725	0.000999001	RL	DHH	0
j_r.permres.141	SymbiontRobustness	-0.069255776	2.48E-15	74.01909817	0.000999001	RL	DLH	0
j_r.permres.151	SymbiontRobustness	0.108104858	5.27E-14	65.8415504	0.000999001	LT_BL	LT_SL	0
j_r.permres.161	SymbiontRobustness	-0.004208754	0.480102438	0.500542028	0.478521479	LT_BL	LT_HL	1
j_r.permres.171	SymbiontRobustness	0.000518319	0.966810539	0.001735724	0.974025974	LT_BL	RH	1
j_r.permres.181	SymbiontRobustness	-0.007492826	0.209332716	1.586444084	0.206793207	LT_BL	TLH	1
j_r.permres.191	SymbiontRobustness	0.014276592	0.17405214	1.861188384	0.186813187	LT_BL	DHH	1
j_r.permres.201	SymbiontRobustness	-0.106413063	1.03E-41	303.8858584	0.000999001	LT_BL	DLH	0
j_r.permres.211	SymbiontRobustness	-0.112313612	1.27E-17	88.76599827	0.000999001	LT_SL	LT_HL	0
j_r.permres.221	SymbiontRobustness	-0.107586539	2.80E-10	44.26353411	0.000999001	LT_SL	RH	0
j_r.permres.231	SymbiontRobustness	-0.115597685	2.07E-18	94.03296295	0.000999001	LT_SL	TLH	0
j_r.permres.241	SymbiontRobustness	-0.093828266	1.24E-09	40.71466738	0.000999001	LT_SL	DHH	0
j_r.permres.251	SymbiontRobustness	-0.214517921	4.91E-43	319.6086322	0.000999001	LT_SL	DLH	0
j_r.permres.261	SymbiontRobustness	0.004727074	0.665766469	0.187160092	0.652347652	LT_HL	RH	1
j_r.permres.271	SymbiontRobustness	-0.003284072	0	1.39E+26	0.000999001	LT_HL	TLH	0
j_r.permres.281	SymbiontRobustness	0.018485346	0.033013404	4.610051023	0.038961039	LT_HL	DHH	0.304
j_r.permres.291	SymbiontRobustness	-0.102204309	6.52E-146	5573.204756	0.000999001	LT_HL	DLH	0
j_r.permres.301	SymbiontRobustness	-0.008011146	0.464326405	0.537548669	0.455544456	RH	TLH	1
j_r.permres.311	SymbiontRobustness	0.013758272	0.32386901	0.978175619	0.322677323	RH	DHH	1
j_r.permres.321	SymbiontRobustness	-0.106931383	1.90E-18	94.29181618	0.000999001	RH	DLH	0
j_r.permres.331	SymbiontRobustness	0.021769418	0.01224166	6.393581575	0.014985015	TLH	DHH	0.117
j_r.permres.341	SymbiontRobustness	-0.098920237	3.14E-143	5220.797886	0.000999001	TLH	DLH	0
j_r.permres.351	SymbiontRobustness	-0.120689655	7.55E-31	191.6661997	0.000999001	DHH	DLH	0
j_r.permres2	HostRobustness	-0.027056277	2.99E-05	18.26755969	0.000999001	bleach	RL	0
j_r.permres.112	HostRobustness	0.054954305	3.14E-11	49.57803734	0.000999001	bleach	LT_BL	0
j_r.permres.212	HostRobustness	-0.012987013	0.120941807	2.426111208	0.142857143	bleach	LT_SL	0.852
j_r.permres.37	HostRobustness	0.129389129	8.98E-57	515.4882102	0.000999001	bleach	LT_HL	0
j_r.permres.42	HostRobustness	-0.019558328	0.359047047	0.845188648	0.327672328	bleach	RS	0.984
j_r.permres.52	HostRobustness	0.114725688	5.87E-21	111.7530492	0.000999001	bleach	TLS	0
j_r.permres.62	HostRobustness	-0.048078827	0.00014576	15.0098012	0.000999001	bleach	DHS	0
j_r.permres.72	HostRobustness	0.091552783	7.64E-09	36.4734823	0.000999001	bleach	DLS	0
j_r.permres.82	HostRobustness	0.082010582	2.72E-30	186.6560417	0.000999001	RL	LT_BL	0
j_r.permres.92	HostRobustness	0.014069264	0.036496053	4.434343701	0.047952048	RL	LT_SL	0.441
j_r.permres.102	HostRobustness	0.156445406	1.26E-123	3221.997941	0.000999001	RL	LT_HL	0
j_r.permres.113	HostRobustness	0.007497949	0.717333143	0.131441103	0.729270729	RL	RS	1
j_r.permres.122	HostRobustness	0.141781965	1.71E-33	216.3924824	0.000999001	RL	TLS	0
j_r.permres.132	HostRobustness	-0.02102255	0.0658121	3.422674348	0.068931069	RL	DHS	0.552
j_r.permres.142	HostRobustness	0.11860906	1.83E-14	68.6491727	0.000999001	RL	DLS	0
j_r.permres.152	HostRobustness	-0.067941318	9.15E-15	70.49609032	0.000999001	LT_BL	LT_SL	0
j_r.permres.162	HostRobustness	0.074434824	3.38E-31	194.8390843	0.000999001	LT_BL	LT_HL	0
j_r.permres.172	HostRobustness	-0.074512633	0.000539979	12.37783264	0.000999001	LT_BL	RS	0
j_r.permres.182	HostRobustness	0.059771383	7.01E-08	31.41126794	0.000999001	LT_BL	TLS	0
j_r.permres.192	HostRobustness	-0.103033132	8.20E-15	70.7892979	0.000999001	LT_BL	DHS	0
j_r.permres.202	HostRobustness	0.036598478	0.015755272	5.932858668	0.015984016	LT_BL	DLS	0.15
j_r.permres.213	HostRobustness	0.142376142	1.24E-58	547.233549	0.000999001	LT_SL	LT_HL	0
j_r.permres.222	HostRobustness	-0.006571315	0.758911537	0.094457363	0.767232767	LT_SL	RS	1
j_r.permres.232	HostRobustness	0.127712701	7.30E-24	133.3181337	0.000999001	LT_SL	TLS	0
j_r.permres.242	HostRobustness	-0.035091815	0.005847706	7.765887193	0.005994006	LT_SL	DHS	0.06
j_r.permres.252	HostRobustness	0.104539796	1.05E-10	46.62877217	0.000999001	LT_SL	DLS	0
j_r.permres.262	HostRobustness	-0.148947458	8.52E-12	52.80741502	0.000999001	LT_HL	RS	0
j_r.permres.272	HostRobustness	-0.014663441	0.113972602	2.520699595	0.098901099	LT_HL	TLS	0.686
j_r.permres.282	HostRobustness	-0.177467957	1.04E-37	259.1590421	0.000999001	LT_HL	DHS	0
j_r.permres.292	HostRobustness	-0.037836347	0.007684288	7.254748886	0.005994006	LT_HL	DLS	0.06
j_r.permres.302	HostRobustness	0.134284017	1.08E-08	35.67776701	0.000999001	RS	TLS	0
j_r.permres.312	HostRobustness	-0.028520499	0.221871906	1.50175588	0.222777223	RS	DHS	0.932
j_r.permres.322	HostRobustness	0.111111111	1.31E-05	19.99464392	0.000999001	RS	DLS	0
j_r.permres.332	HostRobustness	-0.162804516	3.48E-23	128.1517453	0.000999001	TLS	DHS	0
j_r.permres.342	HostRobustness	-0.023172906	0.169656213	1.899941367	0.176823177	TLS	DLS	0.86
j_r.permres.352	HostRobustness	0.13963161	3.19E-13	61.14619817	0.000999001	DHS	DLS	0
ind_r.permres	TotalRobustness	-0.285108265	1.62E-214	28717.7481	0.000999001	bleach	RL	0
ind_r.permres.1	TotalRobustness	-0.206663074	2.62E-205	23092.44818	0.000999001	bleach	LT_BL	0
ind_r.permres.2	TotalRobustness	-0.295761998	5.40E-235	46582.58993	0.000999001	bleach	LT_SL	0
ind_r.permres.3	TotalRobustness	-0.073318686	1.41E-132	4021.631428	0.000999001	bleach	LT_HL	0
ind_r.permres.4	TotalRobustness	0.057021218	1.10E-26	155.7221607	0.000999001	bleach	RB	0
ind_r.permres.5	TotalRobustness	0.26734604	6.03E-225	36746.05112	0.000999001	bleach	TLB	0
ind_r.permres.6	TotalRobustness	0.44389285	6.67E-284	147410.7706	0.000999001	bleach	DHB	0
ind_r.permres.7	TotalRobustness	-0.026024988	9.45E-53	451.4522324	0.000999001	bleach	DLB	0
ind_r.permres.8	TotalRobustness	0.078445191	1.20E-121	3066.569291	0.000999001	RL	LT_BL	0
ind_r.permres.9	TotalRobustness	-0.010653733	2.61E-12	55.77405346	0.000999001	RL	LT_SL	0
ind_r.permres.10	TotalRobustness	0.211789578	2.12E-216	30026.10971	0.000999001	RL	LT_HL	0
ind_r.permres.11	TotalRobustness	0.342129482	7.60E-146	5564.181897	0.000999001	RL	RB	0
ind_r.permres.12	TotalRobustness	0.552454305	2.97E-283	145179.9025	0.000999001	RL	TLB	0
ind_r.permres.13	TotalRobustness	0.729001114	2.29246459670338e-321	355751.1228	0.000999001	RL	DHB	0
ind_r.permres.14	TotalRobustness	0.259083277	4.60E-229	40498.41198	0.000999001	RL	DLB	0
ind_r.permres.15	TotalRobustness	-0.089098924	2.35E-158	7531.900209	0.000999001	LT_BL	LT_SL	0
ind_r.permres.16	TotalRobustness	0.133344388	1.74E-222	34671.95395	0.000999001	LT_BL	LT_HL	0
ind_r.permres.17	TotalRobustness	0.263684292	1.43E-126	3466.803658	0.000999001	LT_BL	RB	0
ind_r.permres.18	TotalRobustness	0.474009114	5.90E-297	200391.9923	0.000999001	LT_BL	TLB	0
ind_r.permres.19	TotalRobustness	0.650555924	0	825273.8896	0.000999001	LT_BL	DHB	0
ind_r.permres.20	TotalRobustness	0.180638086	1.78E-236	48239.58438	0.000999001	LT_BL	DLB	0
ind_r.permres.21	TotalRobustness	0.222443311	1.31E-263	91433.07913	0.000999001	LT_SL	LT_HL	0
ind_r.permres.22	TotalRobustness	0.352783215	2.79E-150	6196.738995	0.000999001	LT_SL	RB	0
ind_r.permres.23	TotalRobustness	0.563108038	1.52328109820032e-310	275834.0631	0.000999001	LT_SL	TLB	0
ind_r.permres.24	TotalRobustness	0.739654847	0	1010934.127	0.000999001	LT_SL	DHB	0
ind_r.permres.25	TotalRobustness	0.26973701	9.12E-269	103237.6766	0.000999001	LT_SL	DLB	0
ind_r.permres.26	TotalRobustness	0.130339904	5.60E-74	869.2904462	0.000999001	LT_HL	RB	0
ind_r.permres.27	TotalRobustness	0.340664727	7.36E-295	190750.7868	0.000999001	LT_HL	TLB	0
ind_r.permres.28	TotalRobustness	0.517211536	0	1.62E+30	0.000999001	LT_HL	DHB	0
ind_r.permres.29	TotalRobustness	0.047293699	3.02E-183	13672.512	0.000999001	LT_HL	DLB	0
ind_r.permres.30	TotalRobustness	0.210324823	2.04E-108	2195.215596	0.000999001	RB	TLB	0
ind_r.permres.31	TotalRobustness	0.386871632	4.79E-159	7658.502942	0.000999001	RB	DHB	0
ind_r.permres.32	TotalRobustness	-0.083046205	1.78E-45	349.9688801	0.000999001	RB	DLB	0
ind_r.permres.33	TotalRobustness	0.176546809	5.02E-239	51230.872	0.000999001	TLB	DHB	0
ind_r.permres.34	TotalRobustness	-0.293371028	4.94E-272	111486.7888	0.000999001	TLB	DLB	0
ind_r.permres.35	TotalRobustness	-0.469917837	0	1349850.33	0.000999001	DHB	DLB	0
ind_r.permres1	SymbiontRobustness	-0.272492366	3.22E-125	3352.243122	0.000999001	bleach	RL	0
ind_r.permres.110	SymbiontRobustness	-0.231977781	1.85E-158	7551.087501	0.000999001	bleach	LT_BL	0
ind_r.permres.210	SymbiontRobustness	-0.304688472	9.04E-86	1209.013416	0.000999001	bleach	LT_SL	0
ind_r.permres.36	SymbiontRobustness	-0.190951927	1.28E-207	24391.65565	0.000999001	bleach	LT_HL	0
ind_r.permres.41	SymbiontRobustness	-0.269853422	2.29E-109	2249.177697	0.000999001	bleach	RH	0
ind_r.permres.51	SymbiontRobustness	-0.178568829	5.84E-202	21330.6697	0.000999001	bleach	TLH	0
ind_r.permres.61	SymbiontRobustness	-0.015225357	5.81E-05	16.89406511	0.000999001	bleach	DHH	0
ind_r.permres.71	SymbiontRobustness	-0.478257162	2.15E-273	115119.4466	0.000999001	bleach	DLH	0
ind_r.permres.81	SymbiontRobustness	0.040514585	1.93E-13	62.44313405	0.000999001	RL	LT_BL	0
ind_r.permres.91	SymbiontRobustness	-0.032196106	0.001200256	10.8038807	0.001998002	RL	LT_SL	0.003
ind_r.permres.101	SymbiontRobustness	0.081540439	3.18E-43	321.8985347	0.000999001	RL	LT_HL	0
ind_r.permres.111	SymbiontRobustness	0.002638943	0.713570956	0.135126989	0.715284715	RL	RH	0.715
ind_r.permres.121	SymbiontRobustness	0.093923537	4.09E-51	427.092345	0.000999001	RL	TLH	0
ind_r.permres.131	SymbiontRobustness	0.257267008	4.87E-105	2012.862685	0.000999001	RL	DHH	0
ind_r.permres.141	SymbiontRobustness	-0.205764797	7.86E-105	2002.125645	0.000999001	RL	DLH	0
ind_r.permres.151	SymbiontRobustness	-0.072710691	6.40E-14	65.33207177	0.000999001	LT_BL	LT_SL	0
ind_r.permres.161	SymbiontRobustness	0.041025854	2.79E-41	298.8637192	0.000999001	LT_BL	LT_HL	0
ind_r.permres.171	SymbiontRobustness	-0.037875642	2.28E-09	39.28858209	0.000999001	LT_BL	RH	0
ind_r.permres.181	SymbiontRobustness	0.053408952	3.12E-56	506.5076979	0.000999001	LT_BL	TLH	0
ind_r.permres.191	SymbiontRobustness	0.216752423	1.53E-115	2630.795925	0.000999001	LT_BL	DHH	0
ind_r.permres.201	SymbiontRobustness	-0.246279382	9.43E-170	9904.649818	0.000999001	LT_BL	DLH	0
ind_r.permres.211	SymbiontRobustness	0.113736545	1.34E-28	171.8135672	0.000999001	LT_SL	LT_HL	0
ind_r.permres.221	SymbiontRobustness	0.034835049	0.000872489	11.42930949	0.001998002	LT_SL	RH	0.003
ind_r.permres.231	SymbiontRobustness	0.126119643	5.88E-33	211.2627152	0.000999001	LT_SL	TLH	0
ind_r.permres.241	SymbiontRobustness	0.289463115	2.30E-77	957.3957353	0.000999001	LT_SL	DHH	0
ind_r.permres.251	SymbiontRobustness	-0.173568691	4.84E-49	397.5313446	0.000999001	LT_SL	DLH	0
ind_r.permres.261	SymbiontRobustness	-0.078901495	6.27E-32	201.5895966	0.000999001	LT_HL	RH	0
ind_r.permres.271	SymbiontRobustness	0.012383098	0	6.03E+29	0.000999001	LT_HL	TLH	0
ind_r.permres.281	SymbiontRobustness	0.17572657	6.30E-114	2525.627996	0.000999001	LT_HL	DHH	0
ind_r.permres.291	SymbiontRobustness	-0.287305235	2.11E-289	167769.4172	0.000999001	LT_HL	DLH	0
ind_r.permres.301	SymbiontRobustness	0.091284593	1.06E-38	269.8314815	0.000999001	RH	TLH	0
ind_r.permres.311	SymbiontRobustness	0.254628065	6.89E-94	1504.010548	0.000999001	RH	DHH	0
ind_r.permres.321	SymbiontRobustness	-0.20840374	8.85E-91	1384.34393	0.000999001	RH	DLH	0
ind_r.permres.331	SymbiontRobustness	0.163343472	3.48E-108	2182.21775	0.000999001	TLH	DHH	0
ind_r.permres.341	SymbiontRobustness	-0.299688333	5.46E-293	182543.0863	0.000999001	TLH	DLH	0
ind_r.permres.351	SymbiontRobustness	-0.463031805	4.81E-192	16857.07415	0.000999001	DHH	DLH	0
ind_r.permres2	HostRobustness	-0.230747972	3.05E-233	44696.15924	0.000999001	bleach	RL	0
ind_r.permres.112	HostRobustness	-0.145172657	1.80E-228	39935.80178	0.000999001	bleach	LT_BL	0
ind_r.permres.212	HostRobustness	-0.230361066	2.37E-249	65352.04485	0.000999001	bleach	LT_SL	0
ind_r.permres.37	HostRobustness	0.026378698	1.84E-170	10074.45805	0.000999001	bleach	LT_HL	0
ind_r.permres.42	HostRobustness	-0.207444542	1.96E-29	179.0588538	0.000999001	bleach	RS	0
ind_r.permres.52	HostRobustness	0.046036212	2.02E-19	100.9371902	0.000999001	bleach	TLS	0
ind_r.permres.62	HostRobustness	0.459495125	0	3056868.773	0.000999001	bleach	DHS	0
ind_r.permres.72	HostRobustness	-0.472937307	0	3238337.643	0.000999001	bleach	DLS	0
ind_r.permres.82	HostRobustness	0.085575315	2.47E-138	4632.423108	0.000999001	RL	LT_BL	0
ind_r.permres.92	HostRobustness	0.000386906	0.777243382	0.080260739	0.77022977	RL	LT_SL	0.777
ind_r.permres.102	HostRobustness	0.25712667	5.93E-245	58915.37187	0.000999001	RL	LT_HL	0
ind_r.permres.113	HostRobustness	0.02330343	0.135245799	2.249741277	0.13986014	RL	RS	0.408
ind_r.permres.122	HostRobustness	0.276784184	1.16E-126	3474.405208	0.000999001	RL	TLS	0
ind_r.permres.132	HostRobustness	0.690243097	0	424559.4538	0.000999001	RL	DHS	0
ind_r.permres.142	HostRobustness	-0.242189335	7.08E-240	52269.02533	0.000999001	RL	DLS	0
ind_r.permres.152	HostRobustness	-0.085188409	3.20E-149	6039.544769	0.000999001	LT_BL	LT_SL	0
ind_r.permres.162	HostRobustness	0.171551355	1.42E-248	64165.56099	0.000999001	LT_BL	LT_HL	0
ind_r.permres.172	HostRobustness	-0.062271885	8.51E-05	16.10914016	0.000999001	LT_BL	RS	0
ind_r.permres.182	HostRobustness	0.191208868	9.50E-99	1709.557597	0.000999001	LT_BL	TLS	0
ind_r.permres.192	HostRobustness	0.604667782	0	797163.3963	0.000999001	LT_BL	DHS	0
ind_r.permres.202	HostRobustness	-0.327764651	1.37E-303	234227.5184	0.000999001	LT_BL	DLS	0
ind_r.permres.213	HostRobustness	0.256739764	2.49E-262	88722.69888	0.000999001	LT_SL	LT_HL	0
ind_r.permres.222	HostRobustness	0.022916524	0.141502798	2.179080378	0.136863137	LT_SL	RS	0.408
ind_r.permres.232	HostRobustness	0.276397278	3.02E-127	3525.333864	0.000999001	LT_SL	TLS	0
ind_r.permres.242	HostRobustness	0.689856191	0	640568.5328	0.000999001	LT_SL	DHS	0
ind_r.permres.252	HostRobustness	-0.242576241	1.64E-257	79203.6129	0.000999001	LT_SL	DLS	0
ind_r.permres.262	HostRobustness	-0.23382324	1.24E-34	227.5579194	0.000999001	LT_HL	RS	0
ind_r.permres.272	HostRobustness	0.019657514	2.72E-05	18.4646131	0.000999001	LT_HL	TLS	0
ind_r.permres.282	HostRobustness	0.433116427	0	1.24E+32	0.000999001	LT_HL	DHS	0
ind_r.permres.292	HostRobustness	-0.499316005	0	5.48E+30	0.000999001	LT_HL	DLS	0
ind_r.permres.302	HostRobustness	0.253480753	1.86E-36	246.0004237	0.000999001	RS	TLS	0
ind_r.permres.312	HostRobustness	0.666939667	8.34E-102	1851.354998	0.000999001	RS	DHS	0
ind_r.permres.322	HostRobustness	-0.265492765	8.34E-41	293.3742476	0.000999001	RS	DLS	0
ind_r.permres.332	HostRobustness	0.413458913	1.00E-161	8168.602533	0.000999001	TLS	DHS	0
ind_r.permres.342	HostRobustness	-0.518973519	1.04E-180	12869.84875	0.000999001	TLS	DLS	0
ind_r.permres.352	HostRobustness	-0.932432432	0	3.01E+31	0.000999001	DHS	DLS	0
wa_r.permres	TotalRobustness	-0.033057851	1.02E-08	35.80998782	0.000999001	bleach	RL	0
wa_r.permres.1	TotalRobustness	0.021671258	1.76E-08	34.54562025	0.000999001	bleach	LT_BL	0
wa_r.permres.2	TotalRobustness	0.042975207	7.90E-25	140.8200283	0.000999001	bleach	LT_SL	0
wa_r.permres.3	TotalRobustness	0.097520661	8.79E-68	725.1398205	0.000999001	bleach	LT_HL	0
wa_r.permres.4	TotalRobustness	0.309641873	1.19E-114	2572.355533	0.000999001	bleach	RB	0
wa_r.permres.5	TotalRobustness	0.31364019	3.17E-152	6495.640558	0.000999001	bleach	TLB	0
wa_r.permres.6	TotalRobustness	0.218522345	3.60E-119	2882.280124	0.000999001	bleach	DHB	0
wa_r.permres.7	TotalRobustness	0.348783287	3.38E-134	4185.369496	0.000999001	bleach	DLB	0
wa_r.permres.8	TotalRobustness	0.054729109	4.29E-28	167.503118	0.000999001	RL	LT_BL	0
wa_r.permres.9	TotalRobustness	0.076033058	4.59E-44	332.2022072	0.000999001	RL	LT_SL	0
wa_r.permres.10	TotalRobustness	0.130578512	3.49E-78	979.8081168	0.000999001	RL	LT_HL	0
wa_r.permres.11	TotalRobustness	0.342699725	2.20E-118	2825.901297	0.000999001	RL	RB	0
wa_r.permres.12	TotalRobustness	0.346698041	3.29E-150	6185.947855	0.000999001	RL	TLB	0
wa_r.permres.13	TotalRobustness	0.251580196	3.13E-121	3034.964459	0.000999001	RL	DHB	0
wa_r.permres.14	TotalRobustness	0.381841139	5.71E-136	4371.564135	0.000999001	RL	DLB	0
wa_r.permres.15	TotalRobustness	0.021303949	6.12E-77	945.974175	0.000999001	LT_BL	LT_SL	0
wa_r.permres.16	TotalRobustness	0.075849403	9.58E-178	11991.22095	0.000999001	LT_BL	LT_HL	0
wa_r.permres.17	TotalRobustness	0.287970615	2.20E-125	3365.933627	0.000999001	LT_BL	RB	0
wa_r.permres.18	TotalRobustness	0.291968932	1.24E-221	33979.95342	0.000999001	LT_BL	TLB	0
wa_r.permres.19	TotalRobustness	0.196851087	1.53E-169	9854.81018	0.000999001	LT_BL	DHB	0
wa_r.permres.20	TotalRobustness	0.327112029	2.47E-152	6512.551221	0.000999001	LT_BL	DLB	0
wa_r.permres.21	TotalRobustness	0.054545455	0	3.44E+29	0.000999001	LT_SL	LT_HL	0
wa_r.permres.22	TotalRobustness	0.266666667	5.20E-120	2943.658667	0.000999001	LT_SL	RB	0
wa_r.permres.23	TotalRobustness	0.270664983	3.33E-224	36107.4439	0.000999001	LT_SL	TLB	0
wa_r.permres.24	TotalRobustness	0.175547138	2.04E-165	8926.333079	0.000999001	LT_SL	DHB	0
wa_r.permres.25	TotalRobustness	0.305808081	5.34E-148	5863.092626	0.000999001	LT_SL	DLB	0
wa_r.permres.26	TotalRobustness	0.212121212	4.87E-102	1862.593939	0.000999001	LT_HL	RB	0
wa_r.permres.27	TotalRobustness	0.216119529	3.54E-205	23020.81114	0.000999001	LT_HL	TLB	0
wa_r.permres.28	TotalRobustness	0.121001684	9.80E-135	4241.001309	0.000999001	LT_HL	DHB	0
wa_r.permres.29	TotalRobustness	0.251262626	6.25E-132	3958.080571	0.000999001	LT_HL	DLB	0
wa_r.permres.30	TotalRobustness	0.003998316	0.435545449	0.610491803	0.44955045	RB	TLB	0.465
wa_r.permres.31	TotalRobustness	-0.091119529	1.93E-41	300.7188543	0.000999001	RB	DHB	0
wa_r.permres.32	TotalRobustness	0.039141414	3.63E-09	38.19833705	0.000999001	RB	DLB	0
wa_r.permres.33	TotalRobustness	-0.095117845	2.07E-97	1650.601154	0.000999001	TLB	DHB	0
wa_r.permres.34	TotalRobustness	0.035143098	1.80E-14	68.69211823	0.000999001	TLB	DLB	0
wa_r.permres.35	TotalRobustness	0.130260943	3.47E-74	874.5115748	0.000999001	DHB	DLB	0
wa_r.permres1	SymbiontRobustness	0.009366391	0.159248245	1.996506673	0.165834166	bleach	RL	0.845
wa_r.permres.110	SymbiontRobustness	0.047199265	3.48E-25	143.6357625	0.000999001	bleach	LT_BL	0
wa_r.permres.210	SymbiontRobustness	0.062075298	7.65E-62	605.3153114	0.000999001	bleach	LT_SL	0
wa_r.permres.36	SymbiontRobustness	0.061891644	8.01E-62	604.9441244	0.000999001	bleach	LT_HL	0
wa_r.permres.41	SymbiontRobustness	0.055831038	1.26E-06	25.02025126	0.000999001	bleach	RH	0
wa_r.permres.51	SymbiontRobustness	0.107346189	3.82E-101	1819.803484	0.000999001	bleach	TLH	0
wa_r.permres.61	SymbiontRobustness	-0.047704316	3.73E-09	38.13874256	0.000999001	bleach	DHH	0
wa_r.permres.71	SymbiontRobustness	0.166437098	3.85E-60	573.9599221	0.000999001	bleach	DLH	0
wa_r.permres.81	SymbiontRobustness	0.037832874	1.01E-07	30.59237899	0.000999001	RL	LT_BL	0
wa_r.permres.91	SymbiontRobustness	0.052708907	2.69E-15	73.80464836	0.000999001	RL	LT_SL	0
wa_r.permres.101	SymbiontRobustness	0.052525253	3.17E-15	73.35695591	0.000999001	RL	LT_HL	0
wa_r.permres.111	SymbiontRobustness	0.046464646	0.000258364	13.85190133	0.000999001	RL	RH	0
wa_r.permres.121	SymbiontRobustness	0.097979798	2.43E-37	255.2572478	0.000999001	RL	TLH	0
wa_r.permres.131	SymbiontRobustness	-0.057070707	1.02E-08	35.81310556	0.000999001	RL	DHH	0
wa_r.permres.141	SymbiontRobustness	0.157070707	3.02E-42	310.1710466	0.000999001	RL	DLH	0
wa_r.permres.151	SymbiontRobustness	0.014876033	1.99E-06	24.02398745	0.000999001	LT_BL	LT_SL	0
wa_r.permres.161	SymbiontRobustness	0.014692378	2.51E-06	23.52058801	0.000999001	LT_BL	LT_HL	0
wa_r.permres.171	SymbiontRobustness	0.008631772	0.445396162	0.584698531	0.472527473	LT_BL	RH	1
wa_r.permres.181	SymbiontRobustness	0.060146924	8.45E-49	394.1765732	0.000999001	LT_BL	TLH	0
wa_r.permres.191	SymbiontRobustness	-0.094903581	3.06E-25	144.0732403	0.000999001	LT_BL	DHH	0
wa_r.permres.201	SymbiontRobustness	0.119237833	1.85E-39	278.1824664	0.000999001	LT_BL	DLH	0
wa_r.permres.211	SymbiontRobustness	-0.000183655	0.318543476	1	0.218781219	LT_SL	LT_HL	1
wa_r.permres.221	SymbiontRobustness	-0.006244261	0.56653262	0.329634614	0.589410589	LT_SL	RH	1
wa_r.permres.231	SymbiontRobustness	0.045270891	2.91E-246	60762.25	0.000999001	LT_SL	TLH	0
wa_r.permres.241	SymbiontRobustness	-0.109779614	1.86E-34	225.8088501	0.000999001	LT_SL	DHH	0
wa_r.permres.251	SymbiontRobustness	0.1043618	9.59E-38	259.534344	0.000999001	LT_SL	DLH	0
wa_r.permres.261	SymbiontRobustness	-0.006060606	0.577937079	0.310618067	0.565434565	LT_HL	RH	1
wa_r.permres.271	SymbiontRobustness	0.045454545	0	1.08E+29	0.000999001	LT_HL	TLH	0
wa_r.permres.281	SymbiontRobustness	-0.10959596	2.14E-34	225.1962717	0.000999001	LT_HL	DHH	0
wa_r.permres.291	SymbiontRobustness	0.104545455	7.53E-38	260.6581006	0.000999001	LT_HL	DLH	0
wa_r.permres.301	SymbiontRobustness	0.051515152	4.15E-06	22.44215531	0.000999001	RH	TLH	0
wa_r.permres.311	SymbiontRobustness	-0.103535354	1.91E-13	62.47269583	0.000999001	RH	DHH	0
wa_r.permres.321	SymbiontRobustness	0.110606061	1.05E-15	76.37350102	0.000999001	RH	DLH	0
wa_r.permres.331	SymbiontRobustness	-0.155050505	1.05E-52	450.7320906	0.000999001	TLH	DHH	0
wa_r.permres.341	SymbiontRobustness	0.059090909	8.78E-17	83.2726257	0.000999001	TLH	DLH	0
wa_r.permres.351	SymbiontRobustness	0.214141414	1.12E-54	481.3411289	0.000999001	DHH	DLH	0
wa_r.permres2	HostRobustness	-0.022405877	6.62E-05	16.62561835	0.000999001	bleach	RL	0
wa_r.permres.112	HostRobustness	0.019283747	1.02E-25	147.8852998	0.000999001	bleach	LT_BL	0
wa_r.permres.212	HostRobustness	-0.059504132	4.25E-74	872.2781075	0.000999001	bleach	LT_SL	0
wa_r.permres.37	HostRobustness	0.22056933	5.09E-229	40456.58214	0.000999001	bleach	LT_HL	0
wa_r.permres.42	HostRobustness	0.028217237	0.012659059	6.332112443	0.008991009	bleach	RS	0.048
wa_r.permres.52	HostRobustness	-0.036717828	1.08E-30	190.2773506	0.000999001	bleach	TLS	0
wa_r.permres.62	HostRobustness	-0.004611046	0.545903352	0.365980197	0.532467532	bleach	DHS	0.82
wa_r.permres.72	HostRobustness	-0.112114653	7.89E-89	1313.620754	0.000999001	bleach	DLS	0
wa_r.permres.82	HostRobustness	0.041689624	1.40E-12	57.35067914	0.000999001	RL	LT_BL	0
wa_r.permres.92	HostRobustness	-0.037098255	4.34E-10	43.21149773	0.000999001	RL	LT_SL	0
wa_r.permres.102	HostRobustness	0.242975207	1.74E-105	2036.232692	0.000999001	RL	LT_HL	0
wa_r.permres.113	HostRobustness	0.050623114	6.41E-05	16.69155844	0.000999001	RL	RS	0
wa_r.permres.122	HostRobustness	-0.014311951	0.016282136	5.873128335	0.015984016	RL	TLS	0.075
wa_r.permres.132	HostRobustness	0.017794831	0.056292085	3.686933658	0.046953047	RL	DHS	0.138
wa_r.permres.142	HostRobustness	-0.089708776	2.17E-33	215.4119231	0.000999001	RL	DLS	0
wa_r.permres.152	HostRobustness	-0.078787879	1.64E-93	1489.103203	0.000999001	LT_BL	LT_SL	0
wa_r.permres.162	HostRobustness	0.201285583	1.38E-217	30881.20881	0.000999001	LT_BL	LT_HL	0
wa_r.permres.172	HostRobustness	0.008933491	0.426804779	0.634138572	0.410589411	LT_BL	RS	0.82
wa_r.permres.182	HostRobustness	-0.056001574	1.03E-51	435.8895273	0.000999001	LT_BL	TLS	0
wa_r.permres.192	HostRobustness	-0.023894792	0.002002052	9.80952255	0.002997003	LT_BL	DHS	0.014
wa_r.permres.202	HostRobustness	-0.1313984	2.22E-100	1783.964168	0.000999001	LT_BL	DLS	0
wa_r.permres.213	HostRobustness	0.280073462	1.27E-212	27459.18675	0.000999001	LT_SL	LT_HL	0
wa_r.permres.222	HostRobustness	0.08772137	4.26E-13	60.40246641	0.000999001	LT_SL	RS	0
wa_r.permres.232	HostRobustness	0.022786305	6.26E-13	59.40994668	0.000999001	LT_SL	TLS	0
wa_r.permres.242	HostRobustness	0.054893087	2.22E-11	50.43145808	0.000999001	LT_SL	DHS	0
wa_r.permres.252	HostRobustness	-0.052610521	1.62E-36	246.6280151	0.000999001	LT_SL	DLS	0
wa_r.permres.262	HostRobustness	-0.192352092	3.96E-41	297.0892018	0.000999001	LT_HL	RS	0
wa_r.permres.272	HostRobustness	-0.257287157	4.40E-175	11252.39628	0.000999001	LT_HL	TLS	0
wa_r.permres.282	HostRobustness	-0.225180375	7.56E-75	891.2588749	0.000999001	LT_HL	DHS	0
wa_r.permres.292	HostRobustness	-0.332683983	7.30E-182	13229.2664	0.000999001	LT_HL	DLS	0
wa_r.permres.302	HostRobustness	-0.064935065	4.67E-08	32.3300615	0.000999001	RS	TLS	0
wa_r.permres.312	HostRobustness	-0.032828283	0.015694018	5.939937346	0.015984016	RS	DHS	0.075
wa_r.permres.322	HostRobustness	-0.14033189	9.38E-26	148.1730781	0.000999001	RS	DLS	0
wa_r.permres.332	HostRobustness	0.032106782	7.31E-05	16.42109494	0.000999001	TLS	DHS	0
wa_r.permres.342	HostRobustness	-0.075396825	3.83E-49	398.9504194	0.000999001	TLS	DLS	0
wa_r.permres.352	HostRobustness	-0.107503608	3.29E-29	177.0947865	0.000999001	DHS	DLS	0
wi_r.permres	TotalRobustness	-0.027443553	2.00E-14	68.40245339	0.000999001	bleach	RL	0
wi_r.permres.1	TotalRobustness	0.068701723	8.63E-51	422.3669828	0.000999001	bleach	LT_BL	0
wi_r.permres.2	TotalRobustness	-0.015374332	3.53E-06	22.78923818	0.000999001	bleach	LT_SL	0
wi_r.permres.3	TotalRobustness	0.179330065	2.28E-130	3808.491989	0.000999001	bleach	LT_HL	0
wi_r.permres.4	TotalRobustness	0.325778207	9.10E-106	2050.977977	0.000999001	bleach	RB	0
wi_r.permres.5	TotalRobustness	0.52828943	2.91E-210	25967.70796	0.000999001	bleach	TLB	0
wi_r.permres.6	TotalRobustness	0.294493134	1.76E-160	7927.609759	0.000999001	bleach	DHB	0
wi_r.permres.7	TotalRobustness	0.303191226	6.23E-164	8613.772274	0.000999001	bleach	DLB	0
wi_r.permres.8	TotalRobustness	0.096145276	1.56E-99	1745.023717	0.000999001	RL	LT_BL	0
wi_r.permres.9	TotalRobustness	0.012069222	4.51E-08	32.41085742	0.000999001	RL	LT_SL	0
wi_r.permres.10	TotalRobustness	0.206773619	1.51E-191	16659.30359	0.000999001	RL	LT_HL	0
wi_r.permres.11	TotalRobustness	0.35322176	7.27E-117	2720.035873	0.000999001	RL	RB	0
wi_r.permres.12	TotalRobustness	0.555732983	4.46E-248	63417.62589	0.000999001	RL	TLB	0
wi_r.permres.13	TotalRobustness	0.321936687	3.12E-200	20474.25442	0.000999001	RL	DHB	0
wi_r.permres.14	TotalRobustness	0.330634779	8.95E-205	22802.36472	0.000999001	RL	DLB	0
wi_r.permres.15	TotalRobustness	-0.084076055	3.21E-94	1517.311794	0.000999001	LT_BL	LT_SL	0
wi_r.permres.16	TotalRobustness	0.110628342	5.53E-137	4481.625174	0.000999001	LT_BL	LT_HL	0
wi_r.permres.17	TotalRobustness	0.257076484	3.86E-92	1435.657102	0.000999001	LT_BL	RB	0
wi_r.permres.18	TotalRobustness	0.459587707	1.46E-230	41956.19394	0.000999001	LT_BL	TLB	0
wi_r.permres.19	TotalRobustness	0.225791411	4.09E-169	9754.44165	0.000999001	LT_BL	DHB	0
wi_r.permres.20	TotalRobustness	0.234489503	1.80E-174	11088.87179	0.000999001	LT_BL	DLB	0
wi_r.permres.21	TotalRobustness	0.194704397	1.57E-198	19663.69928	0.000999001	LT_SL	LT_HL	0
wi_r.permres.22	TotalRobustness	0.341152538	1.15E-114	2573.150884	0.000999001	LT_SL	RB	0
wi_r.permres.23	TotalRobustness	0.543663762	3.53E-252	69851.9764	0.000999001	LT_SL	TLB	0
wi_r.permres.24	TotalRobustness	0.309867466	1.07E-202	21705.918	0.000999001	LT_SL	DHB	0
wi_r.permres.25	TotalRobustness	0.318565558	1.14E-207	24420.63913	0.000999001	LT_SL	DLB	0
wi_r.permres.26	TotalRobustness	0.146448142	1.52E-55	495.2827905	0.000999001	LT_HL	RB	0
wi_r.permres.27	TotalRobustness	0.348959365	2.34E-240	52864.81146	0.000999001	LT_HL	TLB	0
wi_r.permres.28	TotalRobustness	0.115163069	5.88E-144	5314.214627	0.000999001	LT_HL	DHB	0
wi_r.permres.29	TotalRobustness	0.123861161	1.21E-154	6886.559605	0.000999001	LT_HL	DLB	0
wi_r.permres.30	TotalRobustness	0.202511223	3.69E-75	899.2387827	0.000999001	RB	TLB	0
wi_r.permres.31	TotalRobustness	-0.031285073	6.86E-06	21.37099632	0.000999001	RB	DHB	0
wi_r.permres.32	TotalRobustness	-0.022586981	0.000977947	11.20507618	0.000999001	RB	DLB	0
wi_r.permres.33	TotalRobustness	-0.233796296	1.37E-175	11389.67947	0.000999001	TLB	DHB	0
wi_r.permres.34	TotalRobustness	-0.225098204	8.03E-175	11182.2172	0.000999001	TLB	DLB	0
wi_r.permres.35	TotalRobustness	0.008698092	8.90E-05	16.01734768	0.000999001	DHB	DLB	0
wi_r.permres1	SymbiontRobustness	-0.042743613	2.48E-07	28.58226898	0.000999001	bleach	RL	0
wi_r.permres.110	SymbiontRobustness	0.061608734	2.83E-10	44.23520415	0.000999001	bleach	LT_BL	0
wi_r.permres.210	SymbiontRobustness	0.111333928	2.59E-13	61.68509315	0.000999001	bleach	LT_SL	0
wi_r.permres.36	SymbiontRobustness	0.041480986	4.64E-10	43.05223793	0.000999001	bleach	LT_HL	0
wi_r.permres.41	SymbiontRobustness	-0.044188512	5.61E-07	26.78522652	0.000999001	bleach	RH	0
wi_r.permres.51	SymbiontRobustness	0.031800738	1.10E-06	25.30299809	0.000999001	bleach	TLH	0
wi_r.permres.61	SymbiontRobustness	0.017622256	0.015840411	5.923067088	0.022977023	bleach	DHH	0.088
wi_r.permres.71	SymbiontRobustness	-0.031492747	4.12E-06	22.4605209	0.000999001	bleach	DLH	0
wi_r.permres.81	SymbiontRobustness	0.104352347	1.01E-26	156.0245504	0.000999001	RL	LT_BL	0
wi_r.permres.91	SymbiontRobustness	0.15407754	3.25E-23	128.3715542	0.000999001	RL	LT_SL	0
wi_r.permres.101	SymbiontRobustness	0.084224599	4.79E-41	296.1389053	0.000999001	RL	LT_HL	0
wi_r.permres.111	SymbiontRobustness	-0.0014449	0.848275401	0.036700022	0.841158841	RL	RH	0.841
wi_r.permres.121	SymbiontRobustness	0.074544351	4.45E-35	231.9781261	0.000999001	RL	TLH	0
wi_r.permres.131	SymbiontRobustness	0.060365869	2.70E-19	100.0649169	0.000999001	RL	DHH	0
wi_r.permres.141	SymbiontRobustness	0.011250865	0.035199624	4.497600157	0.031968032	RL	DLH	0.093
wi_r.permres.151	SymbiontRobustness	0.049725193	0.000668198	11.95555726	0.001998002	LT_BL	LT_SL	0.006
wi_r.permres.161	SymbiontRobustness	-0.020127748	0.003320048	8.838083286	0.002997003	LT_BL	LT_HL	0.01
wi_r.permres.171	SymbiontRobustness	-0.105797247	5.44E-25	142.0962915	0.000999001	LT_BL	RH	0
wi_r.permres.181	SymbiontRobustness	-0.029807996	1.76E-05	19.38354834	0.000999001	LT_BL	TLH	0
wi_r.permres.191	SymbiontRobustness	-0.043986478	3.20E-08	33.18645869	0.000999001	LT_BL	DHH	0
wi_r.permres.201	SymbiontRobustness	-0.093101482	9.12E-29	173.2579436	0.000999001	LT_BL	DLH	0
wi_r.permres.211	SymbiontRobustness	-0.069852941	1.14E-07	30.31140305	0.000999001	LT_SL	LT_HL	0
wi_r.permres.221	SymbiontRobustness	-0.15552244	9.90E-23	124.7349124	0.000999001	LT_SL	RH	0
wi_r.permres.231	SymbiontRobustness	-0.079533189	2.27E-09	39.29465166	0.000999001	LT_SL	TLH	0
wi_r.permres.241	SymbiontRobustness	-0.093711671	2.05E-11	50.633716	0.000999001	LT_SL	DHH	0
wi_r.permres.251	SymbiontRobustness	-0.142826675	1.45E-22	123.5081411	0.000999001	LT_SL	DLH	0
wi_r.permres.261	SymbiontRobustness	-0.085669499	3.70E-34	222.8595591	0.000999001	LT_HL	RH	0
wi_r.permres.271	SymbiontRobustness	-0.009680248	0	1.44E+27	0.000999001	LT_HL	TLH	0
wi_r.permres.281	SymbiontRobustness	-0.02385873	1.56E-10	45.67615628	0.000999001	LT_HL	DHH	0
wi_r.permres.291	SymbiontRobustness	-0.072973734	1.32E-87	1270.894064	0.000999001	LT_HL	DLH	0
wi_r.permres.301	SymbiontRobustness	0.07598925	5.24E-29	175.3408619	0.000999001	RH	TLH	0
wi_r.permres.311	SymbiontRobustness	0.061810768	6.40E-17	84.16331487	0.000999001	RH	DHH	0
wi_r.permres.321	SymbiontRobustness	0.012695765	0.038481492	4.341927351	0.035964036	RH	DLH	0.093
wi_r.permres.331	SymbiontRobustness	-0.014178482	8.42E-05	16.13074294	0.000999001	TLH	DHH	0
wi_r.permres.341	SymbiontRobustness	-0.063293485	2.58E-77	956.0800151	0.000999001	TLH	DLH	0
wi_r.permres.351	SymbiontRobustness	-0.049115003	2.44E-25	144.859341	0.000999001	DHH	DLH	0
wi_r.permres2	HostRobustness	-0.018048128	3.04E-07	28.13607103	0.000999001	bleach	RL	0
wi_r.permres.112	HostRobustness	0.069667261	1.33E-48	391.4536474	0.000999001	bleach	LT_BL	0
wi_r.permres.212	HostRobustness	-0.019682115	5.82E-08	31.8312061	0.000999001	bleach	LT_SL	0
wi_r.permres.37	HostRobustness	0.261400772	8.72E-157	7252.271809	0.000999001	bleach	LT_HL	0
wi_r.permres.42	HostRobustness	0.043752653	0.039803452	4.283147098	0.042957043	bleach	RS	0.21
wi_r.permres.52	HostRobustness	0.23105424	5.59E-87	1249.446267	0.000999001	bleach	TLS	0
wi_r.permres.62	HostRobustness	0.103492912	9.23E-17	83.13161593	0.000999001	bleach	DHS	0
wi_r.permres.72	HostRobustness	-0.015699007	6.51E-05	16.66017765	0.000999001	bleach	DLS	0
wi_r.permres.82	HostRobustness	0.087715389	9.09E-94	1499.216624	0.000999001	RL	LT_BL	0
wi_r.permres.92	HostRobustness	-0.001633987	0.461449578	0.544516322	0.482517483	RL	LT_SL	0.814
wi_r.permres.102	HostRobustness	0.279448901	2.37E-224	36234.01098	0.000999001	RL	LT_HL	0
wi_r.permres.113	HostRobustness	0.061800781	0.003594165	8.686830533	0.005994006	RL	RS	0.045
wi_r.permres.122	HostRobustness	0.249102368	1.22E-99	1749.863005	0.000999001	RL	TLS	0
wi_r.permres.132	HostRobustness	0.121541041	2.69E-22	121.5075427	0.000999001	RL	DHS	0
wi_r.permres.142	HostRobustness	0.002349121	0.392898137	0.733185716	0.406593407	RL	DLS	0.814
wi_r.permres.152	HostRobustness	-0.089349376	4.73E-91	1394.495642	0.000999001	LT_BL	LT_SL	0
wi_r.permres.162	HostRobustness	0.191733512	5.60E-179	12349.40512	0.000999001	LT_BL	LT_HL	0
wi_r.permres.172	HostRobustness	-0.025914608	0.21840502	1.524585986	0.18981019	LT_BL	RS	0.572
wi_r.permres.182	HostRobustness	0.161386979	1.91E-67	717.85699	0.000999001	LT_BL	TLS	0
wi_r.permres.192	HostRobustness	0.033825651	0.002543733	9.348126826	0.005994006	LT_BL	DHS	0.045
wi_r.permres.202	HostRobustness	-0.085366268	4.01E-74	872.9342361	0.000999001	LT_BL	DLS	0
wi_r.permres.213	HostRobustness	0.281082888	1.45E-214	28750.20011	0.000999001	LT_SL	LT_HL	0
wi_r.permres.222	HostRobustness	0.063434768	0.002835276	9.139930825	0.002997003	LT_SL	RS	0.02
wi_r.permres.232	HostRobustness	0.250736355	1.66E-99	1743.741455	0.000999001	LT_SL	TLS	0
wi_r.permres.242	HostRobustness	0.123175028	1.17E-22	124.1909511	0.000999001	LT_SL	DHS	0
wi_r.permres.252	HostRobustness	0.003983108	0.163739389	1.953972662	0.143856144	LT_SL	DLS	0.572
wi_r.permres.262	HostRobustness	-0.21764812	1.81E-20	108.2722977	0.000999001	LT_HL	RS	0
wi_r.permres.272	HostRobustness	-0.030346533	3.79E-07	27.65015717	0.000999001	LT_HL	TLS	0
wi_r.permres.282	HostRobustness	-0.15790786	1.07E-32	208.8011164	0.000999001	LT_HL	DHS	0
wi_r.permres.292	HostRobustness	-0.277099779	4.09E-185	14295.12098	0.000999001	LT_HL	DLS	0
wi_r.permres.302	HostRobustness	0.187301587	2.07E-15	74.51224611	0.000999001	RS	TLS	0
wi_r.permres.312	HostRobustness	0.05974026	0.012145046	6.408119104	0.011988012	RS	DHS	0.066
wi_r.permres.322	HostRobustness	-0.059451659	0.005217249	7.980610396	0.006993007	RS	DLS	0.045
wi_r.permres.332	HostRobustness	-0.127561328	3.18E-20	106.5436009	0.000999001	TLS	DHS	0
wi_r.permres.342	HostRobustness	-0.246753247	1.30E-95	1574.238595	0.000999001	TLS	DLS	0
wi_r.permres.352	HostRobustness	-0.119191919	3.01E-21	113.8443234	0.000999001	DHS	DLS	0
ph_r.permres	TotalRobustness	-0.011426143	5.15E-10	42.80354939	0.000999001	bleach	RL	0
ph_r.permres.1	TotalRobustness	0.070607061	5.00E-137	4486.496257	0.000999001	bleach	LT_BL	0
ph_r.permres.2	TotalRobustness	-0.02470247	1.16E-65	680.413901	0.000999001	bleach	LT_SL	0
ph_r.permres.3	TotalRobustness	0.194869487	2.04E-255	75388.78413	0.000999001	bleach	LT_HL	0
ph_r.permres.4	TotalRobustness	0.343674752	6.78E-134	4154.346557	0.000999001	bleach	RB	0
ph_r.permres.5	TotalRobustness	0.580719758	4.51E-307	254211.3974	0.000999001	bleach	TLB	0
ph_r.permres.6	TotalRobustness	0.347499987	1.41E-304	239733.4527	0.000999001	bleach	DHB	0
ph_r.permres.7	TotalRobustness	0.338654132	1.28E-218	31642.67168	0.000999001	bleach	DLB	0
ph_r.permres.8	TotalRobustness	0.082033203	2.63E-107	2133.684532	0.000999001	RL	LT_BL	0
ph_r.permres.9	TotalRobustness	-0.013276328	5.05E-13	59.96202054	0.000999001	RL	LT_SL	0
ph_r.permres.10	TotalRobustness	0.20629563	1.11E-191	16712.78081	0.000999001	RL	LT_HL	0
ph_r.permres.11	TotalRobustness	0.355100895	9.83E-134	4137.878447	0.000999001	RL	RB	0
ph_r.permres.12	TotalRobustness	0.592145901	4.17E-269	104067.7744	0.000999001	RL	TLB	0
ph_r.permres.13	TotalRobustness	0.358926129	1.71E-238	50591.64647	0.000999001	RL	DHB	0
ph_r.permres.14	TotalRobustness	0.350080274	1.54E-202	21625.73391	0.000999001	RL	DLB	0
ph_r.permres.15	TotalRobustness	-0.095309531	4.04E-166	9078.500287	0.000999001	LT_BL	LT_SL	0
ph_r.permres.16	TotalRobustness	0.124262426	2.33E-209	25418.31909	0.000999001	LT_BL	LT_HL	0
ph_r.permres.17	TotalRobustness	0.273067691	2.83E-115	2613.159104	0.000999001	LT_BL	RB	0
ph_r.permres.18	TotalRobustness	0.510112698	7.62E-293	181922.0416	0.000999001	LT_BL	TLB	0
ph_r.permres.19	TotalRobustness	0.276892926	2.65E-277	126209.1641	0.000999001	LT_BL	DHB	0
ph_r.permres.20	TotalRobustness	0.268047071	1.11E-197	19271.82945	0.000999001	LT_BL	DLB	0
ph_r.permres.21	TotalRobustness	0.219571957	4.39E-276	122640.7697	0.000999001	LT_SL	LT_HL	0
ph_r.permres.22	TotalRobustness	0.368377222	1.03E-139	4791.656699	0.000999001	LT_SL	RB	0
ph_r.permres.23	TotalRobustness	0.605422229	2.56343298319031e-314	301428.0929	0.000999001	LT_SL	TLB	0
ph_r.permres.24	TotalRobustness	0.372202457	5.79044936925941e-321	352402.9964	0.000999001	LT_SL	DHB	0
ph_r.permres.25	TotalRobustness	0.363356602	6.88E-226	37573.7888	0.000999001	LT_SL	DLB	0
ph_r.permres.26	TotalRobustness	0.148805265	8.31E-71	792.8798896	0.000999001	LT_HL	RB	0
ph_r.permres.27	TotalRobustness	0.385850271	1.30E-292	180925.1634	0.000999001	LT_HL	TLB	0
ph_r.permres.28	TotalRobustness	0.1526305	0	1.88E+29	0.000999001	LT_HL	DHB	0
ph_r.permres.29	TotalRobustness	0.143784645	4.86E-153	6624.763738	0.000999001	LT_HL	DLB	0
ph_r.permres.30	TotalRobustness	0.237045006	6.75E-104	1954.43286	0.000999001	RB	TLB	0
ph_r.permres.31	TotalRobustness	0.003825235	0.47002609	0.523946515	0.483516484	RB	DHB	0.752
ph_r.permres.32	TotalRobustness	-0.00502062	0.36867699	0.811859102	0.358641359	RB	DLB	0.752
ph_r.permres.33	TotalRobustness	-0.233219772	7.80E-250	66098.57323	0.000999001	TLB	DHB	0
ph_r.permres.34	TotalRobustness	-0.242065627	9.73E-187	14858.43563	0.000999001	TLB	DLB	0
ph_r.permres.35	TotalRobustness	-0.008845855	1.23E-06	25.07408013	0.000999001	DHB	DLB	0
ph_r.permres1	SymbiontRobustness	0.007250725	0.423059467	0.644496956	0.402597403	bleach	RL	1
ph_r.permres.110	SymbiontRobustness	0.04470447	9.43E-10	41.36705577	0.000999001	bleach	LT_BL	0
ph_r.permres.210	SymbiontRobustness	0.066381638	5.48E-08	31.96782885	0.000999001	bleach	LT_SL	0
ph_r.permres.36	SymbiontRobustness	0.091709171	1.78E-50	417.8330435	0.000999001	bleach	LT_HL	0
ph_r.permres.41	SymbiontRobustness	0.039396082	0.002184577	9.641104911	0.002997003	bleach	RH	0.02
ph_r.permres.51	SymbiontRobustness	0.134778478	2.77E-75	902.4400112	0.000999001	bleach	TLH	0
ph_r.permres.61	SymbiontRobustness	0.054908348	9.87E-12	52.44169599	0.000999001	bleach	DHH	0
ph_r.permres.71	SymbiontRobustness	-0.049204206	3.17E-21	113.6782473	0.000999001	bleach	DLH	0
ph_r.permres.81	SymbiontRobustness	0.037453745	0.000106378	15.65164853	0.000999001	RL	LT_BL	0
ph_r.permres.91	SymbiontRobustness	0.059130913	1.65E-05	19.51625967	0.000999001	RL	LT_SL	0
ph_r.permres.101	SymbiontRobustness	0.084458446	1.47E-21	116.0947955	0.000999001	RL	LT_HL	0
ph_r.permres.111	SymbiontRobustness	0.032145357	0.024916004	5.107959205	0.014985015	RL	RH	0.126
ph_r.permres.121	SymbiontRobustness	0.127527753	3.17E-38	264.6890611	0.000999001	RL	TLH	0
ph_r.permres.131	SymbiontRobustness	0.047657623	3.22E-06	22.98715484	0.000999001	RL	DHH	0
ph_r.permres.141	SymbiontRobustness	-0.056454931	1.83E-11	50.90370204	0.000999001	RL	DLH	0
ph_r.permres.151	SymbiontRobustness	0.021677168	0.074249213	3.220796179	0.067932068	LT_BL	LT_SL	0.469
ph_r.permres.161	SymbiontRobustness	0.0470047	5.03E-16	78.39872234	0.000999001	LT_BL	LT_HL	0
ph_r.permres.171	SymbiontRobustness	-0.005308388	0.683503336	0.166704218	0.677322677	LT_BL	RH	1
ph_r.permres.181	SymbiontRobustness	0.090074007	2.53E-40	287.889202	0.000999001	LT_BL	TLH	0
ph_r.permres.191	SymbiontRobustness	0.010203878	0.209034	1.588535017	0.18981019	LT_BL	DHH	0.945
ph_r.permres.201	SymbiontRobustness	-0.093908677	2.03E-41	300.466265	0.000999001	LT_BL	DLH	0
ph_r.permres.211	SymbiontRobustness	0.025327533	0.020586114	5.449542001	0.018981019	LT_SL	LT_HL	0.144
ph_r.permres.221	SymbiontRobustness	-0.026985556	0.094900988	2.816368867	0.103896104	LT_SL	RH	0.618
ph_r.permres.231	SymbiontRobustness	0.06839684	1.88E-09	39.74168746	0.000999001	LT_SL	TLH	0
ph_r.permres.241	SymbiontRobustness	-0.01147329	0.358009294	0.848854316	0.355644356	LT_SL	DHH	1
ph_r.permres.251	SymbiontRobustness	-0.115585844	4.80E-21	112.3813038	0.000999001	LT_SL	DLH	0
ph_r.permres.261	SymbiontRobustness	-0.052313088	1.72E-05	19.42909053	0.000999001	LT_HL	RH	0
ph_r.permres.271	SymbiontRobustness	0.043069307	0	6.76E+28	0.000999001	LT_HL	TLH	0
ph_r.permres.281	SymbiontRobustness	-0.036800823	8.42E-09	36.24807862	0.000999001	LT_HL	DHH	0
ph_r.permres.291	SymbiontRobustness	-0.140913377	2.19E-192	16994.69095	0.000999001	LT_HL	DLH	0
ph_r.permres.301	SymbiontRobustness	0.095382395	8.49E-14	64.59043368	0.000999001	RH	TLH	0
ph_r.permres.311	SymbiontRobustness	0.015512266	0.246652674	1.350219937	0.24975025	RH	DHH	0.996
ph_r.permres.321	SymbiontRobustness	-0.088600289	3.19E-12	55.27316793	0.000999001	RH	DLH	0
ph_r.permres.331	SymbiontRobustness	-0.07987013	1.79E-28	170.7413502	0.000999001	TLH	DHH	0
ph_r.permres.341	SymbiontRobustness	-0.183982684	6.89E-215	28970.94926	0.000999001	TLH	DLH	0
ph_r.permres.351	SymbiontRobustness	-0.104112554	9.69E-40	281.3213807	0.000999001	DHH	DLH	0
ph_r.permres2	HostRobustness	-0.006850685	6.72E-05	16.59474919	0.000999001	bleach	RL	0
ph_r.permres.112	HostRobustness	0.080533053	2.96E-165	8891.891293	0.000999001	bleach	LT_BL	0
ph_r.permres.212	HostRobustness	-0.026852685	2.75E-58	541.1957946	0.000999001	bleach	LT_SL	0
ph_r.permres.37	HostRobustness	0.234473447	3.94E-271	109145.6403	0.000999001	bleach	LT_HL	0
ph_r.permres.42	HostRobustness	0.010743316	0.504388582	0.447338455	0.523476523	bleach	RS	1
ph_r.permres.52	HostRobustness	0.231920606	1.60E-74	883.0044638	0.000999001	bleach	TLS	0
ph_r.permres.62	HostRobustness	-0.009458704	0.036718928	4.423708289	0.043956044	bleach	DHS	0.258
ph_r.permres.72	HostRobustness	-0.144603253	1.25E-155	7052.833514	0.000999001	bleach	DLS	0
ph_r.permres.82	HostRobustness	0.087383738	1.08E-120	2994.387926	0.000999001	RL	LT_BL	0
ph_r.permres.92	HostRobustness	-0.020002	5.12E-23	126.8865062	0.000999001	RL	LT_SL	0
ph_r.permres.102	HostRobustness	0.241324132	9.45E-209	25054.71603	0.000999001	RL	LT_HL	0
ph_r.permres.113	HostRobustness	0.017594001	0.276399794	1.191337686	0.284715285	RL	RS	1
ph_r.permres.122	HostRobustness	0.238771291	1.58E-75	908.7778307	0.000999001	RL	TLS	0
ph_r.permres.132	HostRobustness	-0.002608019	0.579212195	0.308537931	0.584415584	RL	DHS	1
ph_r.permres.142	HostRobustness	-0.137752568	5.28E-132	3965.283791	0.000999001	RL	DLS	0
ph_r.permres.152	HostRobustness	-0.107385739	6.76E-174	10937.58894	0.000999001	LT_BL	LT_SL	0
ph_r.permres.162	HostRobustness	0.153940394	1.72E-269	105010.108	0.000999001	LT_BL	LT_HL	0
ph_r.permres.172	HostRobustness	-0.069789738	2.21E-05	18.89778684	0.000999001	LT_BL	RS	0
ph_r.permres.182	HostRobustness	0.151387553	1.30E-47	377.9648651	0.000999001	LT_BL	TLS	0
ph_r.permres.192	HostRobustness	-0.089991758	1.20E-49	406.0136351	0.000999001	LT_BL	DHS	0
ph_r.permres.202	HostRobustness	-0.225136307	8.78E-197	18865.37557	0.000999001	LT_BL	DLS	0
ph_r.permres.213	HostRobustness	0.261326133	3.37E-259	82412.98933	0.000999001	LT_SL	LT_HL	0
ph_r.permres.222	HostRobustness	0.037596001	0.020337613	5.471372211	0.021978022	LT_SL	RS	0.147
ph_r.permres.232	HostRobustness	0.258773291	4.08E-82	1093.484394	0.000999001	LT_SL	TLS	0
ph_r.permres.242	HostRobustness	0.017393981	0.000167869	14.7230904	0.000999001	LT_SL	DHS	0
ph_r.permres.252	HostRobustness	-0.117750568	1.76E-134	4214.707157	0.000999001	LT_SL	DLS	0
ph_r.permres.262	HostRobustness	-0.223730132	3.80E-31	194.3825177	0.000999001	LT_HL	RS	0
ph_r.permres.272	HostRobustness	-0.002552841	0.742922192	0.107879304	0.768231768	LT_HL	TLS	1
ph_r.permres.282	HostRobustness	-0.243932152	5.36E-121	3017.274196	0.000999001	LT_HL	DHS	0
ph_r.permres.292	HostRobustness	-0.379076701	1.43E-244	58388.89615	0.000999001	LT_HL	DLS	0
ph_r.permres.302	HostRobustness	0.22117729	1.86E-26	153.8739058	0.000999001	RS	TLS	0
ph_r.permres.312	HostRobustness	-0.02020202	0.226467845	1.472144324	0.225774226	RS	DHS	1
ph_r.permres.322	HostRobustness	-0.155346569	3.13E-18	92.82835075	0.000999001	RS	DLS	0
ph_r.permres.332	HostRobustness	-0.24137931	7.12E-68	727.1104004	0.000999001	TLS	DHS	0
ph_r.permres.342	HostRobustness	-0.376523859	1.82E-109	2254.932029	0.000999001	TLS	DLS	0
ph_r.permres.352	HostRobustness	-0.135144549	4.22E-72	823.379395	0.000999001	DHS	DLS	0
global_r.permres	TotalRobustness	0.24280704	1.52E-48	242.5972989	0.000999001	links	nodes	0
global_r.permres1	SymbiontRobustness	-0.112975531	2.81E-11	45.45365719	0.000999001	links	nodes	0
global_r.permres2	HostRobustness	-0.063688636	0.002471531	9.21412305	0.002997003	links	nodes	0.002
carib_r.permres	TotalRobustness	0.214944731	9.78E-48	237.8823471	0.000999001	links	nodes	0
carib_r.permres1	SymbiontRobustness	-0.144459998	1.71E-23	105.6437579	0.000999001	links	nodes	0
carib_r.permres2	HostRobustness	-0.13175196	4.89E-19	83.17975896	0.000999001	links	nodes	0
cc_r.permres	TotalRobustness	0.20075698	1.55E-43	213.7286514	0.000999001	links	nodes	0
cc_r.permres1	SymbiontRobustness	-0.073169931	1.05E-07	28.74776566	0.000999001	links	nodes	0
cc_r.permres2	HostRobustness	-0.146103189	9.63E-22	96.75529167	0.000999001	links	nodes	0
wc_r.permres	TotalRobustness	0.201390918	2.26E-44	218.4990376	0.000999001	links	nodes	0
wc_r.permres1	SymbiontRobustness	-0.131133749	1.93E-19	85.19250464	0.000999001	links	nodes	0
wc_r.permres2	HostRobustness	-0.125950445	8.39E-18	77.05909586	0.000999001	links	nodes	0
ec_r.permres	TotalRobustness	0.205159755	3.89E-46	228.6210473	0.000999001	links	nodes	0
ec_r.permres1	SymbiontRobustness	-0.125568518	1.26E-21	96.15907389	0.000999001	links	nodes	0
ec_r.permres2	HostRobustness	-0.142073187	7.62E-21	92.22453891	0.000999001	links	nodes	0
pacific_r.permres	TotalRobustness	0.206164254	1.66E-40	196.6499249	0.000999001	links	nodes	0
pacific_r.permres1	SymbiontRobustness	-0.092060555	1.00E-06	24.25989468	0.000999001	links	nodes	0
pacific_r.permres2	HostRobustness	-0.073151079	0.000398275	12.63627939	0.000999001	links	nodes	0
cp_r.permres	TotalRobustness	0.150960525	7.05E-27	123.0917581	0.000999001	links	nodes	0
cp_r.permres1	SymbiontRobustness	-0.093969436	6.83E-14	57.95923949	0.000999001	links	nodes	0
cp_r.permres2	HostRobustness	-0.199538863	1.56E-31	147.6143209	0.000999001	links	nodes	0
ep_r.permres	TotalRobustness	0.214624958	3.78E-41	200.2479603	0.000999001	links	nodes	0
ep_r.permres1	SymbiontRobustness	-0.126503845	2.04E-15	65.35510354	0.000999001	links	nodes	0
ep_r.permres2	HostRobustness	-0.085000194	2.30E-06	22.62489804	0.000999001	links	nodes	0
gbr_r.permres	TotalRobustness	0.167183873	1.27E-34	164.2299988	0.000999001	links	nodes	0
gbr_r.permres1	SymbiontRobustness	-0.209292756	8.34E-42	203.9368109	0.000999001	links	nodes	0
gbr_r.permres2	HostRobustness	-0.153964039	6.02E-26	118.2586295	0.000999001	links	nodes	0
j_r.permres	TotalRobustness	0.16035785	1.92E-33	157.8505171	0.000999001	links	nodes	0
j_r.permres1	SymbiontRobustness	-0.183371313	1.51E-30	142.3748949	0.000999001	links	nodes	0
j_r.permres2	HostRobustness	-0.106641273	2.13E-15	65.25662687	0.000999001	links	nodes	0
ind_r.permres	TotalRobustness	0.266400473	2.69E-52	264.7100601	0.000999001	links	nodes	0
ind_r.permres1	SymbiontRobustness	-0.119398418	9.75E-14	57.21254706	0.000999001	links	nodes	0
ind_r.permres2	HostRobustness	-0.031613076	0.137891382	2.205302729	0.147852148	links	nodes	0.147
wa_r.permres	TotalRobustness	0.144761519	1.85E-28	131.354403	0.000999001	links	nodes	0
wa_r.permres1	SymbiontRobustness	-0.085566764	6.37E-12	48.51540967	0.000999001	links	nodes	0
wa_r.permres2	HostRobustness	-0.203659378	3.63E-39	189.1759082	0.000999001	links	nodes	0
wi_r.permres	TotalRobustness	0.177266579	7.39E-31	144.0166839	0.000999001	links	nodes	0
wi_r.permres1	SymbiontRobustness	-0.192518221	3.89E-34	161.5949531	0.000999001	links	nodes	0
wi_r.permres2	HostRobustness	-0.112148375	1.34E-12	51.75020623	0.000999001	links	nodes	0
ph_r.permres	TotalRobustness	0.205958828	1.43E-37	180.3472592	0.000999001	links	nodes	0
ph_r.permres1	SymbiontRobustness	-0.15246373	1.42E-21	95.90115543	0.000999001	links	nodes	0
ph_r.permres2	HostRobustness	-0.184918878	4.84E-28	129.1602248	0.000999001	links	nodes	0
