# Supplementary material for: Resistance and robustness of the global coral–symbiont network
Source: Ecology. 2020 Feb 14;101(5):e02990. doi: 10.1002/ecy.2990 (PMC7317464; doi:10.1002/ecy.2990)
Supplement: Supplementary file 4 [file ECY-101-e02990-s004.zip › DataS2/StatisticsAndVisualization_R35.Rmd]

---
title: "Resistance and Robustness Visualizations and Statistics"
output:
  html_notebook: default
  pdf_document: default
  word_document: default
---
```{r setup, include=FALSE}
knitr::opts_chunk$set(echo = TRUE)
knitr::opts_chunk$set(fig.width=12, fig.height=8) 
#load packages needed
library(tidyverse)
library(ggpubr)
library(vegan)
library(coin)
setwd("~/Dropbox/My_Publications/GlobalBleachingModelRandR/EcologySubmission/SM/DataS2") #set your correct working directory
```
#### Note on this code:
R version 3.5.1 (2018-07-02)
Platform: x86_64-apple-darwin15.6.0 (64-bit)
Running under: macOS Sierra 10.12.6

Code written by Sara D. Williams

## Resistance Results Visualization

The following code chunk is used to make Figure 3.

```{r}
bleachmodel<-read.csv("Resistance.csv", header=T) #compiled results for Resistance from Bleaching model, see Metadata 2 for more information.
summary(bleachmodel)
theme_set(theme_grey(base_size = 14)) 
#reorder simulations
bleachmodel$Simulation<-factor(bleachmodel$Simulation,levels=c("Network","Shuffled Tolerances","Random Tolerances","Random Bipartite Degree Conserved","Random Bipartite Not-Degree Conserved"))

#plot the global and ocean-basins
Main_oceans<-bleachmodel %>%
  filter(Group=='Main')
#reorder x axis
Main_oceans$Spatial.Scale<-factor(Main_oceans$Spatial.Scale,levels=c("Global","Pacific","Indian","Caribbean"))
main<-ggplot( Main_oceans, aes(x=as.factor(Spatial.Scale), y=R,fill=Simulation)) +
  geom_bar(position=position_dodge(),stat="identity",colour='black',mapping=aes(col="red")) +
  geom_errorbar(aes(ymin=R-R_std, ymax=R+R_std), width=.2,position=position_dodge(.9))+
  scale_fill_brewer(palette="BuGn")+
  coord_cartesian(ylim=c(0,1))+
  theme(panel.background = element_blank())+ 
  theme(panel.grid.major = element_blank(), panel.grid.minor = element_blank(),
        panel.background = element_blank(), axis.line = element_line(colour = "black"))+
  labs(x="Global and Oceans",y="Resistance")+
  geom_text(aes( label=statlab,y=R+R_std+0.1),position = position_dodge(1),vjust =0)

#caribbean subregions
carib<-bleachmodel %>%
  filter(Group=='Carib')
c<-ggplot( carib, aes(x=as.factor(Spatial.Scale), y=R, fill=Simulation)) +
  geom_bar(position=position_dodge(), stat="identity",colour='black') +
  geom_errorbar(aes(ymin=R-R_std, ymax=R+R_std), width=.2,position=position_dodge(.9))+
  scale_fill_brewer(palette="BuGn")+coord_cartesian(ylim=c(0,1))+
  theme(panel.background = element_blank())+ 
  theme(panel.grid.major = element_blank(), panel.grid.minor = element_blank(),
        panel.background = element_blank(), axis.line = element_line(colour = "black"))+
  labs(x="Caribbean Regions",y=" ")+
  geom_text(aes( label=statlab,y=R+R_std+0.1),position = position_dodge(1),vjust = 0)

#Pacific subregions
pac<-bleachmodel %>%
  filter(Group=='Pac')
p<-ggplot( pac, aes(x=as.factor(Spatial.Scale), y=R, fill=Simulation)) +
  geom_bar(position=position_dodge(), stat="identity", colour='black') +
  geom_errorbar(aes(ymin=R-R_std, ymax=R+R_std), width=.2,position=position_dodge(.9))+
  scale_fill_brewer(palette="BuGn")+coord_cartesian(ylim=c(0,1))+
  theme(panel.background = element_blank())+ 
  theme(panel.grid.major = element_blank(), panel.grid.minor = element_blank(),
        panel.background = element_blank(), axis.line = element_line(colour = "black"))+
  labs(x="Pacific Regions",y=" ")+
  geom_text(aes( label=statlab,y=R+R_std+0.1),position = position_dodge(1),vjust=0)

#Indian subregions
ind<-bleachmodel %>%
  filter(Group=='Ind')
i<-ggplot( ind, aes(x=as.factor(Spatial.Scale), y=R, fill=Simulation)) +
  geom_bar(position=position_dodge(), stat="identity", colour='black') +
  geom_errorbar(aes(ymin=R-R_std, ymax=R+R_std), width=.2,position=position_dodge(.9))+
  scale_fill_brewer(palette="BuGn")+coord_cartesian(ylim=c(0,1))+theme(panel.background = element_blank())+ 
  theme(panel.grid.major = element_blank(), panel.grid.minor = element_blank(),
        panel.background = element_blank(), axis.line = element_line(colour = "black"))+
  labs(x="Indian Regions",y="Resistance")+
  geom_text(aes( label=statlab,y=R+R_std+0.1),position = position_dodge(1),vjust = 0)

#Put them all in one plot
ggarrange(main, p, i, c, ncol=2, nrow=2, common.legend = TRUE, legend="bottom")

```

## Robustness

The following code chunk is used to make Figure 4 E-H.

```{r}
robustness<-read.csv("Robustness.csv") #results of robustness analyses, see metadata 2 for more info
summary(robustness)
#get rid of the removal models that were tested but not used
data2<-robustness %>%
    filter(model!="LT_BH", model!="LT_HH",model!="LT_SH",model!="Tolerance_high")
  
Global_tot<-data2%>%
  filter(network=="G",removed!="hosts",removed!="symbionts",R50_who=="both")
Global_tot$removed<-factor(Global_tot$removed,levels=c("links"="links","nodes"="both"))
  
global<-ggplot( Global_tot, aes(x=as.factor(model), y=mean,fill=removed))
g_total<-global+
  geom_bar(position=position_dodge(),stat="identity",colour='black',mapping=aes(col="red")) +
  geom_errorbar(aes(ymin=mean-std, ymax=mean+std), width=.2,position=position_dodge(.9))+
  scale_fill_manual(values=c("links" = "#7fc97f", "both" = "#99d8c9", "hosts" = "#a6cee3","symbionts"="#ffff99"), drop = FALSE)+
  #ylim(0,1)+
  scale_y_continuous(limits=c(0,1.05),expand = c(0,0),breaks=seq(0, 1, 0.1))+
  theme(panel.background = element_blank())+ 
  theme(panel.grid.major = element_blank(), panel.grid.minor = element_blank(),panel.background = element_blank(), axis.line = element_line(colour = "black"))+
  labs(x="",y="Robustness, R50")+
  theme(legend.position="none",axis.text.x = element_text(angle = 70, hjust = 1))+
  scale_x_discrete(limits=c("Random_link","bleach","LT_BL","LT_HL","LT_SL","Random_node","Tolerance_low","Degree_low","Degree_high"),labels=c("Random_link"="Random","bleach"="Bleaching","Tolerance_low"="Susceptible","Tolerance_high"="High Tolerance","Degree_high"= "High Degree","Degree_low"="Low Degree","Random_node"="Random Node","LT_BH"="High Avg. Link Tolerance","LT_BL"="Susceptible","LT_HH"="High Host Link Tolerance","LT_HL"="Host Susceptible","LT_SH"="High Symbiont Link Tolerance","LT_SL"="Symbiont Susceptible"))+
  geom_text(aes( label=statlab,y=mean+std+0.05),position = position_dodge(0.9),vjust = 0)

Pacific_tot<-data2%>%
  filter(network=="P",removed!="hosts",removed!="symbionts",R50_who=="both")
Pacific_tot$removed<-factor(Pacific_tot$removed,levels=c("links"="links","nodes"="both"))
  
Pacific<-ggplot( Pacific_tot, aes(x=as.factor(model), y=mean,fill=removed))
p_total<-Pacific+
  geom_bar(position=position_dodge(),stat="identity",colour='black',mapping=aes(col="red")) +
  geom_errorbar(aes(ymin=mean-std, ymax=mean+std), width=.2,position=position_dodge(.9))+
  scale_fill_manual(values=c("links" = "#7fc97f", "both" = "#99d8c9", "hosts" = "#a6cee3","symbionts"="#ffff99"), drop = FALSE)+
  #ylim(0,1)+
  scale_y_continuous(limits=c(0,1.05),expand = c(0,0),breaks=seq(0, 1, 0.1))+
  theme(panel.background = element_blank())+ 
  theme(panel.grid.major = element_blank(), panel.grid.minor = element_blank(),panel.background = element_blank(), axis.line = element_line(colour = "black"))+
  labs(x="",y="")+
  theme(legend.position="none",axis.text.x = element_text(angle = 70, hjust = 1))+
  scale_x_discrete(limits=c("Random_link","bleach","LT_BL","LT_HL","LT_SL","Random_node","Tolerance_low","Degree_low","Degree_high"),labels=c("Random_link"="Random","bleach"="Bleaching","Tolerance_low"="Susceptible","Tolerance_high"="High Tolerance","Degree_high"= "High Degree","Degree_low"="Low Degree","Random_node"="Random Node","LT_BH"="High Avg. Link Tolerance","LT_BL"="Susceptible","LT_HH"="High Host Link Tolerance","LT_HL"="Host Susceptible","LT_SH"="High Symbiont Link Tolerance","LT_SL"="Symbiont Susceptible"))+
  geom_text(aes( label=statlab,y=mean+std+0.05),position = position_dodge(0.9),vjust = 0)

Carib_tot<-data2%>%
  filter(network=="C",removed!="hosts",removed!="symbionts",R50_who=="both")
Carib_tot$removed<-factor(Carib_tot$removed,levels=c("links"="links","nodes"="both"))

Carib<-ggplot( Carib_tot, aes(x=as.factor(model), y=mean,fill=removed))
c_total<-Carib+
  geom_bar(position=position_dodge(),stat="identity",colour='black',mapping=aes(col="red")) +
  geom_errorbar(aes(ymin=mean-std, ymax=mean+std), width=.2,position=position_dodge(.9))+
  scale_fill_manual(values=c("links" = "#7fc97f", "both" = "#99d8c9", "hosts" = "#a6cee3","symbionts"="#ffff99"), drop = FALSE)+
  #ylim(0,1)+
  scale_y_continuous(limits=c(0,1.05),expand = c(0,0),breaks=seq(0, 1, 0.1))+
  theme(panel.background = element_blank())+ 
  theme(panel.grid.major = element_blank(), panel.grid.minor = element_blank(),panel.background = element_blank(), axis.line = element_line(colour = "black"))+
  labs(x="",y="")+
  theme(legend.position="none",axis.text.x = element_text(angle = 70, hjust = 1))+
  scale_x_discrete(limits=c("Random_link","bleach","LT_BL","LT_HL","LT_SL","Random_node","Tolerance_low","Degree_low","Degree_high"),labels=c("Random_link"="Random","bleach"="Bleaching","Tolerance_low"="Susceptible","Tolerance_high"="High Tolerance","Degree_high"= "High Degree","Degree_low"="Low Degree","Random_node"="Random Node","LT_BH"="High Avg. Link Tolerance","LT_BL"="Susceptible","LT_HH"="High Host Link Tolerance","LT_HL"="Host Susceptible","LT_SH"="High Symbiont Link Tolerance","LT_SL"="Symbiont Susceptible"))+
  geom_text(aes( label=statlab,y=mean+std+0.05),position = position_dodge(0.9),vjust = 0)

Ind_tot<-data2%>%
  filter(network=="I",removed!="hosts",removed!="symbionts",R50_who=="both")
Ind_tot$removed<-factor(Carib_tot$removed,levels=c("links"="links","nodes"="both"))

Ind<-ggplot( Ind_tot, aes(x=as.factor(model), y=mean,fill=removed))
i_total<-Ind+
  geom_bar(position=position_dodge(),stat="identity",colour='black',mapping=aes(col="red")) +
  geom_errorbar(aes(ymin=mean-std, ymax=mean+std), width=.2,position=position_dodge(.9))+
  scale_fill_manual(values=c("links" = "#7fc97f", "both" = "#99d8c9", "hosts" = "#a6cee3","symbionts"="#ffff99"), drop = FALSE)+
  #ylim(0,1)+
  scale_y_continuous(limits=c(0,1.05),expand = c(0,0),breaks=seq(0, 1, 0.1))+
  theme(panel.background = element_blank())+ 
  theme(panel.grid.major = element_blank(), panel.grid.minor = element_blank(),panel.background = element_blank(), axis.line = element_line(colour = "black"))+
  labs(x="",y="")+
  theme(legend.position="none",axis.text.x = element_text(angle = 70, hjust = 1))+
  scale_x_discrete(limits=c("Random_link","bleach","LT_BL","LT_HL","LT_SL","Random_node","Tolerance_low","Degree_low","Degree_high"),labels=c("Random_link"="Random","bleach"="Bleaching","Tolerance_low"="Susceptible","Tolerance_high"="High Tolerance","Degree_high"= "High Degree","Degree_low"="Low Degree","Random_node"="Random Node","LT_BH"="High Avg. Link Tolerance","LT_BL"="Susceptible","LT_HH"="High Host Link Tolerance","LT_HL"="Host Susceptible","LT_SH"="High Symbiont Link Tolerance","LT_SL"="Symbiont Susceptible"))+
  geom_text(aes( label=statlab,y=mean+std+0.05),position = position_dodge(0.9),vjust = 0)

#Put them all in one plot
ggarrange(g_total,p_total,i_total,c_total, ncol=4, nrow=1, common.legend = FALSE, legend=NULL)
```

The following code chunk is used to make Appendix S2, Figure S1 D-F.

```{r}
myplot<-function(data2,N){ #data2=robustness results, N=network to plot
  data2<-data2 %>%
    filter(model!="LT_BH", model!="LT_HH",model!="LT_SH",model!="Tolerance_high")
  
  Global_tot<-data2%>%
    filter(network==N,removed!="hosts",removed!="symbionts",R50_who=="both")
  Global_tot$removed<-factor(Global_tot$removed,levels=c("links","both","hosts","symbionts"))
  
  global<-ggplot( Global_tot, aes(x=as.factor(model), y=mean,fill=removed))
  g_total<-global+
    geom_bar(position=position_dodge(),stat="identity",colour='black',mapping=aes(col="red")) +
    geom_errorbar(aes(ymin=mean-std, ymax=mean+std), width=.2,position=position_dodge(.9))+
    scale_fill_manual(values=c("links" = "#7fc97f", "both" = "#99d8c9", "hosts" = "#a6cee3","symbionts"="#ffff99"), 
                      drop = FALSE)+
    
    #ylim(0,1)+
    scale_y_continuous(limits=c(0,1.05),expand = c(0,0),breaks=seq(0, 1, 0.1))+
    theme(panel.background = element_blank())+ 
    theme(panel.grid.major = element_blank(), panel.grid.minor = element_blank(),
          panel.background = element_blank(), axis.line = element_line(colour = "black"))+
    labs(x="",y="Total Robustness")+
    theme(axis.text.x = element_text(angle = 70, hjust = 1))+
    scale_x_discrete(limits=c("Random_link","bleach","LT_BL","LT_HL","LT_SL","Random_node","Tolerance_low","Degree_low","Degree_high"),
                     labels=c("Random_link"="Random","bleach"="Bleaching","Tolerance_low"="Susceptible","Tolerance_high"="High Tolerance","Degree_high"= "High Degree","Degree_low"="Low Degree","Random_node"="Random Node","LT_BH"="High Avg. Link Tolerance","LT_BL"="Susceptible","LT_HH"="High Host Link Tolerance","LT_HL"="Host Susceptible","LT_SH"="High Symbiont Link Tolerance","LT_SL"="Symbiont Susceptible"))+
    geom_text(aes( label=statlab,y=mean+std+0.05),position = position_dodge(0.9),vjust = 0)
  
  Global_h<-data2%>%
    filter(network==N,removed!="hosts",removed!="both",R50_who=="hosts")
  Global_h$removed<-factor(Global_h$removed,levels=c("links","both","hosts","symbionts"))
  global_h<-ggplot( Global_h, aes(x=as.factor(model), y=mean,fill=removed))
  g_hosts<-global_h+
    geom_bar(position=position_dodge(),stat="identity",colour='black',mapping=aes(col="red")) +
    geom_errorbar(aes(ymin=mean-std, ymax=mean+std), width=.2,position=position_dodge(.9))+
    scale_fill_manual(values=c("links" = "#7fc97f", "both" = "#99d8c9", "hosts" = "#a6cee3","symbionts"="#ffff99"), 
                      drop = FALSE)+
    scale_y_continuous(limits=c(0,1.05),expand = c(0,0),breaks=seq(0, 1, 0.1))+
    theme(panel.background = element_blank())+ 
    theme(panel.grid.major = element_blank(), panel.grid.minor = element_blank(),
          panel.background = element_blank(), axis.line = element_line(colour = "black"))+
    labs(x="",y="Host Robustness")+
    theme(axis.text.x = element_text(angle = 70, hjust = 1))+
    scale_x_discrete(limits=c("Random_link","bleach","LT_BL","LT_HL","LT_SL","Random_node","Tolerance_low","Degree_low","Degree_high"),
                     labels=c("Random_link"="Random","bleach"="Bleaching","Tolerance_low"="Susceptible","Tolerance_high"="High Tolerance","Degree_high"= "High Degree","Degree_low"="Low Degree","Random_node"="Random Node","LT_BH"="High Avg. Link Tolerance","LT_BL"="Susceptible","LT_HH"="High Host Link Tolerance","LT_HL"="Host Susceptible","LT_SH"="High Symbiont Link Tolerance","LT_SL"="Symbiont Susceptible"))+
    geom_text(aes( label=statlab,y=mean+std+0.03),position = position_dodge(0.9),vjust =0)
  
  Global_s<-data2%>%
    filter(network==N,removed!="symbionts",removed!="both",R50_who=="symbs")
  Global_s$removed<-factor(Global_s$removed,levels=c("links","both","hosts","symbionts"))
  global_s<-ggplot( Global_s, aes(x=as.factor(model), y=mean,fill=removed))
  g_symbs<-global_s+
    geom_bar(position=position_dodge(),stat="identity",colour='black',mapping=aes(col="red")) +
    geom_errorbar(aes(ymin=mean-std, ymax=mean+std), width=.2,position=position_dodge(.9))+
    scale_fill_manual(values=c("links" = "#7fc97f", "both" = "#99d8c9", "hosts" = "#a6cee3","symbionts"="#ffff99"), 
                      drop = FALSE)+
    scale_y_continuous(limits=c(0,1.05),expand = c(0,0),breaks=seq(0, 1, 0.1))+
    theme(panel.background = element_blank())+ 
    theme(panel.grid.major = element_blank(), panel.grid.minor = element_blank(),
          panel.background = element_blank(), axis.line = element_line(colour = "black"))+
    labs(x="",y="Symbiont Robustness")+
    theme(axis.text.x = element_text(angle = 70, hjust = 1))+
    scale_x_discrete(limits=c("Random_link","bleach","LT_BL","LT_HL","LT_SL","Random_node","Tolerance_low","Degree_low","Degree_high"),
                     labels=c("Random_link"="Random","bleach"="Bleaching","Tolerance_low"="Susceptible","Tolerance_high"="High Tolerance","Degree_high"= "High Degree","Degree_low"="Low Degree","Random_node"="Random Node","LT_BH"="High Avg. Link Tolerance","LT_BL"="Susceptible","LT_HH"="High Host Link Tolerance","LT_HL"="Host Susceptible","LT_SH"="High Symbiont Link Tolerance","LT_SL"="Symbiont Susceptible"))+
    geom_text(aes( label=statlab,y=mean+std+0.03),position = position_dodge(0.9),vjust =0)
  
  theme_set(theme_grey(base_size = 14)) 
  p<-ggarrange(g_total,g_hosts,g_symbs, ncol=3, nrow=1, common.legend = TRUE, legend="bottom")
  return(p)
}

myplot(robustness,"G")

```

## Randomization Tests

See Appendix S2 for description. Randomization tests are often called permutation tests, thus I use "permutation" within the code.

```{r}

mypermutation_twocomp<-function(data,netA,netB,levelA,levelB,nsims){
  #get data
  #levels(data$net_type)<-c("hsrand_dtemp", "net_dtemp", "rand_dtemp","rbdc_dtemp", "rbndc_dtemp")
  #split data for two levels
  net1 <- data%>%
    filter(net_type==netA)
  net2 <- data%>%
    filter(net_type==netB)
  twocomps<-rbind(net1,net2)

  # initialize test
  combined_resistance <- c(net1$resistance,net2$resistance) #combines resistance values into a vector
  combined_labels <- c(net1$net_type,net2$net_type)#combines network type into a vector
  diff_obs <- mean(net1$resistance) - mean(net2$resistance)
  model <- anova(lm(twocomps$resistance ~ twocomps$net_type)) 
  obt.F <- model$"F value"[1]     # Our obtained F  statistic
  obt.p <- model$"Pr(>F)"[1]
  
  # permutation test
  diffs <- rep(NA, nsims)
  fstats<-rep(NA,nsims)
  for (i in 1:nsims) {
    #shuffle the labels
    shuffled_labels <- sample(combined_labels, replace = FALSE)
    twocomps$shuffled_labels<-shuffled_labels
    #shuffle the resistances
    shuffled_resistance<-sample(combined_resistance, replace = FALSE)
    twocomps$shuffled_resistance<-shuffled_resistance
    #get the differences in the means of the shuffled groups
    diffs[i] <- mean(shuffled_resistance[shuffled_labels == levelA]) -  mean(shuffled_resistance[shuffled_labels == levelB])
    #run a new anova
    newmodel <- anova(lm(twocomps$shuffled_resistance ~ twocomps$shuffled_labels)) 
    fstats[i] <- newmodel$"F value"[1]     # get a new F  statistic
  }

  #calculate the two-sided p-value
  # p-value = (number of more extreme differences than diff_obs)/nsims
  pval_diffs<-length(diffs[abs(diffs) >= abs(diff_obs)])/nsims
  pval_fstatdifs<-(length(fstats[abs(fstats) > abs(obt.F)])+1)/(1+nsims)
  return(c(diff_obs,obt.p,obt.F,pval_diffs,pval_fstatdifs))
}

resistance_perms<-function(file,nsims){
  #get data
  resist_data<-read.csv(file)
  #select columns
  selectdata<-resist_data%>%
    select(hsrand_dtemp,net_dtemp,rand_dtemp,rbdc_dtemp,rbndc_dtemp)
  #get into long format
  longdata <- gather(selectdata, key=net_type,value=resistance,factor_key = TRUE)
  #setup storage for permutation results
  resmat<-matrix(NA,nrow=0,ncol=7)
  pvals<-rep()
  #run permutations
  for (j in 1:(length(levels(longdata$net_type))-1)){
    netA<-levels(longdata$net_type)[j]
    for (i in (j+1):length(levels(longdata$net_type))){
      netB<-levels(longdata$net_type)[i]
      levelA<-j
      levelB<-i
      #print(c(netA,netB,levelA,levelB))
      permresults<-mypermutation_twocomp(longdata,netA,netB,levelA,levelB,1000)
      #print(results)
      #pvals<-append(pvals,permresults[5])
      permres<-c(permresults,netA,netB)
      resmat<-rbind(resmat,permres)
  }
}
  all_results<-cbind(resmat,p.adjust(as.numeric(resmat[,5]),"holm")) #adjust p values using the holm correction
  results<-as.data.frame(all_results)
  colnames(results)<-c("diff_obs","obt.p","obt.F","pval_diffs","pval_fstatdifs","net1","net2","p_adjust_holm")
  return(results)
}

#TEST
resistance_perms("TEST_resistance_perms.csv",1000)
```

## Robustness vs. Connectance

See Appendix S2 for description.

```{r}
#load data
robustness<-read.csv("Robustness.csv")
#check distribution of connectance
plot(density((log(robustness$connectance)))) #It's wonky.

#make it easy to plot removal model of choice vs connectance with a linear fit
my_RClinreg_plot<-function(choice){
  data<-robustness %>%
    filter(model!="LT_BH", model!="LT_HH",model!="LT_SH",model!="Tolerance_high",R50_who=="both",model==choice)

  p<-ggplotRegression(lm(mean ~ connectance, data = data),choice)
  p+geom_point(y=data$mean,x=data$connectance,aes(color=data$group),size=6)
  
}

#run a Kendall's coefficient of rank correlation test on removal model of choice
my_cortest<-function(choice){
  data<-robustness %>%
    filter(model!="LT_BH", model!="LT_HH",model!="LT_SH",model!="Tolerance_high",R50_who=="both",model==choice)
  ct<-cor.test(data$mean,data$connectance,method="kendall")
  return(ct)
}
#run for different removal models 
my_RClinreg_plot("bleach")
my_cortest("bleach") 
my_RClinreg_plot("Random_link")
my_cortest("Random_link")
my_RClinreg_plot("LT_BL")
my_cortest("LT_BL")
my_RClinreg_plot("LT_HL")
my_cortest("LT_HL")
my_RClinreg_plot("LT_SL")
my_cortest("LT_SL")
my_RClinreg_plot("Degree_high")
my_cortest("Degree_high")
my_RClinreg_plot("Degree_low")
my_cortest("Degree_low")
my_RClinreg_plot("Random_node")
my_cortest("Random_node")
my_RClinreg_plot("Tolerance_low")
my_cortest("Tolerance_low")

```

## Symbiont node thermal tolerances: picking missing tolerances

Code for Appendix S1, Figure S1: Frequency distribution of Symbiodinium thermal tolerance scores adapted from Swain et al. (2017); distribution is colored by tolerance range, red is highly susceptible, orange is medium tolerance, and yellow is high tolerance. Swain et al. (2017) provides a framework for a consensus of Symbiodinium thermotolerance ranks developed from rank-aggregation methods. Their ranking scheme orders Symbiodinium phylotypes from 0-100, but the rank values are not indicative of total magnitude differences in thermotolerance. To determine tolerances of the unlisted symbiont types in our network, rank values were randomly drawn from the high, medium, and low thermal tolerance frequency distributions in the relative proportions of the clades represented in those distributions. Thus, for each simulation of either the bleaching or different removal models described below, the symbiont tolerances varied within a set distribution (Figure 1D).
```{r}
### Exploring data from Swain et al 2016a ####
data<-read.csv("SwainSymbsR.csv")
#frequency distribution --> inset from figure 1 from paper
bins=seq(0,100,by=2)
#split the frequency distribution into 3 subsets defined by swain et al 16
low <- data[which(data$ScoreR_k<=17),]
high <- data[which(data$ScoreR_k>=33),]
middle<- data[which(data$ScoreR_k>17 & data$ScoreR_k<33),]
#High hist
hist(high$ScoreR_k, breaks=bins, col="yellow", ylim=c(0,12), xlab="thermotolerance score", main="Frequency Distributions of Thermotolerance Scores")
#middle hist
hist(middle$ScoreR_k, breaks=bins, col="orange", add=T)
#low hist
hist(low$ScoreR_k, breaks=bins, col="red", add=T)

```
Code for fitting the above thermal toelrance distributions distributions
```{r}
### Fit the Thermotolerance Distributions ####
#first need the mixtools package
if(!("mixtools" %in% installed.packages())){install.packages("mixtools")}
library("mixtools")
#Use the expectation Maximization (EM) Approach
em <- normalmixEM(data$ScoreR_k, arbvar = TRUE,epsilon = 1e-03, k = 3)
# Estimated means
em$mu
# Estimated standard deviations
em$sigma
###RESULTS
#> em$mu
#[1]  7.983029 29.408570 51.900339
#> em$sigma
#[1]  2.711480  9.500587 18.006626

#do 10000 simulations ####
runs <- 10000
sims.low <- rnorm(runs,mean=7.983029,sd=2.711480)
sims.middle <-rnorm(runs,mean=29.408570,sd=9.500587)
sims.high<-rnorm(runs,mean=51.900339,sd=18.006626)
#High hist
hist(sims.high, col="yellow")
#middle hist
hist(sims.middle, col="orange", add=T)
#low hist
hist(sims.low, col="red", add=T)

```
Code for settingup for toelrancea function
```{r}
#VALUES THAT ARE NEEDED #### 
##These are just the numbers of symbs from each clade in each freq level from Swain
swain_A<-8
swain_B<-8
swain_C<-71
swain_D<-19
swain_E<-1
swain_F<-3

low_A<-1
middle_A<-3
high_A<-4
prob_low_A<-low_A/swain_A
prob_middle_A<-middle_A/swain_A
prob_high_A<-high_A/swain_A

low_B<-3
middle_B<-4
high_B<-1
prob_low_B<-low_B/swain_B
prob_middle_B<-middle_B/swain_B
prob_high_B<-high_B/swain_B

low_C<-24
middle_C<-19
high_C<-28
prob_low_C<-low_C/swain_C
prob_middle_C<-middle_C/swain_C
prob_high_C<-high_C/swain_C

low_D<-3
middle_D<-4
high_D<-12
prob_low_D<-low_D/swain_D
prob_middle_D<-middle_D/swain_D
prob_high_D<-high_D/swain_D

low_E<-1
prob_low_E<-1
prob_middle_E<-0
prob_high_E<-0

high_F<-3
prob_low_F<-0
prob_middle_F<-0
prob_high_F<-1
#OK so these are the number of symbs in each clade that dont have tolerances 
net_A<-6
net_B<-13
net_C<-160
net_D<-6
net_E<-0
net_F<-0
```

Function for getting the tolerances
```{r}
get_tols<-function(size,lowprob,midprob,highprob,runs,sims.low,sims.middle,sims.high){
  #make a sample distribution where 1 corresponds to the low thermaltolerance,
  # 2 is the medium and 3 is high. 1:3 are put into the sample distribution 
  #based on the probabilities in the function input that are clade specific
  sampledistr<-sample(x = 1:3, size = size, prob = c(lowprob, midprob, highprob), replace=TRUE)
  tolerance<-numeric(length=size)
  for (i in 1:size) { #for each number in the sampledistr do:
    if (sampledistr[i]==1){
      tolerance[i]<-sample(x=sims.low,size=1) #pull from low
    }
    else if (sampledistr[i]==2){ #pull from middle
      tolerance[i]<-sample(x=sims.middle,size=1)
    }
    else 
      tolerance[i]<-sample(x=sims.high,size=1) #pull from high
  }
  tolerance<-sqrt(tolerance)/10 #take the sqrt because swain's tolerances are not indicative of magnitude and then divide by 10 to get a number from 0-1
  return(tolerance)
}
```

Make 100 simulations worth of tolerance files
```{r}
trials=1 #actually did 100, but don't want to make a ton of new files, so here is 1 example file.
lst=seq(1:trials)
for(i in seq_along(lst)){
  Ctols<-get_tols(net_C,prob_low_C,prob_middle_C,prob_high_C,10000,sims.low,sims.middle,sims.high)
  Atols<-get_tols(net_A,prob_low_A,prob_middle_A,prob_high_A,10000,sims.low,sims.middle,sims.high)
  Btols<-get_tols(net_B,prob_low_B,prob_middle_B,prob_high_B,10000,sims.low,sims.middle,sims.high)
  Dtols<-get_tols(net_D,prob_low_D,prob_middle_D,prob_high_D,10000,sims.low,sims.middle,sims.high)
  Ctols<-as.data.frame(Ctols)
  Atols<-as.data.frame(Atols)
  Btols<-as.data.frame(Btols)
  Dtols<-as.data.frame(Dtols)
  colnames(Ctols) <- c("tolerance")
  colnames(Btols) <- c("tolerance")
  colnames(Dtols) <- c("tolerance")
  colnames(Atols) <- c("tolerance")
  newscores<-rbind(Atols,Btols,Ctols,Dtols)
  name<-paste('trial',i,".csv",sep="")
  
  write.csv(newscores,name,row.names=FALSE)
}

```

Now for the shuffled tolerances:
```{r}
# Now get the toleranes for the Shuffled Symbionts/ Shuffled Random null model ####
#for the random set of tolerances where they are all pulled equally from the 3 distributions
runs=10000
sims.low <- rnorm(runs,mean=7.983029,sd=2.711480)
sims.low<-subset(sims.low,sims.low>=0)
sims.middle <-rnorm(runs,mean=29.408570,sd=9.500587)
sims.middle<-subset(sims.middle,sims.middle>=0)
sims.high<-rnorm(runs,mean=51.900339,sd=18.006626) 
sims.high<-subset(sims.high,sims.high<=100)
sims.high<-subset(sims.high,sims.high>=0)

#so the following function does what the old one did but also specifies
#if using probabilies determined from data or if pulling all values from 
#the distributions with the same probability (1/3)
allthedata<-function(probability,trials,sims.low,sims.middle,sims.high,net_A,net_B,net_C,net_D){
  if (probability==1){
    swain_A<-8
    swain_B<-8
    swain_C<-71
    swain_D<-19
    swain_E<-1
    swain_F<-3
    
    low_A<-1
    middle_A<-3
    high_A<-4
    prob_low_A<-low_A/swain_A
    prob_middle_A<-middle_A/swain_A
    prob_high_A<-high_A/swain_A
    
    low_B<-3
    middle_B<-4
    high_B<-1
    prob_low_B<-low_B/swain_B
    prob_middle_B<-middle_B/swain_B
    prob_high_B<-high_B/swain_B
    
    low_C<-24
    middle_C<-19
    high_C<-28
    prob_low_C<-low_C/swain_C
    prob_middle_C<-middle_C/swain_C
    prob_high_C<-high_C/swain_C
    
    low_D<-3
    middle_D<-4
    high_D<-12
    prob_low_D<-low_D/swain_D
    prob_middle_D<-middle_D/swain_D
    prob_high_D<-high_D/swain_D
    
    low_E<-1
    prob_low_E<-1
    prob_middle_E<-0
    prob_high_E<-0
    
    high_F<-3
    prob_low_F<-0
    prob_middle_F<-0
    prob_high_F<-1
    
  }
  else
    prob_low_C=prob_middle_C=prob_high_C=prob_low_A=prob_middle_A=prob_high_A=prob_low_B=prob_middle_B=prob_high_B=prob_low_D=prob_middle_D=prob_high_D=(1/3)
  
  #net_A<-8
  #net_B<-18
  #net_C<-177
  #net_D<-7
  #net_E<-0
  #net_F<-0
  lst=seq(1:trials)
  for(i in seq_along(lst)){
    Ctols<-get_tols(net_C,prob_low_C,prob_middle_C,prob_high_C,10000,sims.low,sims.middle,sims.high)
    Atols<-get_tols(net_A,prob_low_A,prob_middle_A,prob_high_A,10000,sims.low,sims.middle,sims.high)
    Btols<-get_tols(net_B,prob_low_B,prob_middle_B,prob_high_B,10000,sims.low,sims.middle,sims.high)
    Dtols<-get_tols(net_D,prob_low_D,prob_middle_D,prob_high_D,10000,sims.low,sims.middle,sims.high)
    Ctols<-as.data.frame(Ctols)
    Atols<-as.data.frame(Atols)
    Btols<-as.data.frame(Btols)
    Dtols<-as.data.frame(Dtols)
    colnames(Ctols) <- c("tolerance")
    colnames(Btols) <- c("tolerance")
    colnames(Dtols) <- c("tolerance")
    colnames(Atols) <- c("tolerance")
    newscores<-rbind(Atols,Btols,Ctols,Dtols)
    name<-paste('rtrial',i,".csv",sep="")
    
    write.csv(newscores,name,row.names=FALSE)
  }
}
#size of the clades in the network
net_A<-10
net_B<-20
net_C<-211
net_D<-9
allthedata(0,1,sims.low,sims.middle,sims.high,net_A,net_B,net_C,net_D)
```

# Revised Figures

Figure 4, now without the degree removal models
```{r,fig.height=2,fig.width=4.5}
robustness<-read.csv("Robustness.csv") #results of robustness analyses, see metadata 2 for more info
summary(robustness)
#get rid of the removal models that were tested but not used
data2<-robustness %>%
    filter(model!="LT_BH", model!="LT_HH",model!="LT_SH",model!="Tolerance_high",model!="Degree_high",model!="Degree_low")%>%
  droplevels()

levels(data2$model)
Global_tot<-data2%>%
  filter(network=="G",removed!="hosts",removed!="symbionts",R50_who=="both")
Global_tot$removed<-factor(Global_tot$removed,levels=c("links"="links","nodes"="both"))
  
global<-ggplot( Global_tot, aes(x=as.factor(model), y=mean,fill=removed))
g_total<-global+
  geom_bar(position=position_dodge(),stat="identity",colour='black',mapping=aes(col="red")) +
  geom_errorbar(aes(ymin=mean-std, ymax=mean+std), width=.2,position=position_dodge(.9))+
  scale_fill_manual(values=c("links" = "#7fc97f", "both" = "#99d8c9", "hosts" = "#a6cee3","symbionts"="#ffff99"), drop = FALSE)+
  #ylim(0,1)+
  scale_y_continuous(limits=c(0,1.05),expand = c(0,0),breaks=seq(0, 1, 0.1))+
  theme(panel.background = element_blank())+ 
  theme(panel.grid.major = element_blank(), panel.grid.minor = element_blank(),panel.background = element_blank(), axis.line = element_line(colour = "black"))+
  labs(x="",y="Robustness, R50")+
  theme(legend.position="none",axis.text.x = element_text(angle = 70, hjust = 1))+
  scale_x_discrete(limits=c("Random_link","bleach","LT_BL","LT_HL","LT_SL","Random_node","Tolerance_low"),labels=c("Random_link"="Random","bleach"="Bleaching","Tolerance_low"="Susceptible","Tolerance_high"="High Tolerance","Degree_high"= "High Degree","Degree_low"="Low Degree","Random_node"="Random Node","LT_BH"="High Avg. Link Tolerance","LT_BL"="Susceptible","LT_HH"="High Host Link Tolerance","LT_HL"="Host Susceptible","LT_SH"="High Symbiont Link Tolerance","LT_SL"="Symbiont Susceptible"))+
  geom_text(aes( label=statlab,y=mean+std+0.05),position = position_dodge(0.9),vjust = 0)

Pacific_tot<-data2%>%
  filter(network=="P",removed!="hosts",removed!="symbionts",R50_who=="both")
Pacific_tot$removed<-factor(Pacific_tot$removed,levels=c("links"="links","nodes"="both"))
  
Pacific<-ggplot( Pacific_tot, aes(x=as.factor(model), y=mean,fill=removed))
p_total<-Pacific+
  geom_bar(position=position_dodge(),stat="identity",colour='black',mapping=aes(col="red")) +
  geom_errorbar(aes(ymin=mean-std, ymax=mean+std), width=.2,position=position_dodge(.9))+
  scale_fill_manual(values=c("links" = "#7fc97f", "both" = "#99d8c9", "hosts" = "#a6cee3","symbionts"="#ffff99"), drop = FALSE)+
  #ylim(0,1)+
  scale_y_continuous(limits=c(0,1.05),expand = c(0,0),breaks=seq(0, 1, 0.1))+
  theme(panel.background = element_blank())+ 
  theme(panel.grid.major = element_blank(), panel.grid.minor = element_blank(),panel.background = element_blank(), axis.line = element_line(colour = "black"))+
  labs(x="",y="")+
  theme(legend.position="none",axis.text.x = element_text(angle = 70, hjust = 1))+
  scale_x_discrete(limits=c("Random_link","bleach","LT_BL","LT_HL","LT_SL","Random_node","Tolerance_low"),labels=c("Random_link"="Random","bleach"="Bleaching","Tolerance_low"="Susceptible","Tolerance_high"="High Tolerance","Degree_high"= "High Degree","Degree_low"="Low Degree","Random_node"="Random Node","LT_BH"="High Avg. Link Tolerance","LT_BL"="Susceptible","LT_HH"="High Host Link Tolerance","LT_HL"="Host Susceptible","LT_SH"="High Symbiont Link Tolerance","LT_SL"="Symbiont Susceptible"))+
  geom_text(aes( label=statlab,y=mean+std+0.05),position = position_dodge(0.9),vjust = 0)

Carib_tot<-data2%>%
  filter(network=="C",removed!="hosts",removed!="symbionts",R50_who=="both")
Carib_tot$removed<-factor(Carib_tot$removed,levels=c("links"="links","nodes"="both"))

Carib<-ggplot( Carib_tot, aes(x=as.factor(model), y=mean,fill=removed))
c_total<-Carib+
  geom_bar(position=position_dodge(),stat="identity",colour='black',mapping=aes(col="red")) +
  geom_errorbar(aes(ymin=mean-std, ymax=mean+std), width=.2,position=position_dodge(.9))+
  scale_fill_manual(values=c("links" = "#7fc97f", "both" = "#99d8c9", "hosts" = "#a6cee3","symbionts"="#ffff99"), drop = FALSE)+
  #ylim(0,1)+
  scale_y_continuous(limits=c(0,1.05),expand = c(0,0),breaks=seq(0, 1, 0.1))+
  theme(panel.background = element_blank())+ 
  theme(panel.grid.major = element_blank(), panel.grid.minor = element_blank(),panel.background = element_blank(), axis.line = element_line(colour = "black"))+
  labs(x="",y="")+
  theme(legend.position="none",axis.text.x = element_text(angle = 70, hjust = 1))+
  scale_x_discrete(limits=c("Random_link","bleach","LT_BL","LT_HL","LT_SL","Random_node","Tolerance_low"),labels=c("Random_link"="Random","bleach"="Bleaching","Tolerance_low"="Susceptible","Tolerance_high"="High Tolerance","Degree_high"= "High Degree","Degree_low"="Low Degree","Random_node"="Random Node","LT_BH"="High Avg. Link Tolerance","LT_BL"="Susceptible","LT_HH"="High Host Link Tolerance","LT_HL"="Host Susceptible","LT_SH"="High Symbiont Link Tolerance","LT_SL"="Symbiont Susceptible"))+
  geom_text(aes( label=statlab,y=mean+std+0.05),position = position_dodge(0.9),vjust = 0)

Ind_tot<-data2%>%
  filter(network=="I",removed!="hosts",removed!="symbionts",R50_who=="both")
Ind_tot$removed<-factor(Carib_tot$removed,levels=c("links"="links","nodes"="both"))

Ind<-ggplot( Ind_tot, aes(x=as.factor(model), y=mean,fill=removed))
i_total<-Ind+
  geom_bar(position=position_dodge(),stat="identity",colour='black',mapping=aes(col="red")) +
  geom_errorbar(aes(ymin=mean-std, ymax=mean+std), width=.2,position=position_dodge(.9))+
  scale_fill_manual(values=c("links" = "#7fc97f", "both" = "#99d8c9", "hosts" = "#a6cee3","symbionts"="#ffff99"), drop = FALSE)+
  #ylim(0,1)+
  scale_y_continuous(limits=c(0,1.05),expand = c(0,0),breaks=seq(0, 1, 0.1))+
  theme(panel.background = element_blank())+ 
  theme(panel.grid.major = element_blank(), panel.grid.minor = element_blank(),panel.background = element_blank(), axis.line = element_line(colour = "black"))+
  labs(x="",y="")+
  theme(legend.position="none",axis.text.x = element_text(angle = 70, hjust = 1))+
  scale_x_discrete(limits=c("Random_link","bleach","LT_BL","LT_HL","LT_SL","Random_node","Tolerance_low"),labels=c("Random_link"="Random","bleach"="Bleaching","Tolerance_low"="Susceptible","Tolerance_high"="High Tolerance","Degree_high"= "High Degree","Degree_low"="Low Degree","Random_node"="Random Node","LT_BH"="High Avg. Link Tolerance","LT_BL"="Susceptible","LT_HH"="High Host Link Tolerance","LT_HL"="Host Susceptible","LT_SH"="High Symbiont Link Tolerance","LT_SL"="Symbiont Susceptible"))+
  geom_text(aes( label=statlab,y=mean+std+0.05),position = position_dodge(0.9),vjust = 0)

#Put them all in one plot
ggarrange(g_total,p_total,i_total,c_total, ncol=4, nrow=1, common.legend = FALSE, legend=NULL)
```
