# Supplementary material for: Resistance and robustness of the global coral–symbiont network
Source: Ecology. 2020 Feb 14;101(5):e02990. doi: 10.1002/ecy.2990 (PMC7317464; doi:10.1002/ecy.2990)
Supplement: Supplementary file 4 [file ECY-101-e02990-s004.zip › DataS2/TEST_resistance_perms.csv]

	net_temp_10	net_temp_90	net_dtemp	hsrand_temp_10	hsrand_temp_90	hsrand_dtemp	rand_temp_10	rand_temp_90	rand_dtemp	rbndc_temp_10	rbndc_temp_90	rbndc_dtemp	rbdc_temp_10	rbdc_temp_90	rbdc_dtemp
0	31.8	32.3	0.1666666666666655	31.7	32.3	0.1999999999999993	31.0	32.2	0.40000000000000097	31.2	31.6	0.13333333333333405	31.2	31.5	0.10000000000000024
1	31.8	32.3	0.1666666666666655	31.8	32.2	0.13333333333333405	30.6	32.5	0.6333333333333329	31.2	31.6	0.13333333333333405	31.1	31.5	0.13333333333333286
2	31.9	32.3	0.13333333333333286	31.7	32.3	0.1999999999999993	30.7	32.4	0.5666666666666664	31.2	31.5	0.10000000000000024	31.1	31.5	0.13333333333333286
3	31.9	32.2	0.10000000000000142	31.8	32.4	0.1999999999999993	31.0	32.5	0.5	31.3	31.5	0.06666666666666643	31.2	31.5	0.10000000000000024
4	31.7	32.1	0.13333333333333405	31.7	32.3	0.1999999999999993	30.7	32.5	0.6000000000000002	31.3	31.5	0.06666666666666643	31.2	31.5	0.10000000000000024
5	31.8	32.3	0.1666666666666655	31.7	32.2	0.16666666666666785	30.7	32.6	0.6333333333333341	31.2	31.6	0.13333333333333405	31.3	31.6	0.10000000000000024
6	31.8	32.4	0.1999999999999993	31.8	32.4	0.1999999999999993	30.8	32.6	0.6000000000000002	31.2	31.5	0.10000000000000024	31.2	31.6	0.13333333333333405
7	31.8	32.1	0.10000000000000024	31.6	32.2	0.20000000000000048	30.6	32.5	0.6333333333333329	31.2	31.5	0.10000000000000024	31.3	31.5	0.06666666666666643
8	31.6	32.3	0.23333333333333192	31.7	32.2	0.16666666666666785	31.0	32.5	0.5	31.2	31.6	0.13333333333333405	31.2	31.6	0.13333333333333405
9	31.8	32.2	0.13333333333333405	31.7	32.1	0.13333333333333405	30.8	32.4	0.5333333333333327	31.3	31.5	0.06666666666666643	31.2	31.5	0.10000000000000024
10	31.6	32.3	0.23333333333333192	31.7	32.3	0.1999999999999993	31.0	32.3	0.4333333333333324	31.3	31.6	0.10000000000000024	31.1	31.5	0.13333333333333286
11	31.8	32.1	0.10000000000000024	31.6	32.4	0.2666666666666657	30.7	32.5	0.6000000000000002	31.3	31.6	0.10000000000000024	31.3	31.5	0.06666666666666643
12	31.8	32.3	0.1666666666666655	31.8	32.5	0.2333333333333331	30.8	32.4	0.5333333333333327	31.3	31.6	0.10000000000000024	31.2	31.5	0.10000000000000024
13	31.6	32.3	0.23333333333333192	31.8	32.4	0.1999999999999993	30.7	32.4	0.5666666666666664	31.3	31.6	0.10000000000000024	31.3	31.6	0.10000000000000024
14	31.7	32.2	0.16666666666666785	31.6	32.2	0.20000000000000048	30.8	32.4	0.5333333333333327	31.2	31.6	0.13333333333333405	31.2	31.5	0.10000000000000024
15	31.8	32.3	0.1666666666666655	31.8	32.3	0.1666666666666655	31.0	32.3	0.4333333333333324	31.3	31.6	0.10000000000000024	31.2	31.5	0.10000000000000024
16	31.6	32.3	0.23333333333333192	31.7	32.3	0.1999999999999993	31.2	32.4	0.39999999999999974	31.2	31.6	0.13333333333333405	31.2	31.5	0.10000000000000024
17	31.8	32.2	0.13333333333333405	31.7	32.2	0.16666666666666785	31.0	32.5	0.5	31.2	31.6	0.13333333333333405	31.2	31.6	0.13333333333333405
18	31.8	32.3	0.1666666666666655	31.6	32.2	0.20000000000000048	31.0	32.4	0.4666666666666662	31.3	31.5	0.06666666666666643	31.2	31.6	0.13333333333333405
19	31.8	32.2	0.13333333333333405	31.8	32.4	0.1999999999999993	31.0	32.5	0.5	31.2	31.6	0.13333333333333405	31.2	31.5	0.10000000000000024
20	31.8	32.5	0.2333333333333331	31.8	32.4	0.1999999999999993	31.0	32.1	0.36666666666666714	31.3	31.5	0.06666666666666643	31.2	31.6	0.13333333333333405
21	31.7	32.4	0.2333333333333331	31.8	32.3	0.1666666666666655	30.8	32.2	0.4666666666666674	31.3	31.5	0.06666666666666643	31.3	31.5	0.06666666666666643
22	31.8	32.2	0.13333333333333405	31.7	32.3	0.1999999999999993	30.9	32.5	0.5333333333333338	31.2	31.5	0.10000000000000024	31.2	31.5	0.10000000000000024
23	31.7	32.2	0.16666666666666785	31.7	32.5	0.2666666666666669	30.7	32.6	0.6333333333333341	31.2	31.5	0.10000000000000024	31.1	31.5	0.13333333333333286
24	31.6	32.3	0.23333333333333192	31.6	32.4	0.2666666666666657	30.9	32.3	0.4666666666666662	31.3	31.5	0.06666666666666643	31.2	31.6	0.13333333333333405
25	31.8	32.3	0.1666666666666655	31.8	32.3	0.1666666666666655	30.9	32.3	0.4666666666666662	31.4	31.6	0.06666666666666761	31.1	31.5	0.13333333333333286
26	31.9	32.3	0.13333333333333286	31.8	32.3	0.1666666666666655	30.7	32.4	0.5666666666666664	31.3	31.5	0.06666666666666643	31.2	31.5	0.10000000000000024
27	31.7	32.2	0.16666666666666785	31.9	32.3	0.13333333333333286	30.9	32.6	0.5666666666666677	31.2	31.5	0.10000000000000024	31.2	31.5	0.10000000000000024
28	31.8	32.3	0.1666666666666655	31.7	32.5	0.2666666666666669	31.0	32.4	0.4666666666666662	31.2	31.6	0.13333333333333405	31.2	31.5	0.10000000000000024
29	31.7	32.1	0.13333333333333405	31.6	32.3	0.23333333333333192	31.0	32.5	0.5	31.2	31.6	0.13333333333333405	31.2	31.5	0.10000000000000024
30	31.7	32.2	0.16666666666666785	31.6	32.2	0.20000000000000048	30.9	32.5	0.5333333333333338	31.2	31.6	0.13333333333333405	31.2	31.5	0.10000000000000024
31	31.7	32.3	0.1999999999999993	31.6	32.1	0.16666666666666666	30.7	32.3	0.5333333333333327	31.2	31.5	0.10000000000000024	31.2	31.5	0.10000000000000024
32	31.8	32.3	0.1666666666666655	31.7	32.5	0.2666666666666669	31.3	32.6	0.43333333333333357	31.2	31.6	0.13333333333333405	31.2	31.5	0.10000000000000024
33	31.8	32.3	0.1666666666666655	31.8	32.3	0.1666666666666655	30.9	32.3	0.4666666666666662	31.3	31.5	0.06666666666666643	31.2	31.5	0.10000000000000024
34	31.7	32.2	0.16666666666666785	31.7	32.2	0.16666666666666785	30.9	32.6	0.5666666666666677	31.3	31.5	0.06666666666666643	31.2	31.5	0.10000000000000024
35	31.8	32.3	0.1666666666666655	31.6	32.3	0.23333333333333192	30.7	32.3	0.5333333333333327	31.3	31.5	0.06666666666666643	31.2	31.6	0.13333333333333405
36	31.7	32.3	0.1999999999999993	31.6	32.4	0.2666666666666657	30.7	32.2	0.5000000000000012	31.2	31.6	0.13333333333333405	31.2	31.5	0.10000000000000024
37	31.7	32.3	0.1999999999999993	31.7	32.3	0.1999999999999993	31.0	32.5	0.5	31.2	31.6	0.13333333333333405	31.2	31.5	0.10000000000000024
38	31.6	32.4	0.2666666666666657	31.6	32.4	0.2666666666666657	31.1	32.6	0.5	31.3	31.5	0.06666666666666643	31.3	31.6	0.10000000000000024
39	31.8	32.3	0.1666666666666655	31.7	32.5	0.2666666666666669	31.0	32.4	0.4666666666666662	31.2	31.6	0.13333333333333405	31.2	31.5	0.10000000000000024
40	31.7	32.1	0.13333333333333405	31.9	32.3	0.13333333333333286	31.0	32.2	0.40000000000000097	31.2	31.5	0.10000000000000024	31.2	31.5	0.10000000000000024
41	31.8	32.3	0.1666666666666655	31.7	32.4	0.2333333333333331	30.9	32.3	0.4666666666666662	31.3	31.6	0.10000000000000024	31.2	31.5	0.10000000000000024
42	31.8	32.2	0.13333333333333405	31.7	32.3	0.1999999999999993	30.7	32.5	0.6000000000000002	31.2	31.5	0.10000000000000024	31.1	31.5	0.13333333333333286
43	31.8	32.1	0.10000000000000024	31.9	32.3	0.13333333333333286	30.6	32.3	0.5666666666666652	31.3	31.5	0.06666666666666643	31.2	31.5	0.10000000000000024
44	31.6	32.2	0.20000000000000048	31.6	32.3	0.23333333333333192	30.7	32.4	0.5666666666666664	31.2	31.6	0.13333333333333405	31.3	31.6	0.10000000000000024
45	31.8	32.4	0.1999999999999993	31.8	32.2	0.13333333333333405	30.8	32.5	0.5666666666666664	31.2	31.5	0.10000000000000024	31.2	31.5	0.10000000000000024
46	31.7	32.2	0.16666666666666785	31.8	32.5	0.2333333333333331	30.8	32.3	0.49999999999999883	31.2	31.6	0.13333333333333405	31.1	31.6	0.16666666666666666
47	31.7	32.3	0.1999999999999993	31.8	32.4	0.1999999999999993	31.0	32.4	0.4666666666666662	31.3	31.5	0.06666666666666643	31.2	31.5	0.10000000000000024
48	31.7	32.3	0.1999999999999993	31.7	32.4	0.2333333333333331	31.1	32.4	0.4333333333333324	31.3	31.6	0.10000000000000024	31.2	31.5	0.10000000000000024
49	31.8	32.2	0.13333333333333405	31.8	32.4	0.1999999999999993	30.9	32.4	0.5	31.3	31.5	0.06666666666666643	31.2	31.5	0.10000000000000024
50	31.8	32.2	0.13333333333333405	31.8	32.4	0.1999999999999993	30.6	32.4	0.5999999999999991	31.2	31.6	0.13333333333333405	31.3	31.5	0.06666666666666643
51	31.6	32.2	0.20000000000000048	31.7	32.5	0.2666666666666669	31.2	32.3	0.366666666666666	31.2	31.5	0.10000000000000024	31.2	31.5	0.10000000000000024
52	31.8	32.2	0.13333333333333405	31.6	32.5	0.29999999999999954	30.9	32.5	0.5333333333333338	31.3	31.6	0.10000000000000024	31.3	31.5	0.06666666666666643
53	31.6	32.2	0.20000000000000048	31.8	32.3	0.1666666666666655	30.9	32.4	0.5	31.2	31.6	0.13333333333333405	31.2	31.5	0.10000000000000024
54	31.8	32.2	0.13333333333333405	31.6	32.4	0.2666666666666657	30.9	32.3	0.4666666666666662	31.2	31.6	0.13333333333333405	31.2	31.6	0.13333333333333405
55	31.8	32.3	0.1666666666666655	31.8	32.2	0.13333333333333405	31.2	32.4	0.39999999999999974	31.2	31.6	0.13333333333333405	31.2	31.6	0.13333333333333405
56	31.7	32.2	0.16666666666666785	31.8	32.2	0.13333333333333405	30.8	32.3	0.49999999999999883	31.2	31.6	0.13333333333333405	31.2	31.5	0.10000000000000024
57	31.8	32.3	0.1666666666666655	31.6	32.1	0.16666666666666666	31.2	32.3	0.366666666666666	31.2	31.5	0.10000000000000024	31.2	31.5	0.10000000000000024
58	31.8	32.3	0.1666666666666655	31.8	32.1	0.10000000000000024	30.8	32.5	0.5666666666666664	31.2	31.6	0.13333333333333405	31.2	31.6	0.13333333333333405
59	31.6	32.2	0.20000000000000048	31.6	32.2	0.20000000000000048	31.0	32.3	0.4333333333333324	31.3	31.6	0.10000000000000024	31.2	31.5	0.10000000000000024
60	31.6	32.2	0.20000000000000048	31.7	32.4	0.2333333333333331	31.0	32.4	0.4666666666666662	31.4	31.6	0.06666666666666761	31.2	31.5	0.10000000000000024
61	31.8	32.3	0.1666666666666655	31.6	32.2	0.20000000000000048	31.1	32.3	0.3999999999999986	31.3	31.6	0.10000000000000024	31.2	31.6	0.13333333333333405
62	31.7	32.2	0.16666666666666785	31.6	32.2	0.20000000000000048	31.0	32.3	0.4333333333333324	31.2	31.6	0.13333333333333405	31.2	31.6	0.13333333333333405
63	31.6	32.4	0.2666666666666657	31.7	32.2	0.16666666666666785	30.8	32.5	0.5666666666666664	31.1	31.5	0.13333333333333286	31.3	31.5	0.06666666666666643
64	31.8	32.3	0.1666666666666655	31.8	32.4	0.1999999999999993	30.8	32.5	0.5666666666666664	31.2	31.5	0.10000000000000024	31.2	31.5	0.10000000000000024
65	31.8	32.2	0.13333333333333405	31.8	32.3	0.1666666666666655	30.9	32.5	0.5333333333333338	31.3	31.6	0.10000000000000024	31.1	31.6	0.16666666666666666
66	31.7	32.4	0.2333333333333331	31.8	32.5	0.2333333333333331	30.5	32.4	0.6333333333333329	31.2	31.6	0.13333333333333405	31.2	31.5	0.10000000000000024
67	31.8	32.1	0.10000000000000024	31.8	32.2	0.13333333333333405	31.0	32.4	0.4666666666666662	31.2	31.5	0.10000000000000024	31.2	31.5	0.10000000000000024
68	31.6	32.3	0.23333333333333192	31.6	32.2	0.20000000000000048	30.7	32.3	0.5333333333333327	31.2	31.6	0.13333333333333405	31.2	31.5	0.10000000000000024
69	31.9	32.3	0.13333333333333286	31.7	32.4	0.2333333333333331	31.0	32.5	0.5	31.2	31.5	0.10000000000000024	31.1	31.5	0.13333333333333286
70	31.8	32.1	0.10000000000000024	31.7	32.4	0.2333333333333331	30.6	32.3	0.5666666666666652	31.2	31.5	0.10000000000000024	31.2	31.5	0.10000000000000024
71	31.7	32.3	0.1999999999999993	31.8	32.4	0.1999999999999993	30.7	32.4	0.5666666666666664	31.3	31.6	0.10000000000000024	31.1	31.6	0.16666666666666666
72	31.8	32.2	0.13333333333333405	31.8	32.4	0.1999999999999993	31.0	32.5	0.5	31.2	31.5	0.10000000000000024	31.2	31.5	0.10000000000000024
73	31.7	32.2	0.16666666666666785	31.9	32.6	0.23333333333333428	30.9	32.4	0.5	31.2	31.6	0.13333333333333405	31.2	31.5	0.10000000000000024
74	31.8	32.3	0.1666666666666655	31.8	32.3	0.1666666666666655	30.6	32.4	0.5999999999999991	31.3	31.6	0.10000000000000024	31.2	31.5	0.10000000000000024
75	31.6	32.4	0.2666666666666657	31.6	32.1	0.16666666666666666	30.9	32.2	0.43333333333333474	31.3	31.6	0.10000000000000024	31.2	31.5	0.10000000000000024
76	31.6	32.2	0.20000000000000048	31.9	32.4	0.16666666666666666	30.7	32.2	0.5000000000000012	31.2	31.6	0.13333333333333405	31.1	31.5	0.13333333333333286
77	31.8	32.2	0.13333333333333405	31.7	32.2	0.16666666666666785	31.1	32.5	0.4666666666666662	31.3	31.5	0.06666666666666643	31.2	31.5	0.10000000000000024
78	31.9	32.4	0.16666666666666666	31.7	32.4	0.2333333333333331	30.9	32.6	0.5666666666666677	31.3	31.6	0.10000000000000024	31.1	31.6	0.16666666666666666
79	31.7	32.2	0.16666666666666785	31.8	32.2	0.13333333333333405	31.1	32.5	0.4666666666666662	31.2	31.6	0.13333333333333405	31.2	31.5	0.10000000000000024
80	31.8	32.3	0.1666666666666655	31.7	32.4	0.2333333333333331	30.9	32.4	0.5	31.2	31.6	0.13333333333333405	31.2	31.5	0.10000000000000024
81	31.7	32.3	0.1999999999999993	31.6	32.5	0.29999999999999954	30.9	32.5	0.5333333333333338	31.3	31.6	0.10000000000000024	31.3	31.5	0.06666666666666643
82	31.8	32.3	0.1666666666666655	31.8	32.2	0.13333333333333405	31.0	32.3	0.4333333333333324	31.3	31.5	0.06666666666666643	31.2	31.5	0.10000000000000024
83	31.7	32.4	0.2333333333333331	31.8	32.2	0.13333333333333405	31.2	32.4	0.39999999999999974	31.2	31.6	0.13333333333333405	31.1	31.5	0.13333333333333286
84	31.8	32.1	0.10000000000000024	31.6	32.3	0.23333333333333192	31.1	32.4	0.4333333333333324	31.3	31.5	0.06666666666666643	31.2	31.5	0.10000000000000024
85	31.6	32.2	0.20000000000000048	31.8	32.4	0.1999999999999993	30.7	32.3	0.5333333333333327	31.2	31.6	0.13333333333333405	31.2	31.6	0.13333333333333405
86	31.8	32.4	0.1999999999999993	31.8	32.2	0.13333333333333405	30.7	32.3	0.5333333333333327	31.2	31.6	0.13333333333333405	31.2	31.5	0.10000000000000024
87	31.8	32.2	0.13333333333333405	31.7	32.3	0.1999999999999993	30.9	32.4	0.5	31.2	31.6	0.13333333333333405	31.3	31.5	0.06666666666666643
88	31.7	32.2	0.16666666666666785	31.8	32.4	0.1999999999999993	31.1	32.2	0.36666666666666714	31.2	31.5	0.10000000000000024	31.2	31.5	0.10000000000000024
89	31.7	32.2	0.16666666666666785	31.8	32.3	0.1666666666666655	30.6	32.4	0.5999999999999991	31.2	31.6	0.13333333333333405	31.2	31.5	0.10000000000000024
90	31.8	32.2	0.13333333333333405	31.8	32.3	0.1666666666666655	30.9	32.6	0.5666666666666677	31.3	31.6	0.10000000000000024	31.2	31.5	0.10000000000000024
91	31.8	32.2	0.13333333333333405	31.6	32.3	0.23333333333333192	30.7	32.4	0.5666666666666664	31.3	31.6	0.10000000000000024	31.1	31.5	0.13333333333333286
92	31.8	32.4	0.1999999999999993	31.8	32.4	0.1999999999999993	30.7	32.3	0.5333333333333327	31.3	31.5	0.06666666666666643	31.2	31.5	0.10000000000000024
93	31.6	32.3	0.23333333333333192	31.8	32.3	0.1666666666666655	30.7	32.5	0.6000000000000002	31.2	31.5	0.10000000000000024	31.2	31.5	0.10000000000000024
94	31.8	32.3	0.1666666666666655	31.6	32.3	0.23333333333333192	30.8	32.2	0.4666666666666674	31.2	31.5	0.10000000000000024	31.2	31.5	0.10000000000000024
95	31.8	32.3	0.1666666666666655	31.8	32.3	0.1666666666666655	30.9	32.4	0.5	31.3	31.6	0.10000000000000024	31.2	31.5	0.10000000000000024
96	31.8	32.4	0.1999999999999993	31.8	32.2	0.13333333333333405	31.1	32.3	0.3999999999999986	31.2	31.6	0.13333333333333405	31.2	31.5	0.10000000000000024
97	31.7	32.3	0.1999999999999993	31.9	32.3	0.13333333333333286	30.8	32.5	0.5666666666666664	31.2	31.5	0.10000000000000024	31.2	31.5	0.10000000000000024
98	31.8	32.3	0.1666666666666655	31.7	32.2	0.16666666666666785	30.9	32.4	0.5	31.3	31.5	0.06666666666666643	31.2	31.6	0.13333333333333405
